# Supplementary material for: A Natural History of Actinic Keratosis and Cutaneous Squamous Cell Carcinoma Microbiomes
Source: mBio. 2018 Oct 9;9(5):e01432-18. doi: 10.1128/mBio.01432-18 (PMC6178618; doi:10.1128/mBio.01432-18)
Supplement: TABLE S1 [file mbo005184106st1.xlsx]

## Sheet: TableS1a
SubjectID	Visit Number	Date	Medication or Topical Treatment Changes	Time last washed	Topical creams/ointments (as much info as possible)	Notes
MS001	1	2015-04-29	First visit (medications as per patient information tab and topical treatments as per next tab)	28/04/15 22:30	5-Fluorouracil bd face (nose, right temple) and dorsum of right hand for field Tx Aks started 27/04/15 ceased 24/05/2015
MS002	1	2015-04-29	First visit (medications as per patient information tab and topical treatments as per next tab)	2015-04-29 07:00:00	nil concomitant topical treatment
MS004	1	2015-04-30	First visit (medications as per patient information tab and topical treatments as per next tab)	2015-04-30 07:00:00	Lip balm daily on lips (photoprotection), Sunscreen weekly on face, upper and lower limbs (photoprotection) last application 19/04/15
MS005	1	2015-04-30	First visit (medications as per patient information tab and topical treatments as per next tab)	2015-04-30 01:00:00	Sorbolene cream daily hands (emollient for xerosis)
MS006	1	2015-05-13	First visit (medications as per patient information tab and topical treatments as per next tab )	2015-12-05 14:00:00	5-Fluorouracil bd (right ear) for field Tx Aks started 6/5/15
MS007	1	2015-05-13	First visit (medications as per patient information tab and topical treatments as per next tab)	2015-10-05 07:00:00	5-Fluorouracil bd face (face and let 4th finger) for field Tx Aks - treatment ceased 6 months ago, Metronidazole 0.75% twice daily on nose (rosacea), Calmurid (urea & lactic acide cream) once a week arms and legs (hyperkeratotic skin lesions) - Tx ceased Dec 2014.
MS008	1	2015-05-13	First visit (medications as per patient information tab and topical treatments as per next tab)	2015-12-05 18:30:00	5-Fluorouracil bd face (right temple/forehead) for field Tx Aks started 25/04/15 ceased 09/05/2015, 5-Fluorouracil bd left pre-auricular bx proven IEC started 25/04/15
MS009	1	2015-05-14	First visit (medications as per patient information tab and topical treatments as per next tab)	2015-05-14 05:00:00	Sunscreen SPF 30+ once a month (sun protection), 5-Fluorouracil bd face (face, legs, forearms) for field Tx Aks ceased 12 months ago, Picato (Ingenol) gel 2 days forearms part of research project 2013.
MS010	1	2015-05-14	First visit (medications as per patient information tab and topical treatments as per next tab)	2015-05-13 18:00:00	Aqueous cream once or twice daily on arms and legs (dry skin)
MS011	1	2015-05-28	First visit (medications as per patient information tab and topical treatments as per next tab)	27/05/2015 17:30	Sunscreen SPF 30+ Head and face + scalp for photoprotection when outdoors
MS001	2	27/05/2015	No changes	26/05/2015 19:30	nil concomitant topical treatment
MS002	2	27/05/2015	No changes	27/05/2015 07:30	nil concomitant topical treatment
MS004	2	28/05/2015	No changes	28/05/2015 07:30	Lip balm daily on lips (photoprotection), Sunscreen weekly on face, upper and lower limbs (photoprotection when outdoors)
MS005	2	27/05/2015	No changes	27/05/2015 08:00	Sorbolene cream daily hands (emollient for xerosis)
MS006	2	2015-06-10	No changes to Topical treatment Medication changes 20/05/15 started taking Vitamin D 25mcg 1 tablet daily	2015-09-06 10:00:00	5-Fluorouracil bd (right ear) for field Tx Aks started 6/5/15
MS007	2	2015-06-17	No changes	2015-06-17 07:00:00	Metronidazole 0.75% twice daily on nose (rosacea)
MS008	2	2015-06-10	No changes	2015-10-06 06:00:00	nil concomitant topical treatment
MS009	2	2015-06-11	No changes	2015-11-06 07:30:00	nil concomitant topical treatment
MS010	2	2015-06-11	No changes to Medication but started applying Vitamin A cream twice a day to right lower leg skin grafted area as per plastics started 22/05/2015	2015-10-06 19:00:00	Aqueous cream once or twice daily on arms and legs (dry skin), Vitamin A cream bd right lower leg skin graft area started 22/05/2015.	Left dorsum of hand identified ?SCC swabbed 11/06/15 + perilesional swab, pt not keen for biopsy till after cruise trip.
MS011	2	24/06/2015	No changes	24/06/2015 19:00	Sunscreen SPF 30+ Head and face + scalp for photoprotection when outdoors
MS001	3	24/06/2015	No changes	23/06/2015 23:00	nil concomitant topical treatment
MS002	3	24/06/2015	No changes	24/06/2015 07:00	nil concomitant topical treatment
MS004	3	2015-06-25	No changes	25/06/2015 07:00	Lip balm daily on lips (photoprotection), Sunscreen weekly on face, upper and lower limbs (photoprotection) last application
MS005	3	24/06/2015	No changes	24/06/2015 08:30	Sorbolene cream daily hands (emollient for xerosis)
MS006	3	2015-08-07	No changes	2015-08-07 07:00:00	5-Fluorouracil bd (right ear) for field Tx Aks started 6/5/15 and stopped 09/05/15 (started too early)
MS007	3	2015-08-07	No changes	2015-08-07 05:30:00	Metronidazole 0.75% twice daily on nose (for rosacea) ongoing.
MS008	3	2015-08-07	No changes to Medication but stopped applying topical 5-Fluorouracil bd to left pre-auricular ear (biopsy proven IEC)	2015-07-07 22:00:00	5-Fluorouracil bd left pre-auricular bx proven IEC started 25/04/15 and ceased 30/06/2015. 5-Fluorouracil bd forehead for field treatment AK started 25/04/15 and cased 09/05/15.	Right forearm swabbed taken + perilesional swab 8/7/15 ?SCC
MS009	3	2015-09-07	No changes	2015-08-07 19:00:00	Sunscreen SPF 30+ approx once a month (sun protection when outdoors however now rarely outdoors)
MS010	3	2015-09-07	No changes to Medication but stopped applying Vitamin A cream bd right lower leg skin grafted area started 22/05/15 ceased 11/06/15.	2015-07-07 15:00:00	Aqueous cream once or twice daily on arms and legs (dry skin), Vitamin A cream bd right lower leg skin graft area started 22/05/2015 ceased 11/06/15	AK3 on Right subtle, AK2 on Left subtle, Left dorsum of hand ?SCC swabbed 9/7/15 + perilesional swab taken.
MS011	3	2015-07-23	No changes to topicals treatment but GP started iron supplements one tablet daily started 20/7/15 (to take for 3 months) and blood pressure medication Perindopril 2.5mg daily started 27/6/15 ongoing.	2015-07-22 17:30:00	Sunscreen SPF 30+ Head and face + scalp for photoprotection when outdoors.	Longevity in the family both mum and dad.
MS001	4	2015-07-22	No changes to Medication but started applying topical 5-Fluorouracil bd to right medial canthus and dorsum of both hands started 7/7/15.	21/7/2015 00:00	Started applying topical 5-Fluorouracil bd to right medial canthus and dorsum of both hands started 7/7/15	Right anterior cubital fossa ?SCC swabbed 22/7/15 not yet numbered need to confirm it is SCC currently not convincing.
MS002	4	2015-07-22	No changes	22/7/2015 07:30	nil concomitant topical treatment	Right forearm AK 3 (smaller than visit 3/last visit ?regression)
MS004	4	2015-07-23	No changes	23/7/2015 09:00	Lip balm daily on lips (photoprotection), Sunscreen weekly on face, upper and lower limbs (photoprotection)	Right forearm AK 5 (slight scale + erythema ?regression), Left forearm AK 1 (very slightly pink approx 2mm ? Regression).
MS005	4	2015-07-22	No changes	22/7/2015 08:00	Sorbolene cream daily hands (emollient for xerosis)
MS006	4	2015-05-08	No changes to medication but started applying efudix (5FU) to right year for field treatment for AK started 31/07/15 bd	2015-05-08 07:00:00	Started applying efudix (5FU) to right ear for field treatment for AK started 31/07/15 bd	Right forearm AK 2 very subtle, Left forearm AK1 Regressed & AK3 very subtle.
MS007	4	2015-05-08	No changes	2015-05-08 07:00:00	Metronidazole 0.75% twice daily on nose (for rosacea) ongoing.
MS008	4	2015-05-08	No changes	2015-04-08 19:00:00	nil concomitant topical treatment	swab right forearm ?SCC & perilesional swab done 5/8/15 plus excision of lesion.
MS009	4	2015-08-18	No changes	2015-08-18	Sunscreen SPF 30+ approx once a month (sun protection when outdoors however now rarely outdoors)
MS010	4	2015-07-29	No changes	2015-07-28 14:00:00	Aqueous cream once or twice daily on arms and legs (dry skin).	Left dorsum of hand ?SCC swabbed 29/7/15 + perilesional swab taken. Pathology report from GP summary: Dorsum of left hand: Squamous cell carcinoma, solar keratosis, excision complete.
MS011	4	2015-08-27	No changes	2015-08-27 11:30:00	Sunscreen SPF 30+ Head and face + scalp for photoprotection when outdoors.	Left forearm AK5 clinically subtle ? Regression
MS001	5	2015-08-19	No changes to topical therapy however did have a course of antibiotics Roxithromycin 300mg daily for chest infection from 08/08/15 to 17/08/15 and Augment Duo Forte (Amoxycillin/Claculanic acid) 875/125mg one tablet twice a day from 30/08/15 to 03/09/15.	2015-08-18 17:00:00	Started applying topical 5-Fluorouracil bd to right medial canthus and dorsum of both hands started 7/7/15 and ceased 12/08/15.	Right anterior cubital fossa ?SCC swabbed 22/7/15 and swabbed again plus shave biopsy was performed 19/08/15 (path report confirmed lesion was an AK) Pathology report summary Right anterior cubtial fossa shave biopsy - Solar Keratosis.
MS002	5	2015-08-19	No changes	2015-08-18 19:00:00	nil concomitant topical treatment
MS004	5	2015-08-27	No changes	2015-08-26 22:15:00	Lip balm daily on lips (photoprotection), Sunscreen approx weekly on face, upper and lower limbs (photoprotection)	AK5 Right forearm regressed, Left forearm AK1 regressed and AK4 clinically subtle (mild erythema) ?Regression.
MS005	5	2015-08-19	No changes	2015-08-19 08:00:00	Sorbolene cream daily hands (emollient for xerosis)
MS006	5	2015-02-09	No changes	2015-02-09 06:30:00	Started applying efudix (5FU) to right ear - field treatment for AK started 31/07/15 bd ceased 11/09/15	Right forearm AK 2 and AK6 very subtle ? Regressed. Left forearm AK 1 & 3 very subtle ? Regressed.
MS007	5	2015-02-09	No changes except to topical therapy started Efudix to the left side of face for field treatment of AK started 26/08/15 for 4 weeks will stop 23/09/15.	2015-02-09 07:00:00	Started applying Efudix (5-FU) to the left side of face for field treatment of AK started 26/08/15 once a day for 4 weeks will stop 23/09/15.	Left forearm AK4 clinically very subtle ? Regressed.
MS008	5	2015-02-09	No changes	2015-01-09 22:00:00	nil concomitant topical treatment
MS009	5	2015-03-09	No changes	2015-03-09 07:00:00	Sunscreen SPF 30+ approx once a month (sun protection when outdoors however now rarely outdoors)
MS010	5	2015-03-09	No changes	2015-02-09 15:00:00	Aqueous cream once or twice daily on arms and legs (dry skin).	?SCC right hand (between 2nd & 3rd fingers) ?SCC lesion and perilesional scc swabbed 3/9/15. Awaiting to be excised by GP. Right forearm AK3 Regressed.
MS011	5	17/09/2015	No changes	16/09/2015 15:00	Sunscreen SPF 30+ Head and face + scalp for photoprotection when outdoors.	Right forearm AK1 and AK2 very subtle ? Regressed. Left forearm AK5 Regressed.
MS001	6	16/09/2015	No changes	15/09/2015 20:00	nil concomitant topical treatment
MS002	6	16/09/2015	No changes	16/09/2015 07:00	nil concomitant topical treatment	Right forearm AK 3 very subtle and confluent ? Regressed.
MS004	6	17/09/2015	No changes	17/09/2015 07:00	Lip balm daily on lips (photoprotection), Sunscreen approx weekly on face, upper and lower limbs (photoprotection)	Right forearm AK 5 Regressed. Left forearm AK1 Regressed and AK4 very subtle ? Regressing.
MS005	6	16/09/2015	No changes	2015-09-16 08:30:00	Sorbolene cream daily hands (emollient for xerosis)	Right forearm AK 1 subtle ? Regressed, AK 2 subtle ? Regressed. Left forearm AK 3 - very subtle ? Regressed.
MS006	6	2015-07-10	No changes except starting taking Panadeine Forte (500/30mg) two tablets twice a day for 1 day 6/10/15 (treat dental pain)	2015-07-10 07:20:00	nil concomitant topical treatment	Right forearm AK1 subtle ? Regression, AK2,3,4 & 5 very subtle ? Regressing. Left forearm AK1 regressed very small residual and AK4 very subtle ? Regressing.
MS007	6	2015-07-10	No changes	2015-07-10 07:00:00	Started applying Efudix (5-FU) to the left side of face for field treatment of AK started 26/08/15 once a day stopped 15/09/15.	Left forearm AK 4 regressed nil residual.
MS008	6	2015-07-10	No changes except starting taking Panadeine Forte (500/30mg) two tablets every 6 hours for a week started 8/10/15 (treat lower back pain)	2015-07-10 09:00:00	nil concomitant topical treatment	Right forearm AK 5 and 6 subtle ? Regressing.
MS009	6	2015-08-10	No changes	2015-08-10 07:00:00	Sunscreen SPF 30+ approx once a month (sun protection when outdoors however now rarely outdoors)	Right forearm AK 1 and 2 subtle ? Regressing.
MS010	6	2015-08-10	No changes	2015-07-10 18:00:00	Aqueous cream once or twice daily on arms and legs (dry skin).	Right forearm AK 3 and 6 subtle ? Regressing. Left forearm AK 2 subtle ? Regressing. AK3 very subtle ? Regressed (slight residual).
MS011	6	15/10/2015	No changes except starting taking Panadeine Forte (500/30mg) two tablets every 6 hours for a week started 02/10/15 to 09/10/15 (muscle ache/spasms)	14/10/2015 18:00	Sunscreen SPF 30+ Head and face + scalp for photoprotection when outdoors.	Left mid forearm ? Hyperkeratotic AK/IEC left mid forearm (Control site = CS2) also biopsied 15/10/15.

## Sheet: TableS1b
	S4273	S4274	S4275	S4276	S4277	S4278	S4279	S4280	S4281	S4282	S4283	S4284	S4285	S4286	S4287	S4288	S4289	S4290	S4291	S4293	S4294	S4295	S4296	S4297	S4298	S4299	S4300	S4301	S4302	S4303	S4304	S4305	S4306	S4307	S4308	S4310	S4311	S4312	S4313	S4314	S4315	S4316	S4317	S4318	S4319	S4320	S4321	S4322	S4323
OTU1050	0	0	0	0	0	0	0	0	0	0	0	0	0	0	0	0	0	0	0	0	0	0	0	0	0	0	0	0	0	0	0	0	0	0	0	0	0	0	0	0	0	0	0	0	0	0	0	0	0
OTU898	0	0	0	0	0	0	0	0	0	0	0	0	0	0	0	0	0	0	0	0	0	0	0	0	0	0	0	0	0	0	0	0	0	0	0	0	0	0	0	0	0	0	0	0	0	0	0	0	0
OTU463	0	0	0	0	0	0	0	0	0	44	0	0	0	0	0	0	0	0	0	0	0	0	0	0	0	0	0	0	0	0	0	0	0	0	0	0	0	0	0	0	0	0	0	0	0	0	0	0	0
OTU458	0	0	0	0	0	0	0	0	0	0	0	0	0	0	0	0	0	0	0	0	0	0	0	0	0	0	0	0	0	0	0	0	0	0	0	0	0	0	0	0	0	0	0	0	0	0	0	0	0
OTU378	0	0	0	0	0	0	0	0	0	0	0	0	0	98	0	4	17	8	2	2	2	0	0	2	0	0	0	6	0	0	0	0	0	0	0	0	0	0	0	0	0	0	0	0	0	0	0	0	0
OTU325	0	0	0	0	0	0	0	0	0	0	0	0	0	0	0	0	0	0	0	0	0	0	0	0	0	0	0	0	0	0	0	0	0	0	0	0	0	0	0	0	0	0	0	0	0	0	0	0	0
OTU540	0	0	0	0	0	0	0	0	0	0	0	0	0	0	0	0	0	0	23	0	0	0	0	0	0	0	0	0	0	0	0	0	0	0	0	0	0	0	0	0	0	0	0	0	0	0	0	0	0
OTU101	0	0	0	0	0	0	0	0	0	0	0	0	0	0	0	0	0	0	0	0	0	0	0	0	8	0	0	0	0	0	0	0	0	0	0	0	0	0	0	0	0	0	0	0	0	0	0	0	0
OTU982	0	0	0	0	0	0	0	0	0	0	0	0	0	0	0	0	0	0	0	0	0	0	0	0	0	0	0	0	0	0	0	0	0	0	0	0	0	0	0	0	0	0	0	0	0	0	0	0	0
OTU571	0	0	0	0	0	0	0	0	0	0	0	0	0	0	0	0	0	0	0	0	0	0	0	0	0	0	0	0	0	0	0	0	0	0	0	0	0	0	0	0	0	0	0	0	0	0	0	0	0
OTU234	0	1	0	0	0	0	1	2	0	0	0	0	0	0	0	0	0	0	0	0	0	0	0	2	0	0	0	0	3	0	0	0	0	1	0	0	0	0	0	0	0	0	0	3	0	0	0	0	0
OTU486	0	0	0	0	0	0	0	0	0	0	0	0	0	0	0	0	0	0	0	0	0	0	0	0	0	0	0	0	0	0	0	0	0	0	0	0	0	0	0	0	0	0	0	0	0	0	0	0	0
OTU8	0	0	0	0	0	0	0	0	0	0	0	0	0	0	0	0	0	0	0	0	0	0	0	0	0	0	0	0	0	0	0	0	0	0	0	0	0	0	0	0	0	0	0	0	0	0	0	0	0
OTU1000	0	0	0	0	0	0	0	0	0	0	0	0	0	0	0	0	0	0	0	0	0	0	0	0	0	0	0	0	0	0	0	0	0	0	0	0	0	0	0	0	0	0	0	0	0	0	0	0	0
OTU943	0	0	0	0	0	0	0	0	0	0	0	0	0	0	0	0	0	0	0	0	0	0	0	0	0	0	0	0	0	0	0	0	0	0	0	0	0	0	0	0	0	0	0	0	0	0	0	0	0
OTU415	0	0	0	0	0	0	0	0	0	0	0	0	0	0	0	0	0	0	0	0	0	0	0	0	0	0	0	0	0	0	0	0	0	0	0	0	0	0	0	0	0	0	0	0	0	0	0	0	0
OTU107	0	0	0	0	0	0	0	0	0	0	0	0	0	0	0	0	0	0	0	0	0	0	0	0	0	0	0	0	0	0	0	0	0	0	0	0	0	0	0	0	0	0	0	0	0	0	0	0	0
OTU558	0	0	0	0	0	0	0	0	0	0	0	0	0	0	0	0	0	0	0	0	0	0	0	0	0	0	0	0	0	0	0	0	0	0	0	0	0	0	0	0	0	0	0	0	0	0	0	0	0
OTU875	0	0	0	0	0	0	0	0	0	0	0	0	0	0	0	0	0	0	0	0	0	0	0	0	0	0	0	0	0	0	0	0	0	0	0	0	0	0	0	0	0	0	0	0	0	0	0	0	0
OTU1	0	0	0	0	0	0	0	0	0	0	0	0	0	0	0	0	0	0	0	0	0	0	0	0	0	0	0	0	0	0	0	0	0	0	0	0	0	0	0	0	0	0	0	0	0	0	0	0	0
OTU136	0	0	0	0	0	0	0	0	0	0	0	0	0	0	0	0	0	0	0	0	0	0	0	0	0	0	0	0	0	0	0	0	0	0	0	0	0	0	0	0	0	0	0	0	0	0	0	0	0
OTU144	0	0	0	0	0	0	0	0	0	0	0	0	0	0	0	0	0	1	0	0	3	0	0	0	0	5	0	0	0	0	0	0	0	0	2	0	0	0	0	0	0	0	0	0	0	0	0	0	0
OTU906	0	0	0	0	0	0	0	0	0	0	0	0	0	0	0	0	0	0	0	0	0	0	0	0	0	0	0	0	0	0	0	0	0	0	0	0	0	0	0	0	0	0	0	0	0	0	0	0	0
OTU205	0	0	0	0	0	0	0	0	0	0	0	0	0	0	0	0	0	0	0	0	0	0	0	0	0	0	0	0	0	0	0	0	0	0	0	0	0	0	0	0	0	0	0	0	0	0	0	0	0
OTU975	0	0	0	0	0	0	0	0	0	0	0	0	0	0	0	0	0	0	0	0	0	0	0	0	0	0	0	0	0	0	0	0	0	0	0	0	0	0	0	0	0	0	0	0	0	0	0	0	0
OTU493	0	0	0	0	0	0	0	0	0	0	0	0	0	0	0	0	0	0	0	0	0	0	0	0	0	0	0	0	0	0	0	0	0	0	0	0	0	0	0	0	0	0	0	0	0	0	0	0	0
OTU744	0	0	0	0	0	0	0	0	0	0	0	0	0	0	0	0	0	0	0	0	0	0	0	0	0	0	0	0	0	0	0	0	0	0	0	0	0	0	0	0	0	0	0	0	0	0	0	0	0
OTU468	0	0	0	0	0	0	0	0	0	0	0	0	0	0	0	0	0	0	0	0	0	0	0	0	0	0	0	0	0	0	0	0	0	0	0	0	0	1	0	1	0	0	0	0	0	0	1	0	0
OTU700	0	0	0	0	0	0	0	0	0	0	0	27	0	7	0	5	2	1	10	3	0	0	0	0	0	0	0	0	0	0	0	0	10	0	0	0	0	1	0	0	0	0	0	0	0	0	0	1	0
OTU287	0	0	0	0	0	0	0	0	0	0	0	0	0	0	0	0	0	0	0	0	0	0	0	0	0	0	0	0	0	0	0	0	0	0	0	0	0	0	0	0	0	0	0	0	0	0	0	0	0
OTU515	0	0	0	0	0	0	0	0	0	0	0	0	0	0	0	0	0	0	0	0	0	1	1	1	0	0	1	0	0	0	0	0	0	0	0	55	15	25	11	2	4	2	5	8	2	0	0	1	1
OTU17	0	0	0	0	0	0	0	0	0	0	0	0	0	0	0	0	0	0	0	0	0	0	0	0	0	0	0	0	0	0	0	0	0	0	0	0	0	0	0	0	0	0	0	0	0	0	0	0	0
OTU110	0	0	0	0	0	0	0	0	0	0	0	0	0	0	0	0	0	0	0	0	0	0	0	0	0	0	0	0	0	0	0	0	0	0	0	0	0	0	0	0	0	0	0	0	0	0	0	0	0
OTU710	38	28	23	0	36	0	0	16	59	0	0	0	133	24	4	11	1	0	0	0	0	0	0	0	3	11	4	21	3	4	0	13	0	0	0	0	0	1	0	0	1	0	0	0	0	2	2	3	4
OTU323	0	0	0	0	0	0	0	0	0	0	0	0	0	0	0	0	0	0	0	0	0	0	0	0	0	0	0	0	0	0	0	0	0	0	0	0	0	0	0	0	0	0	0	0	0	0	0	0	0
OTU545	1	0	0	0	0	0	0	0	0	0	0	1	0	0	0	0	0	0	0	0	0	0	0	0	0	0	0	0	0	0	0	0	0	0	0	0	0	0	0	0	0	0	0	0	0	0	0	0	0
OTU756	0	0	0	0	0	0	0	0	0	0	0	0	34	0	0	0	0	0	0	0	0	3	0	0	0	0	1	5	0	0	0	0	0	0	0	0	0	0	0	0	0	0	0	0	0	0	0	0	0
OTU262	0	0	0	0	0	0	0	0	0	0	0	0	0	0	0	0	0	0	0	0	0	0	0	0	0	0	0	0	0	0	0	0	0	0	0	0	0	0	0	0	0	0	0	0	0	0	0	0	0
OTU961	0	0	0	0	0	0	0	0	0	0	0	0	0	0	0	0	0	0	0	0	0	0	7	0	0	0	0	0	0	0	0	0	0	0	0	0	0	0	0	0	0	0	0	0	0	0	0	0	0
OTU170	0	0	0	0	0	0	0	0	0	0	0	0	0	0	0	0	0	0	0	0	0	0	0	0	0	0	0	0	0	0	0	0	0	0	0	0	0	0	0	0	0	0	0	0	0	0	0	0	0
OTU26	93	43	10	37	0	0	34	121	96	83	6	218	0	196	18	4	48	42	2	13	13	18	59	101	88	12	26	34	35	39	16	34	79	126	3	6	4	7	4	5	14	1	43	22	3	10	4	13	4
OTU359	0	0	0	0	0	0	0	0	0	0	0	0	0	0	0	0	0	0	0	0	0	0	0	0	0	0	0	0	0	0	0	0	0	0	0	0	0	0	0	0	0	0	0	0	0	0	0	0	0
OTU1001	0	0	0	0	0	0	0	0	0	0	0	0	0	0	0	0	0	0	0	0	0	0	0	0	0	0	0	0	0	0	0	0	0	0	0	0	0	0	0	0	0	0	0	0	0	0	0	0	0
OTU477	0	0	0	0	0	0	0	1	0	0	0	0	0	2	0	0	0	0	0	0	0	1	1	1	0	0	0	1	0	0	0	0	0	0	0	0	5	0	0	0	0	0	5	0	0	1	0	0	0
OTU225	0	0	0	0	0	0	0	0	1	0	0	0	0	0	0	0	0	0	0	0	0	0	0	0	0	0	0	0	0	0	0	0	0	0	0	0	0	0	1	0	0	9	3	8	0	1	9	6	0
OTU330	0	0	0	0	0	0	0	0	0	0	0	0	0	0	0	0	0	0	0	0	0	0	0	0	0	0	0	0	0	0	0	0	0	0	0	0	0	0	0	0	0	0	0	0	0	0	0	0	0
OTU207	0	0	7	0	0	0	16	0	0	0	0	0	0	24	0	0	0	0	0	0	2	0	6	0	0	0	0	0	0	4	2	0	0	38	0	0	1	2	0	0	3	0	0	0	0	2	0	3	0
OTU167	0	0	0	0	0	0	0	0	0	0	0	0	0	0	0	0	0	0	0	0	0	0	0	0	0	0	0	0	0	0	0	0	0	0	0	0	0	0	0	0	0	0	0	0	0	0	0	0	0
OTU1076	0	0	0	0	0	0	0	0	0	0	0	0	0	0	0	0	0	0	0	0	0	0	0	0	0	0	0	0	0	0	0	0	0	0	0	0	0	0	0	0	0	0	0	0	0	0	0	0	0
OTU510	0	0	0	0	0	0	0	0	0	0	0	0	0	0	0	0	0	0	1	1	0	0	0	0	0	0	0	0	0	0	0	0	0	0	0	0	0	0	0	0	0	0	0	0	0	0	0	0	0
OTU274	0	0	0	0	0	0	0	0	0	0	0	0	0	0	0	0	0	0	0	0	0	1	0	0	0	0	0	0	0	0	0	0	0	0	0	0	0	0	0	0	0	0	0	0	0	0	0	0	0
OTU303	0	0	0	0	0	0	0	0	0	0	0	0	0	0	0	0	0	0	0	0	0	0	0	0	0	0	0	0	0	0	0	0	0	0	1	0	0	0	0	0	0	0	0	0	0	0	0	0	0
OTU501	0	0	0	0	0	0	0	0	0	0	0	0	0	0	0	0	0	0	0	0	0	0	0	0	0	0	0	0	0	0	0	0	0	0	0	0	0	0	0	0	0	0	0	0	0	0	0	0	0
OTU278	0	0	0	0	0	0	0	0	0	0	0	0	0	0	0	0	0	0	0	0	0	0	0	0	0	0	0	0	0	0	0	0	0	0	0	0	0	0	0	0	0	0	0	0	0	0	0	0	0
OTU257	0	0	0	0	0	0	0	0	0	0	0	0	0	0	0	0	0	0	0	0	0	0	0	0	0	0	0	0	0	0	0	0	0	0	0	0	0	0	0	0	0	0	0	0	0	0	0	0	0
OTU809	0	0	0	0	0	0	0	0	0	0	0	0	0	0	0	0	0	0	0	1	0	0	0	0	0	0	0	0	0	0	0	0	0	0	0	0	0	0	0	0	0	0	0	0	0	0	0	0	0
OTU425	0	20	13	0	0	0	0	33	0	0	4	28	0	13	0	10	7	14	0	1	0	7	2	0	0	0	0	4	0	4	5	0	0	53	0	0	0	0	2	2	6	0	11	0	0	1	6	5	0
OTU276	16	0	0	0	0	0	0	0	0	0	0	0	0	0	0	0	0	0	0	0	0	0	0	0	0	0	0	0	0	0	0	0	0	0	0	0	0	0	0	0	0	0	0	0	0	0	0	0	0
OTU102	0	0	0	0	0	0	0	0	0	0	0	0	0	0	0	0	0	0	0	0	0	0	0	0	0	0	0	0	0	0	0	0	0	0	0	0	0	0	0	0	0	0	0	0	0	0	0	0	0
OTU532	0	0	0	0	0	0	0	0	0	0	0	0	0	0	0	0	0	0	0	0	0	0	0	0	0	0	0	0	0	0	0	0	0	1	0	0	0	0	0	0	0	0	0	0	0	0	0	0	0
OTU57	0	0	0	0	0	0	0	0	0	0	0	0	0	0	0	0	0	0	0	0	0	0	0	0	0	0	0	0	0	0	0	0	0	0	0	0	0	0	0	0	0	0	0	0	0	0	0	0	0
OTU89	0	0	0	0	0	0	0	0	0	0	0	0	0	0	0	0	0	0	0	0	0	0	0	0	0	0	0	0	0	0	0	0	0	0	0	0	0	0	0	0	0	0	0	0	0	0	0	0	0
OTU35	0	0	0	0	0	0	0	0	0	0	0	0	0	13	0	0	0	0	0	0	0	0	0	0	0	0	0	0	0	0	0	0	0	0	0	0	0	0	0	0	0	0	0	0	0	0	0	0	0
OTU347	0	0	0	0	0	0	0	0	0	0	0	0	0	0	0	0	0	0	0	0	0	0	0	0	0	0	0	0	0	0	0	0	0	0	0	0	0	0	0	0	0	0	0	0	0	0	0	0	0
OTU434	0	0	0	0	0	0	0	0	0	0	0	0	0	0	0	0	0	0	0	0	0	0	0	0	0	0	0	0	0	0	0	0	0	0	0	0	0	0	0	0	0	0	0	0	0	0	0	0	0
OTU442	0	0	0	0	0	0	0	0	0	0	0	0	0	0	0	0	0	0	1	0	0	0	2	0	0	0	0	0	0	0	0	0	0	0	0	0	0	0	1	0	0	0	0	0	0	0	0	0	0
OTU1028	0	0	0	0	0	0	0	0	0	0	0	0	0	0	0	0	0	0	0	0	0	0	0	0	0	0	0	0	0	0	0	0	0	0	0	0	0	0	0	0	0	0	0	0	0	0	0	0	0
OTU939	0	0	0	0	0	0	13	0	0	0	0	0	0	0	0	0	0	0	0	1	0	3	5	0	18	6	6	0	6	3	0	0	13	0	0	0	1	0	0	0	0	0	0	0	0	0	0	0	0
OTU320	0	0	0	0	0	0	0	0	0	0	0	0	0	0	0	0	0	0	0	0	0	0	0	0	0	0	0	0	0	0	0	0	0	0	0	0	0	0	0	0	0	0	0	0	0	0	0	0	0
OTU361	0	0	0	0	0	0	0	0	0	0	0	0	0	0	0	0	0	0	0	0	0	0	0	0	0	0	0	0	0	0	0	0	0	0	0	0	0	0	0	0	0	0	0	0	0	0	0	0	0
OTU954	0	0	0	0	0	0	0	0	0	0	0	0	0	0	0	0	0	0	0	0	0	0	0	0	0	0	0	0	0	0	0	0	0	0	0	0	0	0	0	0	0	0	0	0	0	0	0	0	0
OTU971	0	0	0	0	0	0	0	0	0	0	0	0	0	0	0	0	0	0	0	0	0	0	0	0	5	0	0	0	0	0	0	0	0	0	0	0	0	0	0	0	0	0	0	0	0	0	3	0	0
OTU830	0	0	0	0	0	0	0	0	0	0	0	0	0	0	0	0	0	0	0	0	0	0	0	0	0	0	0	0	0	0	0	0	0	0	0	0	0	0	0	0	0	0	0	0	0	0	1	0	0
OTU754	0	0	0	0	0	0	0	0	0	0	0	0	0	0	0	0	0	0	0	0	0	0	0	0	0	0	0	0	0	0	0	0	0	0	0	0	0	0	0	0	0	0	0	0	0	0	0	0	0
OTU847	0	0	0	0	0	0	0	0	0	0	0	0	0	0	0	0	0	0	0	0	0	0	0	0	0	0	0	0	0	0	0	0	0	0	0	0	0	0	0	0	0	0	0	0	0	0	0	0	0
OTU479	0	0	0	0	0	0	0	0	0	0	0	0	0	0	0	0	0	0	0	0	0	0	0	0	0	0	0	0	0	0	0	0	0	0	0	0	0	0	0	0	0	0	0	0	0	0	0	0	0
OTU552	0	1	0	0	0	0	0	0	0	0	1	0	0	0	0	0	0	0	0	3	3	3	4	0	0	0	0	0	0	0	0	0	0	3	0	1	0	1	0	0	0	0	0	0	0	0	2	0	0
OTU780	0	0	2	0	0	0	0	1	1	0	0	0	0	0	0	0	0	1	0	0	0	0	0	0	0	0	0	0	0	0	0	0	0	0	0	0	0	0	0	0	0	0	0	0	0	0	0	0	0
OTU74	0	0	0	0	0	0	0	0	0	0	0	0	0	0	0	0	0	0	0	0	0	0	0	0	0	0	0	0	0	0	0	0	0	0	0	0	0	0	0	0	0	0	0	0	0	0	0	0	0
OTU240	0	0	0	0	0	0	0	0	0	0	0	0	0	0	0	0	0	0	0	0	0	0	0	0	0	0	0	0	0	0	0	0	0	0	0	0	0	0	0	0	0	0	0	0	0	0	0	0	0
OTU230	0	0	0	0	0	0	3	0	0	0	0	0	0	0	0	0	0	0	0	0	0	0	0	0	0	0	0	0	0	0	0	0	0	0	0	0	0	0	0	0	0	0	0	0	0	0	0	0	0
OTU922	0	0	0	0	0	0	0	0	0	0	0	0	0	0	0	0	0	0	0	0	0	0	0	0	0	0	0	0	0	0	0	0	0	0	0	0	0	0	0	0	0	0	0	0	0	0	0	0	0
OTU1072	0	0	0	0	0	0	0	0	0	0	0	0	0	0	0	0	0	0	0	0	0	0	0	0	0	0	0	0	0	0	0	0	0	0	0	0	0	0	0	0	0	0	0	0	0	0	0	0	0
OTU612	0	0	0	0	0	0	0	0	0	0	0	0	0	0	0	0	0	0	0	0	0	0	0	0	0	0	0	0	0	0	0	0	0	0	0	0	0	0	0	0	0	0	0	0	0	0	0	0	0
OTU474	0	0	0	0	0	0	0	0	0	0	0	0	0	0	0	0	0	0	0	0	0	0	0	0	0	0	0	0	0	0	0	0	0	0	0	0	0	0	0	0	0	0	0	0	0	0	0	0	0
OTU563	0	0	0	0	0	0	0	0	0	0	0	0	0	0	0	0	0	0	0	0	0	0	0	0	0	0	0	0	0	0	0	0	0	0	0	0	0	0	0	0	0	0	0	0	0	0	0	0	0
OTU503	0	0	0	0	0	0	0	0	1	0	0	0	0	0	0	0	0	0	0	0	0	0	0	0	0	0	0	0	0	0	0	0	0	0	0	0	0	0	0	0	0	0	0	0	0	0	0	0	0
OTU68	0	0	0	0	0	0	0	0	0	0	0	0	0	0	0	0	0	0	0	0	0	0	0	0	0	0	0	0	0	0	0	0	0	29	0	0	0	0	0	0	0	0	0	0	0	0	0	3	0
OTU576	0	0	0	0	0	0	0	0	0	0	0	0	0	0	0	0	0	0	0	0	0	0	0	0	0	0	0	0	0	0	0	0	0	0	0	0	0	0	0	0	0	0	0	0	0	0	0	0	0
OTU25	0	1	27	0	0	0	0	0	0	0	0	0	0	0	0	0	0	0	1	0	0	0	0	0	0	0	0	0	0	0	0	0	0	0	0	0	0	0	0	0	0	0	0	0	0	0	0	0	0
OTU738	0	0	0	0	0	0	0	0	0	0	0	0	0	0	0	0	0	0	0	0	0	0	0	0	0	0	0	0	0	0	0	0	0	0	0	0	0	0	0	0	0	0	0	0	0	0	0	0	0
OTU305	0	0	0	0	0	0	0	0	0	0	0	0	0	0	0	0	0	0	0	0	0	0	0	0	0	0	0	0	0	0	0	0	0	0	0	0	0	0	0	0	0	0	0	0	0	0	0	0	0
OTU544	0	0	0	0	0	0	0	0	0	0	0	0	0	0	0	0	0	0	0	0	0	0	0	0	0	0	0	0	0	0	0	0	0	0	0	0	0	0	0	0	0	0	0	0	0	0	0	0	0
OTU628	0	0	0	0	0	0	0	0	0	0	0	0	0	0	0	0	0	0	0	1	0	0	0	0	0	0	0	0	0	0	0	0	8	0	0	0	0	0	0	0	0	0	6	0	0	0	0	0	0
OTU269	0	0	0	0	0	0	0	0	0	0	0	0	0	0	0	0	0	0	0	0	0	0	0	0	0	0	0	0	0	2	0	0	0	0	0	0	0	0	0	0	0	0	0	0	0	0	0	0	0
OTU472	0	0	0	0	0	0	0	0	0	0	0	0	0	23	0	0	0	0	0	0	0	0	0	0	0	0	0	0	0	0	0	15	0	0	0	0	0	0	0	1	0	0	0	0	0	0	0	0	0
OTU711	0	0	0	0	0	0	0	0	0	0	0	0	0	0	0	0	0	0	0	0	0	0	0	0	0	0	0	0	0	0	0	0	0	0	0	0	0	0	0	0	0	0	0	0	0	0	0	0	0
OTU132	0	0	0	0	0	0	0	0	0	0	0	0	0	0	0	0	0	0	0	0	0	0	0	0	0	0	0	0	0	0	0	0	0	0	0	0	0	0	0	0	0	0	0	0	0	0	0	0	0
OTU546	0	0	0	0	0	0	0	0	0	0	0	0	0	0	0	0	0	0	0	0	0	0	0	0	0	0	0	0	0	0	0	0	0	0	0	0	0	0	0	0	0	0	0	0	0	0	0	0	0
OTU537	0	0	0	0	0	0	0	0	0	0	0	0	0	0	0	0	0	0	0	0	0	0	0	0	1	0	0	0	1	3	0	0	0	0	950	0	0	0	0	0	0	0	0	0	0	0	0	0	0
OTU44	0	0	0	0	0	0	0	0	0	0	0	0	0	0	0	0	0	0	0	0	0	0	0	0	0	0	0	0	0	0	0	0	0	0	0	0	0	0	0	0	0	0	0	0	0	0	0	0	0
OTU529	0	1	0	0	0	0	0	0	0	0	0	0	0	0	0	0	0	0	0	0	0	0	0	0	0	0	0	0	0	0	0	0	0	0	0	0	0	0	0	0	0	0	0	0	0	0	0	0	0
OTU165	0	14	0	0	0	0	0	0	0	0	0	0	0	19	0	0	0	1	1	6	0	0	2	0	7	1	5	0	4	0	0	0	0	0	2	0	0	8	3	5	0	7	25	20	0	1	10	6	5
OTU771	0	0	0	0	0	0	0	0	0	0	0	0	0	0	0	0	0	0	0	0	0	0	0	0	0	0	0	0	0	0	0	0	0	0	0	0	0	0	0	0	0	0	0	0	0	0	0	0	0
OTU845	0	0	0	0	0	0	0	0	0	0	0	0	0	0	0	0	0	0	0	0	0	0	0	0	0	0	0	0	0	0	0	0	0	0	0	0	0	0	0	0	0	0	0	0	0	0	0	0	0
OTU973	0	0	0	0	0	0	0	0	0	0	0	0	0	0	0	0	0	0	0	0	0	0	0	0	0	0	0	0	0	0	0	0	0	0	0	0	0	0	0	0	0	0	0	0	0	0	0	0	0
OTU383	0	0	0	0	0	0	0	0	0	0	0	0	0	0	0	0	0	0	0	0	0	0	0	0	0	0	0	0	0	0	0	0	0	0	0	0	0	0	0	0	0	0	0	0	0	0	0	0	0
OTU670	0	0	0	0	0	0	0	0	0	0	0	0	0	0	0	0	0	0	0	0	0	0	0	0	0	0	0	0	0	0	0	0	0	0	0	0	0	0	0	0	0	0	0	0	0	0	0	0	0
OTU763	0	0	0	0	0	0	0	0	0	0	0	0	0	0	0	0	0	0	0	3	0	3	2	0	0	0	0	0	0	0	0	0	0	0	0	0	0	0	0	0	0	0	0	0	0	0	0	0	0
OTU570	0	0	0	0	0	0	0	0	0	0	0	0	0	0	0	0	1	0	0	0	0	0	0	0	0	0	0	0	0	0	0	0	0	0	0	1	0	0	0	0	0	0	4	0	0	0	0	0	0
OTU864	0	0	0	0	0	0	0	0	0	0	0	0	0	0	0	0	0	0	0	0	0	0	0	0	0	0	0	0	0	0	0	0	0	0	0	0	0	0	0	0	0	0	0	0	0	0	0	0	0
OTU925	0	0	0	0	0	0	0	0	1	0	0	0	0	0	0	0	0	0	0	5	0	2	4	0	0	0	0	0	0	0	0	0	0	0	2	0	0	0	0	0	0	6	0	0	0	0	0	0	6
OTU597	0	0	0	0	0	0	0	0	0	0	0	0	0	0	0	0	0	0	0	0	0	0	0	0	0	0	0	0	0	0	0	0	0	0	0	0	0	0	0	0	0	0	0	0	0	0	0	0	0
OTU38	0	0	0	0	0	0	0	0	0	0	0	0	0	0	0	0	0	0	0	0	0	0	0	0	0	0	0	0	0	0	0	0	0	0	0	0	0	0	0	0	0	0	0	0	0	0	0	0	0
OTU443	0	0	0	0	0	0	1	2	0	0	0	1	0	1	0	0	0	0	0	0	0	0	0	0	0	0	0	0	0	0	0	0	0	0	0	0	0	0	0	0	0	0	0	0	0	0	0	0	0
OTU767	2	0	0	0	0	0	0	0	0	0	0	0	0	0	0	0	0	0	0	5	0	0	0	0	6	3	3	6	11	14	6	2	7	0	0	0	3	1	5	1	0	4	18	0	0	1	0	0	0
OTU220	0	0	0	0	0	0	0	0	0	0	0	0	0	0	0	0	0	0	0	0	0	0	0	0	0	0	0	0	0	0	0	0	0	0	0	0	0	0	0	0	0	0	0	0	0	0	0	0	0
OTU31	0	0	0	0	0	0	0	0	0	0	0	0	0	0	0	0	0	0	0	0	0	0	0	0	0	0	0	0	0	0	0	0	0	0	0	0	0	0	0	0	0	0	0	0	0	0	0	0	0
OTU62	0	0	0	0	0	0	0	0	0	0	0	0	0	0	0	0	0	0	0	0	0	0	0	0	0	0	0	0	0	0	0	0	0	0	0	0	0	0	0	0	0	0	0	0	0	0	0	0	0
OTU833	0	0	0	0	0	0	0	0	0	0	0	0	0	0	0	0	0	0	0	0	0	0	0	0	0	0	0	0	0	0	0	0	0	0	0	0	0	0	0	0	0	0	0	0	0	0	0	0	0
OTU662	0	13	6	2	0	0	7	11	1	0	3	0	0	0	2	7	7	3	0	0	2	0	2	9	0	0	0	0	13	3	0	0	2	2	0	1	1	1	2	1	4	3	11	12	1	0	0	0	0
OTU348	0	0	0	0	0	0	0	0	0	0	0	0	0	0	0	0	0	0	0	0	0	0	0	0	0	0	0	0	0	0	0	0	0	0	0	0	0	0	0	0	0	0	0	0	0	0	0	0	0
OTU627	0	0	0	0	0	0	0	33	0	0	0	0	0	0	0	0	0	0	2	0	0	0	0	0	0	0	0	0	0	0	0	0	0	0	0	0	0	0	2	0	0	0	0	0	0	0	0	0	0
OTU23	0	0	0	0	0	0	0	0	0	0	0	0	0	0	0	0	0	0	0	0	0	0	0	0	0	0	7	0	0	0	0	0	0	0	0	0	0	0	0	0	0	0	0	0	0	0	0	0	0
OTU388	0	0	0	0	0	0	0	0	0	0	0	0	0	0	0	0	0	0	0	0	0	0	0	0	0	0	0	0	0	0	0	0	0	0	0	0	0	0	0	0	0	0	0	0	0	0	0	0	0
OTU1025	0	0	0	0	0	0	0	0	0	0	0	0	0	0	0	0	0	0	0	0	0	0	0	0	0	0	0	0	0	0	0	0	0	0	0	0	0	0	0	0	0	1	0	2	0	0	0	0	1
OTU976	0	0	0	0	0	0	0	0	0	0	0	0	0	0	0	0	0	0	0	0	0	0	0	0	0	0	0	0	0	0	0	0	0	0	0	0	0	0	0	0	0	0	0	0	0	0	0	0	0
OTU685	0	0	0	0	0	0	0	0	0	0	0	0	0	0	0	0	0	0	0	0	0	0	0	0	0	0	0	0	0	0	0	0	0	0	0	0	0	0	0	0	4	0	0	0	0	0	0	0	0
OTU523	0	0	0	0	0	0	0	0	0	0	0	0	0	0	0	0	0	0	0	0	0	0	0	0	0	0	0	0	0	0	0	0	0	0	0	0	0	0	0	0	0	0	0	0	0	0	0	0	0
OTU723	0	0	0	0	0	0	0	0	0	0	0	0	0	0	0	0	0	0	0	0	0	0	0	0	0	0	0	0	0	0	0	0	0	0	0	0	0	0	0	0	0	0	0	0	0	0	0	0	0
OTU244	0	0	13	0	0	0	0	2	0	70	18	0	0	11	6	25	0	0	0	0	1	2	0	0	16	1	4	1	0	0	0	0	0	0	0	1	2	0	10	1	0	0	12	0	0	0	0	0	0
OTU752	14	0	0	0	0	0	0	5	0	0	0	0	0	0	0	0	0	0	0	2	0	0	0	0	11	0	0	0	0	0	0	0	0	0	0	0	0	0	0	0	0	0	0	0	0	0	0	0	0
OTU1032	0	0	0	0	0	0	0	0	0	0	0	0	0	0	0	0	0	0	0	0	0	0	0	0	0	0	0	0	0	0	0	0	0	0	0	0	0	0	0	0	0	0	0	0	0	0	0	0	0
OTU1056	0	0	0	0	0	0	0	0	0	0	0	0	0	0	0	0	0	0	0	0	0	0	0	0	0	0	0	0	0	0	0	0	0	0	0	0	0	0	0	0	0	0	0	0	0	0	0	0	0
OTU683	0	0	0	0	0	0	0	0	0	0	0	0	0	0	0	0	0	0	0	0	0	0	0	0	0	0	0	0	0	0	0	0	0	0	0	0	0	0	0	0	0	0	0	0	0	0	0	0	0
OTU64	0	0	0	0	0	0	0	0	0	0	0	0	0	0	0	0	0	0	0	0	0	0	0	0	0	0	0	0	0	0	0	0	0	0	0	0	0	0	0	0	0	0	0	0	0	0	0	0	0
OTU100	0	0	0	0	0	0	0	0	1	0	0	0	0	0	0	15	0	0	0	0	0	0	0	0	0	0	0	0	0	0	0	0	0	0	0	0	0	0	0	0	0	0	0	0	0	0	0	0	0
OTU1075	0	0	0	0	0	0	0	0	0	0	0	0	0	0	0	0	0	0	0	0	0	0	0	0	0	0	0	0	0	0	0	0	0	0	0	0	0	0	0	0	0	0	0	0	0	0	0	0	0
OTU254	0	0	0	0	0	0	0	0	0	0	0	0	0	0	0	0	0	0	0	0	0	0	0	0	0	0	0	0	0	0	0	0	0	0	0	0	0	0	0	0	0	0	0	0	0	0	0	0	0
OTU392	0	0	0	0	0	0	0	0	0	0	0	0	0	0	0	0	0	0	0	0	0	0	0	0	0	0	0	0	0	0	0	0	0	0	0	0	0	0	0	0	0	0	0	0	0	0	0	0	0
OTU605	0	0	0	0	0	0	0	0	0	0	0	0	0	0	0	0	0	0	0	0	0	0	0	0	0	0	0	0	0	0	0	0	0	0	0	0	0	0	0	0	0	0	0	0	0	0	0	0	0
OTU759	0	0	0	0	0	0	0	0	0	0	0	0	0	0	0	0	0	0	0	0	0	0	0	0	0	0	0	0	0	0	0	0	0	0	0	0	0	0	0	0	0	0	0	0	0	0	0	0	0
OTU436	0	0	0	0	0	0	0	0	0	0	0	0	0	0	0	0	0	0	0	0	0	0	0	0	0	0	0	0	0	0	0	0	0	0	0	0	0	0	0	0	0	0	0	0	0	0	0	0	0
OTU1062	0	0	0	0	0	0	0	0	0	0	0	0	0	0	0	0	0	0	0	0	0	0	0	0	0	0	0	0	0	0	0	0	0	0	0	0	0	0	0	0	0	0	0	0	0	0	0	0	0
OTU265	0	0	0	0	0	0	0	0	0	0	0	0	0	0	0	0	0	0	0	0	0	0	0	0	0	0	0	0	0	0	0	0	0	0	0	0	0	0	0	0	0	0	0	0	0	0	0	0	0
OTU200	0	0	0	0	0	0	0	0	0	0	0	0	0	36	0	0	0	0	0	0	0	0	0	0	18	3	0	0	0	0	0	0	0	0	15	0	0	0	0	0	0	0	0	2	0	0	0	2	0
OTU787	0	0	0	0	0	0	0	0	0	0	0	0	0	0	0	0	0	0	0	0	0	0	0	0	0	0	0	0	0	0	0	0	0	0	0	0	0	0	0	0	0	0	0	0	0	0	0	0	0
OTU109	0	0	0	0	0	0	0	0	0	0	0	0	0	0	0	0	0	0	0	0	0	0	0	0	0	0	0	0	0	0	0	0	0	0	0	0	0	0	0	0	0	0	0	0	0	0	0	0	0
OTU557	0	0	0	0	0	0	0	0	0	0	0	0	0	0	0	0	0	0	0	0	0	0	0	0	0	0	0	0	0	0	0	0	0	0	0	0	0	0	0	0	0	0	0	0	0	0	0	0	0
OTU677	0	0	0	0	0	0	0	0	0	0	0	0	0	8	0	0	1	0	3	0	0	0	0	0	0	0	0	0	0	0	0	0	0	0	0	0	0	0	0	0	0	0	1	4	0	0	0	1	0
OTU907	0	0	0	0	0	0	0	0	0	0	0	0	0	0	0	0	0	0	0	0	0	0	0	0	0	0	0	0	0	0	0	0	0	0	0	0	0	0	0	0	0	0	0	0	0	0	0	0	0
OTU590	0	0	0	0	0	0	0	0	0	0	0	0	0	0	0	0	0	0	0	0	0	0	0	0	0	0	0	0	0	0	0	0	0	0	0	0	0	0	0	0	0	0	0	0	0	0	0	0	0
OTU69	0	0	0	0	0	0	0	0	0	0	0	0	0	0	0	0	0	0	0	0	0	0	0	0	0	0	0	0	0	0	0	0	0	0	0	0	0	0	0	0	0	0	0	0	0	0	0	0	0
OTU369	0	0	0	0	0	0	0	0	0	0	0	0	0	0	0	0	0	0	0	0	0	0	0	0	0	0	0	0	0	0	0	0	0	0	0	0	0	0	0	0	0	0	0	0	0	0	0	0	0
OTU279	0	0	0	0	0	0	0	0	0	0	0	0	0	0	0	0	0	0	0	0	0	0	0	0	0	0	0	0	0	0	0	0	0	0	0	0	0	0	0	0	0	0	0	0	0	0	0	0	0
OTU498	0	0	0	0	0	0	0	0	0	0	0	0	0	0	0	0	0	0	0	0	0	0	0	0	5	0	0	0	0	0	0	0	0	0	0	0	0	0	0	0	0	0	0	0	0	0	1	0	0
OTU629	0	5	0	0	0	0	0	4	0	0	0	0	0	22	0	0	0	0	0	0	2	3	5	48	0	0	0	6	0	2	0	0	0	0	0	1	7	0	1	1	0	0	1	0	0	1	0	0	0
OTU99	0	0	0	0	0	0	0	0	0	0	0	0	0	0	0	0	0	0	0	0	0	0	0	0	0	0	0	0	0	0	0	0	0	0	0	0	0	0	0	0	0	0	0	0	0	0	0	0	0
OTU500	0	0	0	0	0	0	0	0	0	0	0	0	0	0	0	0	0	0	0	0	0	0	0	0	0	0	0	0	0	0	0	0	0	0	0	0	0	0	0	0	0	0	0	0	0	0	0	0	0
OTU869	0	0	0	0	0	0	0	0	0	0	0	0	0	0	0	0	0	0	0	0	0	0	0	0	0	0	0	0	0	0	0	0	0	0	0	0	1	2	1	0	0	0	0	4	0	0	0	0	0
OTU1014	0	0	0	0	0	0	0	0	0	0	0	0	0	0	0	0	0	0	0	0	0	0	0	0	0	0	0	0	0	0	0	0	0	0	0	0	0	0	0	0	0	0	0	0	0	0	0	0	0
OTU514	0	0	0	0	0	0	0	0	0	0	0	0	0	0	0	0	0	0	0	0	0	0	0	0	0	0	0	0	0	0	0	0	0	0	0	0	0	0	0	0	0	0	0	0	0	0	0	0	0
OTU610	0	0	0	0	0	0	0	0	0	0	0	0	0	0	0	0	0	0	0	0	0	0	0	0	0	0	0	0	0	0	0	0	0	0	0	0	0	0	0	0	0	0	0	0	0	0	0	0	0
OTU513	0	1	0	0	0	0	1	1	0	0	0	0	0	0	0	0	0	0	0	0	0	0	0	0	0	0	0	18	0	0	0	0	0	0	0	0	0	1	4	0	0	0	0	10	0	0	0	0	4
OTU615	0	0	22	0	0	0	0	0	0	0	0	0	0	0	0	0	0	0	1	0	0	0	0	0	0	0	0	0	0	0	0	0	0	0	0	0	0	0	1	0	0	0	0	0	0	0	0	0	0
OTU293	0	0	0	0	0	0	0	0	0	0	0	0	0	0	0	0	0	0	0	0	0	0	0	0	0	0	0	0	0	0	0	0	0	0	0	0	0	0	0	0	0	0	0	0	0	0	0	0	0
OTU709	0	0	0	0	0	0	0	0	0	0	0	0	0	0	0	0	0	0	0	0	0	4	0	0	0	0	0	0	0	0	0	0	0	0	8	0	0	0	0	0	0	0	0	0	0	0	0	0	0
OTU1005	0	0	0	0	0	0	0	0	0	0	0	0	0	0	0	0	0	0	0	0	0	0	0	0	0	0	0	0	0	0	0	0	0	0	0	0	0	0	0	0	0	0	0	0	0	0	1	0	0
OTU589	0	0	0	0	0	0	0	0	0	0	0	0	0	0	0	4	0	0	0	0	0	0	0	0	0	0	0	0	0	0	0	0	0	0	0	0	0	0	0	0	0	0	0	0	0	0	0	0	0
OTU699	0	0	0	0	0	0	0	0	0	0	0	0	0	0	0	0	0	0	0	0	0	0	0	0	0	0	0	0	0	0	0	0	0	0	0	0	0	0	0	0	0	0	0	0	0	0	0	0	0
OTU245	0	0	0	0	0	0	0	0	0	0	0	0	0	0	0	0	0	0	0	0	0	0	0	0	0	0	0	0	0	0	0	0	0	0	0	0	0	0	0	0	0	0	0	0	0	0	0	0	0
OTU34	0	0	0	0	0	0	0	0	0	0	0	0	0	0	0	0	0	0	0	0	0	0	0	0	0	0	0	0	0	0	0	0	0	0	0	0	0	0	0	0	0	0	0	0	0	0	0	0	0
OTU90	0	0	0	0	0	0	0	0	0	0	0	0	0	0	0	0	0	0	0	1	0	0	3	6	0	0	0	0	0	0	0	0	0	0	0	0	0	0	0	0	0	0	0	0	0	0	0	0	0
OTU850	0	0	0	0	0	0	0	0	0	0	0	0	0	0	0	0	0	0	0	0	0	0	0	0	0	0	0	0	0	0	0	0	0	0	0	0	0	0	0	0	0	0	0	0	0	0	0	0	0
OTU937	0	0	0	0	0	0	0	0	0	0	0	0	0	0	0	0	0	0	0	0	0	0	0	0	0	0	0	0	0	0	0	0	0	0	0	0	0	0	0	0	0	0	0	0	0	0	0	0	0
OTU233	0	41	0	0	0	0	0	0	0	0	0	0	0	0	0	0	0	0	0	2	0	0	0	0	0	3	1	0	11	0	0	0	0	0	0	0	0	0	0	0	0	0	0	0	0	0	0	0	0
OTU994	41	0	0	0	0	0	0	0	0	0	0	0	0	0	0	0	0	0	0	0	0	4	0	0	0	0	0	0	0	0	0	0	0	0	0	0	0	0	0	0	0	0	0	0	0	0	0	0	0
OTU93	0	0	0	0	0	0	0	0	0	0	0	0	0	0	0	0	0	0	0	0	0	0	0	0	0	0	0	0	0	0	0	0	0	0	0	0	0	0	0	0	0	0	0	0	0	0	0	0	0
OTU199	0	0	23	0	0	0	0	70	62	43	28	0	53	0	0	10	30	0	0	0	0	0	0	9	0	0	2	15	17	0	2	0	23	0	0	0	0	0	0	0	0	0	0	0	0	0	0	0	0
OTU241	16	0	32	0	26	0	0	13	0	0	0	0	0	0	5	0	0	0	0	0	0	2	0	0	9	15	4	0	0	0	0	6	0	0	0	0	0	0	0	0	0	1	0	10	0	0	0	0	0
OTU812	0	0	0	0	0	0	0	0	0	0	0	0	0	0	0	0	0	0	0	1	0	0	0	0	0	0	0	0	0	0	0	0	0	0	0	0	0	2	1	2	0	0	0	0	0	0	0	2	0
OTU794	0	0	0	0	0	0	0	0	0	0	0	0	0	0	0	0	0	0	0	0	0	0	0	0	0	0	0	0	0	0	0	0	0	0	0	0	0	0	0	0	0	0	0	0	0	0	0	0	0
OTU674	0	0	0	0	0	0	0	0	0	0	0	0	0	0	0	0	0	0	0	0	0	0	0	0	0	0	0	0	0	0	0	0	0	0	0	0	0	0	0	0	0	0	0	0	0	0	0	0	0
OTU280	0	0	0	0	0	0	0	0	0	0	0	0	0	0	0	0	0	0	0	0	0	0	0	0	0	0	0	0	0	0	0	0	0	0	0	0	0	0	0	0	0	0	0	0	0	0	0	0	0
OTU273	0	0	0	0	0	0	0	0	0	0	0	0	0	0	0	0	0	0	0	0	0	0	0	0	0	0	0	0	0	0	0	0	0	0	0	0	0	0	0	0	0	0	0	0	0	0	0	0	0
OTU471	0	0	0	0	0	0	0	0	0	0	0	0	0	0	0	0	0	0	0	0	0	0	0	0	0	0	0	0	0	0	0	0	0	0	0	0	0	1	0	0	0	0	0	0	0	0	0	0	0
OTU622	0	0	0	0	0	0	0	0	0	0	0	0	0	0	0	0	0	0	0	0	0	0	0	0	0	0	0	0	0	0	0	0	0	0	0	0	0	0	0	0	0	0	0	0	0	0	0	0	0
OTU355	0	0	0	0	0	0	0	0	0	0	0	0	0	0	0	0	0	0	0	0	0	0	0	0	0	0	0	0	0	0	0	0	0	0	0	0	0	0	0	0	0	0	0	0	0	0	0	0	0
OTU553	0	0	0	0	0	0	0	0	0	0	0	0	0	0	0	0	0	0	0	0	0	0	0	0	0	0	0	0	0	0	0	0	0	0	0	0	0	0	0	0	0	0	0	1	0	0	0	0	0
OTU555	0	0	0	0	0	0	0	0	0	0	0	0	0	0	0	0	0	0	0	0	0	0	0	0	0	0	0	0	0	0	0	0	0	0	0	0	0	0	0	0	0	0	0	0	0	0	0	0	0
OTU37	0	0	0	0	0	0	0	0	0	0	0	0	0	0	0	0	0	0	0	0	0	0	0	0	0	0	0	0	0	0	0	0	0	0	0	0	0	0	0	0	0	0	0	0	0	0	0	0	0
OTU270	0	0	0	0	0	0	0	0	0	0	0	0	0	0	0	0	0	0	0	0	0	0	0	0	0	0	0	0	0	0	0	0	0	0	0	0	0	0	0	0	0	0	0	0	0	0	0	0	0
OTU831	0	0	0	0	0	0	0	0	0	0	0	0	0	0	0	0	0	0	0	0	0	0	0	0	0	0	0	0	0	0	0	0	0	0	0	0	0	0	0	0	0	0	0	0	0	0	0	0	0
OTU521	0	0	0	0	0	0	0	0	0	0	0	0	0	0	0	0	0	0	0	0	0	0	0	0	0	0	0	0	0	0	0	0	0	0	0	0	0	0	0	0	0	0	0	0	0	0	0	0	0
OTU740	0	0	0	0	0	0	0	0	0	0	0	0	0	0	0	0	0	0	0	0	0	0	0	0	0	0	0	0	0	0	0	0	0	0	0	0	0	0	0	0	0	0	0	0	0	0	0	0	0
OTU423	0	0	0	0	0	0	0	0	0	0	0	0	0	0	0	0	0	0	0	14	78	262	297	53	35	0	46	0	0	5	0	0	14	36	4	3	2	0	3	1	0	0	0	0	0	0	6	3	0
OTU266	0	0	0	0	0	0	0	0	0	0	0	0	0	0	0	0	0	0	0	0	0	0	0	0	0	0	0	0	0	0	0	0	0	0	0	0	0	0	0	0	0	0	0	0	0	0	0	0	0
OTU41	0	0	0	0	0	0	0	0	0	0	0	0	0	0	0	0	0	0	0	0	0	0	0	0	0	0	0	0	0	0	0	0	0	0	0	0	0	0	0	0	0	0	0	0	0	0	0	0	0
OTU774	0	0	0	0	0	0	0	0	0	0	0	0	0	0	0	0	0	0	0	0	0	0	0	0	0	0	0	0	0	0	0	0	0	0	0	0	0	0	0	0	0	0	0	0	0	0	0	0	0
OTU616	0	0	0	0	0	0	0	0	0	0	0	0	0	0	0	0	0	0	0	0	0	0	0	0	0	0	0	0	0	0	0	0	0	0	0	0	0	0	0	0	0	0	0	0	0	0	0	0	0
OTU640	0	0	0	0	0	0	0	22	0	0	0	0	1	0	0	4	0	0	0	0	0	0	0	0	0	3	0	6	0	0	0	0	0	0	0	0	0	0	0	0	0	0	0	5	0	0	0	0	0
OTU870	0	0	0	0	0	0	0	0	0	0	0	0	0	0	0	4	0	0	0	0	1	0	0	0	0	0	0	0	5	0	0	0	0	0	0	0	0	0	0	0	0	0	9	0	0	0	0	0	0
OTU439	0	0	0	0	1	0	0	0	0	0	0	0	0	0	0	2	0	0	0	0	0	0	0	0	0	0	0	0	0	0	0	0	0	0	0	0	0	0	0	0	0	0	0	0	0	0	0	0	0
OTU398	0	0	0	0	0	0	0	0	0	0	0	0	0	0	0	0	0	0	0	0	0	0	0	0	0	0	0	0	0	0	0	0	0	0	0	0	0	0	0	0	0	0	0	0	0	0	0	0	0
OTU609	0	0	0	0	0	0	0	18	0	0	0	0	0	0	13	0	0	0	0	0	0	0	0	0	26	0	0	0	0	0	0	0	0	0	0	0	0	0	0	0	0	0	0	0	0	0	0	0	0
OTU190	0	0	0	0	0	0	0	0	0	0	0	0	0	0	0	0	0	0	0	0	0	0	0	0	0	0	0	0	0	0	0	0	0	0	0	0	0	0	0	0	0	0	0	0	0	0	0	0	0
OTU243	0	0	0	0	0	0	0	0	0	0	0	0	0	0	0	0	0	0	0	0	0	0	0	0	0	0	0	0	0	0	0	0	0	0	0	0	0	0	0	0	0	0	0	0	0	0	0	0	0
OTU779	0	0	0	0	0	0	0	0	0	0	0	0	0	0	0	0	0	0	0	0	0	0	0	0	0	0	0	0	0	0	0	0	0	0	0	0	0	0	0	0	0	0	0	0	0	0	0	0	0
OTU697	0	0	0	0	0	0	0	0	0	0	0	0	0	0	0	0	0	0	0	0	0	0	0	0	0	0	0	0	0	0	0	0	0	0	0	0	0	0	0	0	0	0	0	0	0	0	0	0	0
OTU981	0	0	0	0	0	0	0	0	0	0	0	0	0	0	0	0	0	0	0	0	0	0	0	0	0	0	0	0	0	0	0	0	0	0	0	0	0	0	0	0	0	0	0	0	0	0	0	0	0
OTU1023	0	0	0	0	0	0	0	0	0	0	0	0	0	0	0	0	0	0	0	0	0	0	0	0	0	0	0	0	0	0	0	0	0	0	0	0	0	0	0	0	0	0	0	0	0	0	0	0	0
OTU624	0	0	0	0	0	0	0	0	0	0	0	0	0	0	0	0	0	0	0	0	0	0	0	0	0	0	0	0	0	0	0	0	0	0	0	0	0	0	0	0	0	0	0	0	0	0	0	0	0
OTU1079	0	0	0	0	0	0	0	0	0	0	0	0	0	0	0	0	0	0	0	0	0	0	0	0	0	0	0	0	0	0	0	0	0	0	0	0	0	0	0	0	0	0	0	0	0	0	0	0	0
OTU204	0	0	0	0	0	0	0	0	0	0	0	0	0	0	0	0	5	0	0	0	0	0	0	0	0	0	0	0	0	0	0	0	0	0	0	0	0	0	0	0	0	0	0	0	0	0	0	0	0
OTU1041	0	0	0	0	0	0	0	0	0	0	0	0	0	0	0	0	0	0	0	0	0	0	0	0	0	0	0	0	0	0	0	0	0	0	0	0	0	0	0	0	0	0	0	0	0	0	0	0	0
OTU435	0	0	0	0	0	0	0	0	0	0	0	0	0	0	0	0	0	0	0	0	0	0	0	0	0	0	0	0	0	0	0	0	0	0	0	0	0	0	0	0	0	0	0	0	0	0	0	0	0
OTU863	0	0	0	0	0	0	0	0	0	0	0	0	0	0	0	0	0	0	0	0	0	0	0	0	0	0	0	0	0	0	0	0	0	0	0	0	0	0	0	0	0	0	0	0	0	0	0	0	0
OTU1043	0	0	0	0	0	0	0	0	0	0	0	0	0	0	0	0	1	0	0	0	0	0	1	0	0	0	1	0	0	0	0	0	0	0	0	1	0	1	0	0	1	0	2	3	0	0	1	0	0
OTU1066	0	0	0	0	0	0	0	0	0	0	0	0	0	0	0	0	0	0	0	0	0	0	0	0	0	0	0	0	0	0	0	0	0	0	0	0	0	0	0	0	0	0	0	0	0	0	0	0	0
OTU179	0	0	0	0	0	0	0	0	0	0	0	0	0	0	0	0	0	0	0	0	0	0	0	0	0	0	3	0	0	0	0	0	0	0	0	0	0	0	0	0	0	0	0	0	0	0	0	0	0
OTU547	0	0	0	0	0	1	0	0	0	0	0	0	0	0	0	0	0	0	0	0	0	0	0	0	0	0	0	0	0	0	0	0	0	0	0	0	0	0	0	0	0	0	0	0	0	0	0	0	0
OTU54	0	0	0	0	0	0	0	0	0	0	0	0	0	0	0	0	0	0	0	0	0	0	0	0	0	0	0	0	0	0	0	0	0	0	0	0	0	0	0	0	0	0	0	0	0	0	0	0	0
OTU1055	0	0	0	0	0	0	0	0	0	0	0	0	0	0	0	0	0	0	0	0	0	2	0	0	0	0	0	0	0	0	0	0	0	0	0	0	0	0	0	0	0	0	0	0	0	0	0	0	0
OTU88	0	0	0	0	31	1	0	0	0	0	0	0	0	0	0	17	3	1	0	0	0	4	0	0	0	0	4	0	0	0	0	0	0	0	0	0	0	0	0	0	0	0	0	0	0	0	0	0	0
OTU1009	0	0	0	0	0	0	0	0	0	0	0	0	0	0	0	0	0	0	0	0	0	0	0	0	0	0	0	0	0	0	0	0	0	0	0	0	0	0	0	0	0	0	0	0	0	0	0	0	0
OTU30	0	0	0	0	0	0	0	0	0	0	0	0	0	0	0	0	0	0	0	0	0	0	0	0	0	0	0	0	0	0	0	0	0	0	0	0	0	0	0	0	0	0	0	0	0	0	0	0	0
OTU141	0	0	0	0	0	0	0	0	0	1	0	0	0	26	0	0	0	0	0	0	0	0	0	0	0	0	0	0	0	0	0	0	0	0	0	0	0	0	0	0	0	0	0	0	0	0	0	0	0
OTU909	0	0	0	0	0	0	0	0	0	0	0	0	0	0	0	0	0	0	0	0	0	0	0	0	0	0	0	0	0	0	0	0	0	0	0	0	0	0	0	0	0	0	0	0	0	0	0	0	0
OTU403	0	0	0	0	0	0	0	0	0	0	0	0	0	0	0	0	0	0	0	0	0	0	0	0	0	0	5	0	0	0	0	0	0	11	0	2	0	0	0	0	0	0	0	0	0	0	0	0	0
OTU466	0	0	0	0	0	0	0	0	0	0	0	0	0	0	0	0	0	0	0	0	0	0	0	0	0	0	0	0	0	0	0	0	0	0	0	0	0	0	0	0	0	0	0	0	0	0	0	0	0
OTU1060	0	0	0	0	0	0	0	0	0	0	0	0	0	17	0	0	0	0	0	0	0	0	0	0	0	0	0	0	0	0	0	0	0	0	0	0	0	0	0	0	0	0	0	0	0	0	0	0	0
OTU318	1	0	0	0	0	0	0	0	0	0	0	0	0	0	0	0	0	0	0	0	0	0	0	0	0	0	0	0	0	0	0	0	0	0	0	0	0	0	0	0	0	0	0	0	0	0	0	0	0
OTU972	1	0	0	0	0	0	0	0	0	0	0	0	0	0	0	0	0	0	0	0	0	0	0	0	0	0	0	0	0	0	0	0	0	0	0	0	0	0	0	0	0	0	0	0	0	0	0	0	0
OTU3	0	0	0	0	0	0	0	0	0	0	0	1	0	0	0	0	0	0	0	0	0	0	0	0	0	0	0	0	0	0	0	0	0	0	0	0	0	0	0	0	0	0	0	0	0	0	0	0	0
OTU4	0	0	0	0	0	0	0	0	0	0	0	0	0	0	0	0	0	0	0	0	0	0	0	0	0	0	0	0	0	0	0	0	0	0	0	0	0	0	0	0	0	0	0	0	0	0	0	0	0
[truncated: 1,077 more columns]

## Sheet: TableS1c
Subject	AK	NLC	SCC	SCC_PL	nasal
MS001	50	28	1	1	3
MS002	46	26	2	1	5
MS004	50	29	1	0	3
MS005	40	25	0	0	4
MS006	46	31	2	2	4
MS007	49	29	0	1	3
MS008	61	33	5	4	6
MS009	55	29	1	1	5
MS010	63	31	5	5	5
MS011	39	28	7	7	4
MS012	0	0	1	0	0
MS013	0	0	1	1	1
MS014	0	0	6	6	1
Total	499	289	32	29	44

## Sheet: TableS1d
Call:
adonis(formula = t(otu_clr_skin_filt.m) ~ subject_ID + sample_type + visit_ID + subject_ID:visit_ID + subject_ID:sample_type, data = annotation.df[samples.l[["long"]], ])
Permutation: free
Number of permutations: 999
Terms added sequentially (first to last)
	Df	SumsOfSqs	MeanSqs	F.Model	R2	Pr(>F)
subject_ID	9	84.527	9.3919	92.16	0.4213	0.001	***
sample_type	1	0.261	0.2606	2.557	0.0013	0.001	***
visit_ID	6	7.45	1.2416	12.183	0.03713	0.001	***
subject_ID:visit_ID	45	33.946	0.7543	7.402	0.16919	0.001	***
subject_ID:sample_type	9	1.38	0.1534	1.505	0.00688	0.001	***
Residuals	717	73.069	0.1019	0.36419
Total	787	200.632	1
---
Signif. codes: 0 ‘***’ 0.001 ‘**’ 0.01 ‘*’ 0.05 ‘.’ 0.1 ‘ ’ 1

## Sheet: TableS1e
ID	OTU	Subject	Abundance	log2FoldChange	pvalue	Taxonomy	Species
MS001 OTU522	OTU522	MS001	824.989	1.28315	0.770948	g__Kytococcus; s__;	sp.
MS001 OTU28	OTU28	MS001	50.8871	1.84279	0.770948	g__Corynebacterium; s__;	sp.
MS001 OTU329	OTU329	MS001	172.163	0.917694	0.770948	f__Propionibacteriaceae; g__; s__;	sp.
MS001 OTU1017	OTU1017	MS001	96.0634	1.17918	0.770948	g__Micrococcus; s__;	sp.
MS001 OTU196	OTU196	MS001	31.14	2.04645	0.770948	g__Kytococcus; s__;	sp.
MS001 OTU604	OTU604	MS001	13.7132	2.20512	0.907593	g__Sphingomonas; s__;	sp.
MS001 OTU917	OTU917	MS001	27.1208	1.09224	0.930747	g__Enhydrobacter; s__;	sp.
MS001 OTU112	OTU112	MS001	18.923	2.01096	1	g__Pseudomonas; s__;	sp.
MS001 OTU52	OTU52	MS001	24.5234	1.62246	1	f__Dietziaceae; g__; s__;	sp.
MS001 OTU648	OTU648	MS001	874.37	1.10775	1	g__Enhydrobacter; s__;	sp.
MS001 OTU859	OTU859	MS001	270.197	1.38641	1	g__Dermacoccus; s__;	sp.
MS001 OTU360	OTU360	MS001	5.45323	1.79055	1	g__Staphylococcus; s__;	epidermidis
MS001 OTU46	OTU46	MS001	743.182	1.09494	1	g__Micrococcus; s__;	sp.
MS001 OTU56	OTU56	MS001	2293.53	0.934867	1	g__Brevibacterium; s__;	sp.
MS001 OTU641	OTU641	MS001	25.5475	1.26755	1	g__Streptococcus; s__;	sp.
MS001 OTU206	OTU206	MS001	3.32279	2.53341	1	g__Micrococcus; s__;	sp.
MS001 OTU308	OTU308	MS001	37.2599	-0.967455	1	g__Staphylococcus; s__;	sp.
MS001 OTU822	OTU822	MS001	10.8329	2.21754	1	g__Corynebacterium; s__;	sp.
MS001 OTU747	OTU747	MS001	428.419	0.804823	1	g__Dietzia; s__;	sp.
MS001 OTU47	OTU47	MS001	137.518	1.29838	1	g__Deinococcus; s__;	sp.
MS001 OTU397	OTU397	MS001	259.57	1.23535	1	g__Deinococcus; s__;	sp.
MS001 OTU267	OTU267	MS001	856.772	0.987508	1	g__Micrococcus; s__;	sp.
MS001 OTU309	OTU309	MS001	485.066	0.82294	1	g__Brachybacterium; s__;	sp.
MS001 OTU172	OTU172	MS001	5.54247	1.93646	1	g__Sphingomonas; s__;	sp.
MS001 OTU1036	OTU1036	MS001	16.7017	1.35389	1	g__Corynebacterium; s__;	sp.
MS001 OTU949	OTU949	MS001	2.37045	0.957583	1	g__Corynebacterium; s__;	sp.
MS001 OTU530	OTU530	MS001	60.0677	1.18754	1	g__Corynebacterium; s__;	sp.
MS001 OTU821	OTU821	MS001	83.1889	1.24534	1	g__Dermacoccus; s__;	sp.
MS001 OTU176	OTU176	MS001	35.5409	0.809389	1	g__Brevibacterium; s__;	sp.
MS001 OTU940	OTU940	MS001	3.95588	1.07485	1	f__Enterobacteriaceae; g__; s__;	sp.
MS001 OTU713	OTU713	MS001	1.09559	2.27152	1	g__Corynebacterium; s__;	sp.
MS001 OTU135	OTU135	MS001	118.648	0.585015	1	g__Staphylococcus; s__;	epidermidis
MS001 OTU802	OTU802	MS001	92.6042	1.06888	1	g__Kocuria; s__;	sp.
MS001 OTU811	OTU811	MS001	12.9553	0.995336	1	g__Aerococcus; s__;	sp.
MS001 OTU912	OTU912	MS001	1960.98	1.06336	1	g__Corynebacterium; s__;	sp.
MS001 OTU317	OTU317	MS001	5.03636	1.59198	1	g__Propionibacterium; s__;	sp.
MS001 OTU835	OTU835	MS001	447.712	0.469817	1	g__Janibacter; s__;	sp.
MS001 OTU730	OTU730	MS001	613.277	0.759763	1	g__Kocuria; s__;	sp.
MS001 OTU927	OTU927	MS001	1.91675	-1.61959	1	g__Propionibacterium; s__;	acnes
MS001 OTU461	OTU461	MS001	6.0847	-1.16201	1	g__Leptotrichia; s__;	sp.
MS001 OTU588	OTU588	MS001	450.054	0.958102	1	g__Micrococcus; s__;	sp.
MS001 OTU633	OTU633	MS001	7.53465	0.74273	1	g__Corynebacterium; s__;	sp.
MS001 OTU373	OTU373	MS001	8.44771	29.328	1	g__Liposcelidae; s__;	sp.
MS001 OTU173	OTU173	MS001	8.36222	29.9854	1	g__Liposcelidae; s__;	sp.
MS001 OTU395	OTU395	MS001	12.1341	1.20825	1	g__Propionibacterium; s__;	granulosum
MS001 OTU197	OTU197	MS001	699.673	0.926138	1	g__Kocuria; s__;	sp.
MS001 OTU951	OTU951	MS001	21.8475	1.21983	1	g__Corynebacterium; s__;	sp.
MS001 OTU619	OTU619	MS001	1.09117	2.48403	1	g__Oribacterium; s__;	sp.
MS001 OTU899	OTU899	MS001	40.6178	1.05415	1	g__Corynebacterium; s__;	sp.
MS001 OTU986	OTU986	MS001	4.53083	28.4914	1	g__Liposcelidae; s__;	sp.
MS001 OTU261	OTU261	MS001	1.74702	-1.12372	1	g__Paracoccus_Methylarcula; s__;	sp.
MS001 OTU851	OTU851	MS001	27.6697	-1.03019	1	f__Entomoplasmataceae; g__; s__;	sp.
MS001 OTU632	OTU632	MS001	6.57295	2.08165	1	g__Anaerococcus; s__;	sp.
MS001 OTU639	OTU639	MS001	4.29022	1.31973	1	g__Anaerococcus; s__;	sp.
MS001 OTU182	OTU182	MS001	90.002	0.837038	1	g__Corynebacterium; s__;	sp.
MS001 OTU920	OTU920	MS001	1.38801	0.9055	1	g__Aerococcus; s__;	sp.
MS001 OTU410	OTU410	MS001	57.3287	0.625263	1	f__Propionibacteriaceae; g__; s__;	sp.
MS001 OTU769	OTU769	MS001	1.79221	-1.7612	1	g__Sphingomonas; s__;	sp.
MS001 OTU650	OTU650	MS001	4.77576	-0.72479	1	g__Micrococcus; s__;	sp.
MS001 OTU208	OTU208	MS001	75.9345	0.497691	1	g__Streptococcus; s__;	sp.
MS001 OTU921	OTU921	MS001	146.792	0.82796	1	g__Corynebacterium; s__;	sp.
MS001 OTU352	OTU352	MS001	46.5896	0.927733	1	g__Paracoccus_Methylarcula; s__;	sp.
MS001 OTU58	OTU58	MS001	26.8023	1.05433	1	g__Streptococcus; s__;	sp.
MS001 OTU625	OTU625	MS001	2.57819	-1.18523	1	g__Bifidobacterium; s__;	sp.
MS001 OTU353	OTU353	MS001	42.9369	0.692373	1	g__Streptococcus; s__;	sp.
MS001 OTU888	OTU888	MS001	9.57725	1.2273	1	g__Staphylococcus; s__;	sp.
MS001 OTU569	OTU569	MS001	17.6023	0.945094	1	g__Micrococcus; s__;	sp.
MS001 OTU1021	OTU1021	MS001	18.7473	0.817989	1	g__Pseudomonas; s__;	sp.
MS001 OTU635	OTU635	MS001	47.8369	-0.43331	1	g__Janibacter; s__;	sp.
MS001 OTU118	OTU118	MS001	15.7199	0.988523	1	g__Corynebacterium; s__;	sp.
MS001 OTU193	OTU193	MS001	6.94922	-2.10252	1	g__Demodex; s__;	sp.
MS001 OTU1057	OTU1057	MS001	341.651	-0.475562	1	g__Paracoccus_Methylarcula; s__;	sp.
MS001 OTU883	OTU883	MS001	2.65603	1.27534	1	g__Acinetobacter; s__;	sp.
MS001 OTU288	OTU288	MS001	49.9057	0.711986	1	g__Corynebacterium; s__;	sp.
MS001 OTU92	OTU92	MS001	3.70757	-0.962312	1	g__Chryseobacterium_Epilithonimonas; s__;	sp.
MS001 OTU251	OTU251	MS001	3.21346	2.1893	1	f__Enterobacteriaceae; g__; s__;	sp.
MS001 OTU98	OTU98	MS001	10.5471	3.73993	1	g__Streptococcus; s__;	sp.
MS001 OTU379	OTU379	MS001	6.17931	0.580165	1	g__Finegoldia; s__;	sp.
MS001 OTU371	OTU371	MS001	38.1698	0.858157	1	g__Corynebacterium; s__;	sp.
MS001 OTU808	OTU808	MS001	2.91616	1.00158	1	g__Gemella; s__;	sp.
MS001 OTU126	OTU126	MS001	16.3681	1.04845	1	g__Corynebacterium; s__;	sp.
MS001 OTU1015	OTU1015	MS001	3.73792	1.45525	1	g__Acinetobacter; s__;	sp.
MS001 OTU440	OTU440	MS001	9.33842	1.09767	1	g__Corynebacterium; s__;	sp.
MS001 OTU658	OTU658	MS001	6.81803	1.02499	1	g__Lautropia; s__;	sp.
MS001 OTU705	OTU705	MS001	26.9686	0.758287	1	g__Staphylococcus; s__;	sp.
MS001 OTU984	OTU984	MS001	3.82618	-0.275642	1	g__Propionibacterium; s__;	acnes
MS001 OTU478	OTU478	MS001	25.1024	0.847411	1	g__Thermaerobacter; s__;	sp.
MS001 OTU222	OTU222	MS001	4.13528	0.894116	1	g__Haemophilus; s__;	sp.
MS001 OTU844	OTU844	MS001	14.491	1.47851	1	g__Parasutterella; s__;	sp.
MS001 OTU841	OTU841	MS001	1.19947	1.56929	1	g__Brevibacterium; s__;	sp.
MS001 OTU519	OTU519	MS001	4.9366	0.493703	1	g__Actinomyces; s__;	sp.
MS001 OTU762	OTU762	MS001	1.60789	1.34722	1	g__Mycosphaerella; s__;	sp.
MS001 OTU104	OTU104	MS001	2.8753	1.94861	1	g__Prevotella; s__;	sp.
MS001 OTU651	OTU651	MS001	79.8069	0.633126	1	g__Corynebacterium; s__;	sp.
MS001 OTU772	OTU772	MS001	3.63341	-1.31755	1	g__Paracoccus_Methylarcula; s__;	sp.
MS001 OTU566	OTU566	MS001	19.7343	0.759145	1	g__Micrococcus; s__;	sp.
MS001 OTU643	OTU643	MS001	2.92226	0.941731	1	g__Haemophilus; s__;	sp.
MS001 OTU734	OTU734	MS001	2.71462	-0.99135	1	g__Staphylococcus; s__;	cohnii
MS001 OTU803	OTU803	MS001	3.0022	-1.2374	1	g__Pseudomonas; s__;	sp.
MS001 OTU657	OTU657	MS001	31.9075	0.669812	1	g__Roseomonas; s__;	sp.
MS001 OTU390	OTU390	MS001	152.92	0.425636	1	g__Gordonia; s__;	sp.
MS001 OTU872	OTU872	MS001	23.0926	0.637732	1	g__Haemophilus; s__;	sp.
MS001 OTU560	OTU560	MS001	6.74131	2.11321	1	f__Planococcaceae; g__; s__;	sp.
MS001 OTU186	OTU186	MS001	108.026	0.441364	1	g__Staphylococcus; s__;	hominis
MS001 OTU1048	OTU1048	MS001	24.9396	1.01241	1	g__Rothia; s__;	sp.
MS001 OTU785	OTU785	MS001	21.0322	0.508463	1	g__Brevibacterium; s__;	sp.
MS001 OTU813	OTU813	MS001	25.0089	-0.87279	1	g__Lactococcus; s__;	sp.
MS001 OTU890	OTU890	MS001	43.0489	0.388574	1	g__Tessaracoccus; s__;	sp.
MS001 OTU507	OTU507	MS001	19.1065	0.652455	1	g__Corynebacterium; s__;	sp.
MS001 OTU419	OTU419	MS001	1.62595	-1.33955	1	g__Leptotrichia; s__;	sp.
MS001 OTU161	OTU161	MS001	20.1539	0.681775	1	g__Corynebacterium; s__;	sp.
MS001 OTU999	OTU999	MS001	4.4825	1.2604	1	g__Facklamia; s__;	sp.
MS001 OTU55	OTU55	MS001	10.2945	0.684466	1	g__Streptococcus; s__;	sp.
MS001 OTU400	OTU400	MS001	8.76693	0.879191	1	g__Brevibacterium; s__;	sp.
MS001 OTU304	OTU304	MS001	132.316	0.64275	1	g__Enhydrobacter; s__;	sp.
MS001 OTU341	OTU341	MS001	0.0976718	1.00103	1	g__Vibrio; s__;	sp.
MS001 OTU535	OTU535	MS001	3.27903	0.846635	1	g__Corynebacterium; s__;	sp.
MS001 OTU83	OTU83	MS001	1.08044	2.24468	1	g__Pleospora; s__;	sp.
MS001 OTU1074	OTU1074	MS001	170.077	-0.25443	1	g__Deinococcus; s__;	sp.
MS001 OTU926	OTU926	MS001	1455.84	0.215716	1	g__Arthrobacter; s__;	sp.
MS001 OTU256	OTU256	MS001	1.1506	0.716974	1	g__Anaerococcus; s__;	sp.
MS001 OTU433	OTU433	MS001	2.40958	0.618699	1	g__Corynebacterium; s__;	sp.
MS001 OTU202	OTU202	MS001	71.9241	0.413105	1	o__JG30-KF-CM45; f__; g__; s__;	sp.
MS001 OTU432	OTU432	MS001	5.86299	5.58046	1	g__Erwinia; s__;	sp.
MS001 OTU817	OTU817	MS001	2.20786	0.658856	1	g__Erwinia; s__;	sp.
MS001 OTU568	OTU568	MS001	1.3065	0.487117	1	f__Xanthomonadaceae; g__; s__;	sp.
MS001 OTU598	OTU598	MS001	35.8191	-0.31385	1	f__Micrococcaceae; g__; s__;	sp.
MS001 OTU336	OTU336	MS001	0.923588	1.20738	1	g__Finegoldia; s__;	sp.
MS001 OTU646	OTU646	MS001	1.07596	1.23199	1	g__Anaerococcus; s__;	sp.
MS001 OTU356	OTU356	MS001	2.63119	-1.31421	1	f__03f02; g__; s__;	sp.
MS001 OTU517	OTU517	MS001	1.26859	1.90796	1	g__Prevotella; s__;	sp.
MS001 OTU652	OTU652	MS001	87.2382	0.246391	1	g__Corynebacterium; s__;	sp.
MS001 OTU1003	OTU1003	MS001	21.4861	-0.601598	1	g__Paracoccus_Methylarcula; s__;	sp.
MS001 OTU386	OTU386	MS001	12.7208	-0.512139	1	g__Paracoccus_Methylarcula; s__;	sp.
MS001 OTU1030	OTU1030	MS001	40.7379	0.537097	1	g__Enhydrobacter; s__;	sp.
MS001 OTU690	OTU690	MS001	1.94762	0.407646	1	g__Streptococcus; s__;	sp.
MS001 OTU437	OTU437	MS001	10.2771	0.772212	1	g__Dermabacter; s__;	sp.
MS001 OTU211	OTU211	MS001	2.50185	0.95505	1	g__Corynebacterium; s__;	sp.
MS001 OTU121	OTU121	MS001	15.6444	-0.504056	1	g__Paracoccus_Methylarcula; s__;	sp.
MS001 OTU858	OTU858	MS001	10.956	0.708349	1	g__Corynebacterium; s__;	sp.
MS001 OTU736	OTU736	MS001	12.4546	0.627231	1	g__Aerococcus; s__;	sp.
MS001 OTU75	OTU75	MS001	2.45784	1.06077	1	g__Tetrathiobacter; s__;	sp.
MS001 OTU574	OTU574	MS001	0.463004	1.25384	1	g__Sphingomonas; s__;	sp.
MS001 OTU164	OTU164	MS001	0.686488	1.63255	1	g__Didymocrea; s__;	sp.
MS001 OTU29	OTU29	MS001	4.44935	0.501529	1	g__Hortaea; s__;	sp.
MS001 OTU825	OTU825	MS001	2.55411	0.358337	1	g__Streptococcus; s__;	sp.
MS001 OTU518	OTU518	MS001	109.069	-0.334362	1	g__Paracoccus_Methylarcula; s__;	sp.
MS001 OTU354	OTU354	MS001	3.15279	-0.579671	1	g__Malassezia; s__;	sp.
MS001 OTU387	OTU387	MS001	34.8134	0.620264	1	g__Corynebacterium; s__;	sp.
MS001 OTU294	OTU294	MS001	103.373	-0.30977	1	f__01D2Z36; g__; s__;	sp.
MS001 OTU250	OTU250	MS001	0.518226	1.87548	1	g__Alloiococcus; s__;	sp.
MS001 OTU159	OTU159	MS001	3.95827	-0.474176	1	g__Pseudomonas; s__;	sp.
MS001 OTU996	OTU996	MS001	1.58864	1.18823	1	g__Pseudomonas; s__;	sp.
MS001 OTU475	OTU475	MS001	159.308	0.244192	1	g__Malassezia; s__;	sp.
MS001 OTU429	OTU429	MS001	61.2932	0.421942	1	g__Corynebacterium; s__;	sp.
MS001 OTU965	OTU965	MS001	1.41536	-0.503064	1	g__Pseudomonas; s__;	sp.
MS001 OTU145	OTU145	MS001	0.50588	-1.44063	1	g__Veillonella; s__;	sp.
MS001 OTU129	OTU129	MS001	31.4452	0.0469004	1	g__Propionibacterium; s__;	acnes
MS001 OTU239	OTU239	MS001	1.75381	0.860701	1	g__Aggregatibacter; s__;	sp.
MS001 OTU15	OTU15	MS001	1.26691	0.768067	1	g__Ruminococcus; s__;	sp.
MS001 OTU593	OTU593	MS001	1.90151	1.21387	1	g__Haemophilus; s__;	sp.
MS001 OTU829	OTU829	MS001	15.9614	0.263901	1	g__Malassezia; s__;	sp.
MS001 OTU454	OTU454	MS001	1.35863	0.272706	1	g__Propionibacterium; s__;	acnes
MS001 OTU430	OTU430	MS001	4.29516	-1.46264	1	g__Demodex; s__;	sp.
MS001 OTU335	OTU335	MS001	15.6801	-0.334042	1	g__Propionibacterium; s__;	sp.
MS001 OTU581	OTU581	MS001	504.427	-0.297655	1	g__Kytococcus; s__;	sp.
MS001 OTU765	OTU765	MS001	11.2497	-0.40822	1	g__Pseudoclavibacter; s__;	sp.
MS001 OTU889	OTU889	MS001	14.2059	0.560654	1	g__Curtobacterium; s__;	sp.
MS001 OTU455	OTU455	MS001	0.645871	-1.28782	1	g__Methylobacterium; s__;	sp.
MS001 OTU911	OTU911	MS001	8.50021	-0.453291	1	g__Pseudoclavibacter; s__;	sp.
MS001 OTU1034	OTU1034	MS001	0.48295	-1.37939	1	g__Neisseria; s__;	sp.
MS001 OTU357	OTU357	MS001	0.0543273	0.519652	1	g__Klebsiella; s__;	sp.
MS001 OTU993	OTU993	MS001	1.82537	0.899425	1	g__Actinomyces; s__;	sp.
MS001 OTU424	OTU424	MS001	122.93	0.15719	1	g__Malassezia; s__;	sp.
MS001 OTU65	OTU65	MS001	62.5164	0.427508	1	g__Corynebacterium; s__;	sp.
MS001 OTU506	OTU506	MS001	3.3924	-0.804243	1	g__Cruoricaptor; s__;	sp.
MS001 OTU679	OTU679	MS001	3.08415	-0.560813	1	g__Enhydrobacter; s__;	sp.
MS001 OTU751	OTU751	MS001	0.309004	1.13983	1	g__Streptococcus; s__;	sp.
MS001 OTU527	OTU527	MS001	1.36934	0.285246	1	g__Corynebacterium; s__;	sp.
MS001 OTU663	OTU663	MS001	0.597942	1.39634	1	g__Porphyromonas; s__;	sp.
MS001 OTU223	OTU223	MS001	0.512277	-1.23983	1	g__Staphylococcus; s__;	epidermidis
MS001 OTU707	OTU707	MS001	4.85725	-0.503342	1	g__Eikenella_Kingella; s__;	sp.
MS001 OTU1022	OTU1022	MS001	1.17268	-0.522967	1	g__Corynebacterium; s__;	sp.
MS001 OTU905	OTU905	MS001	0.731088	1.43106	1	g__Cryptococcus; s__;	sp.
MS001 OTU169	OTU169	MS001	0.530816	1.45696	1	g__Haemophilus; s__;	sp.
MS001 OTU450	OTU450	MS001	0.676677	-1.13954	1	g__Tessaracoccus; s__;	sp.
MS001 OTU956	OTU956	MS001	0.409067	-1.30957	1	g__Actinomyces; s__;	sp.
MS001 OTU732	OTU732	MS001	4.12491	0.130748	1	g__Actinomyces; s__;	sp.
MS001 OTU790	OTU790	MS001	1.48548	-0.396605	1	g__Alloprevotella; s__;	sp.
MS001 OTU548	OTU548	MS001	1.66923	-0.790833	1	g__Acidovorax; s__;	sp.
MS001 OTU95	OTU95	MS001	1.74793	1.59455	1	f__Halobacteriaceae; g__; s__;	sp.
MS001 OTU722	OTU722	MS001	293.383	0.271333	1	g__Deinococcus; s__;	sp.
MS001 OTU577	OTU577	MS001	1.71948	0.163606	1	g__Rothia; s__;	sp.
MS001 OTU470	OTU470	MS001	75.3319	0.390453	1	g__M79; s__;	sp.
MS001 OTU343	OTU343	MS001	1.38689	-0.602542	1	g__Propionibacterium; s__;	granulosum
MS001 OTU791	OTU791	MS001	0.669294	1.07269	1	g__Veillonella; s__;	sp.
MS001 OTU964	OTU964	MS001	0.191713	0.915385	1	g__Prevotella; s__;	sp.
MS001 OTU656	OTU656	MS001	8.40059	0.240889	1	o__Corynebacteriales; f__; g__; s__;	sp.
MS001 OTU49	OTU49	MS001	22.7648	0.369152	1	g__Corynebacterium; s__;	sp.
MS001 OTU224	OTU224	MS001	0.406964	-0.497592	1	g__Enhydrobacter; s__;	sp.
MS001 OTU328	OTU328	MS001	4.88282	0.314492	1	g__Finegoldia; s__;	sp.
MS001 OTU447	OTU447	MS001	64.9298	0.343871	1	g__Paracoccus_Methylarcula; s__;	sp.
MS001 OTU401	OTU401	MS001	2.03501	-0.361604	1	g__Propionibacterium; s__;	acnes
MS001 OTU712	OTU712	MS001	2.68369	0.115909	1	g__Peptoniphilus; s__;	sp.
MS001 OTU814	OTU814	MS001	32.5137	0.210498	1	f__Propionibacteriaceae; g__; s__;	sp.
MS001 OTU806	OTU806	MS001	1.61694	-0.391823	1	f__Lachnospiraceae; g__; s__;	sp.
MS001 OTU564	OTU564	MS001	0.77427	1.15571	1	g__Acinetobacter; s__;	sp.
MS001 OTU96	OTU96	MS001	0.295798	1.14972	1	g__Nyssopsora; s__;	sp.
MS001 OTU160	OTU160	MS001	26.4422	0.282218	1	g__Corynebacterium; s__;	sp.
MS001 OTU416	OTU416	MS001	0.720396	1.17812	1	g__Prevotella; s__;	sp.
MS001 OTU703	OTU703	MS001	1.03724	-0.986101	1	g__Paracoccus_Methylarcula; s__;	sp.
MS001 OTU333	OTU333	MS001	3.79596	1.09305	1	g__Bacteroides; s__;	sp.
MS001 OTU694	OTU694	MS001	4.46872	0.481657	1	g__Staphylococcus; s__;	sp.
MS001 OTU61	OTU61	MS001	0.212402	1.02889	1	g__Finegoldia; s__;	sp.
MS001 OTU948	OTU948	MS001	0.503511	-0.946631	1	g__Dothidea; s__;	sp.
MS001 OTU607	OTU607	MS001	0.415663	-0.586578	1	g__Gemella; s__;	sp.
MS001 OTU582	OTU582	MS001	88.1947	0.231514	1	o__JG30-KF-CM45; f__; g__; s__;	sp.
MS001 OTU637	OTU637	MS001	3.90995	-0.120259	1	g__Staphylococcus; s__;	sp.
MS001 OTU459	OTU459	MS001	0.201681	0.921554	1	g__Tannerella; s__;	sp.
MS001 OTU124	OTU124	MS001	0.273319	-0.689503	1	g__Porphyromonas; s__;	sp.
MS001 OTU84	OTU84	MS001	9.98396	0.230853	1	g__Streptococcus; s__;	sp.
MS001 OTU579	OTU579	MS001	11.8673	0.37037	1	g__Corynebacterium; s__;	sp.
MS001 OTU321	OTU321	MS001	2.0483	0.274838	1	g__Finegoldia; s__;	sp.
MS001 OTU792	OTU792	MS001	0.767457	-0.204438	1	g__Leptotrichia; s__;	sp.
MS001 OTU209	OTU209	MS001	0.991675	0.597316	1	g__Micrococcus; s__;	sp.
MS001 OTU837	OTU837	MS001	38.8093	0.108365	1	f__Micrococcaceae; g__; s__;	sp.
MS001 OTU216	OTU216	MS001	19.2467	0.408621	1	g__Staphylococcus; s__;	aureus
MS001 OTU1077	OTU1077	MS001	8.76388	-0.582105	1	g__Pseudomonas; s__;	sp.
MS001 OTU214	OTU214	MS001	96.0624	-0.155523	1	g__Acinetobacter; s__;	sp.
MS001 OTU191	OTU191	MS001	8.64678	-0.233279	1	g__Neisseria; s__;	sp.
MS001 OTU332	OTU332	MS001	6.44319	0.358077	1	g__Corynebacterium; s__;	sp.
MS001 OTU368	OTU368	MS001	42.5294	-0.106563	1	o__JG30-KF-CM45; f__; g__; s__;	sp.
MS001 OTU412	OTU412	MS001	1.16973	1.26474	1	g__Facklamia; s__;	sp.
MS001 OTU252	OTU252	MS001	0.842969	-0.822678	1	g__Alloprevotella; s__;	sp.
MS001 OTU259	OTU259	MS001	0.718382	-0.651356	1	g__Paracoccus_Methylarcula; s__;	sp.
MS001 OTU340	OTU340	MS001	1.617	0.335547	1	g__Agrobacterium; s__;	sp.
MS001 OTU669	OTU669	MS001	3.00534	0.148344	1	g__Acinetobacter; s__;	sp.
MS001 OTU441	OTU441	MS001	7.33738	-0.213366	1	g__Microbacterium; s__;	sp.
MS001 OTU1033	OTU1033	MS001	3.733	-0.268822	1	g__Corynebacterium; s__;	sp.
MS001 OTU942	OTU942	MS001	1.42876	-0.805584	1	g__Streptococcus; s__;	sp.
MS001 OTU843	OTU843	MS001	0.629676	0.146384	1	g__Staphylococcus; s__;	epidermidis
MS001 OTU497	OTU497	MS001	0.109848	-0.686605	1	g__Streptococcus; s__;	sp.
MS001 OTU1037	OTU1037	MS001	0.101362	-0.717837	1	g__Veillonella; s__;	sp.
MS001 OTU16	OTU16	MS001	0.23447	-0.341079	1	g__Propionibacterium; s__;	acnes
MS001 OTU988	OTU988	MS001	0.0942674	-0.621374	1	g__Abiotrophia; s__;	sp.
MS001 OTU887	OTU887	MS001	5.89906	-0.307366	1	g__M79; s__;	sp.
MS001 OTU438	OTU438	MS001	2.3123	-0.622112	1	c__Betaproteobacteria; o__; f__; g__; s__;	sp.
MS001 OTU358	OTU358	MS001	0.403944	0.730189	1	g__Kocuria; s__;	sp.
MS001 OTU855	OTU855	MS001	22.0872	0.198722	1	g__Tessaracoccus; s__;	sp.
MS001 OTU338	OTU338	MS001	0.142361	-0.309556	1	g__Propionibacterium; s__;	acnes
MS001 OTU91	OTU91	MS001	8.34264	11.096	1	g__Erwinia; s__;	sp.
MS001 OTU773	OTU773	MS001	0.0783187	-0.601067	1	g__Abiotrophia; s__;	sp.
MS001 OTU253	OTU253	MS001	7.58491	0.843539	1	g__Echimytricalges; s__;	sp.
MS001 OTU306	OTU306	MS001	0.467387	-0.676592	1	g__Tk_15; s__;	sp.
MS001 OTU526	OTU526	MS001	0.494966	0.923062	1	g__Capnocytophaga; s__;	sp.
MS001 OTU114	OTU114	MS001	4.31427	0.867474	1	g__Capnocytophaga; s__;	sp.
MS001 OTU139	OTU139	MS001	0.95867	1.22049	1	g__Malassezia; s__;	sp.
MS001 OTU667	OTU667	MS001	20.0397	0.392253	1	g__Corynebacterium; s__;	sp.
MS001 OTU606	OTU606	MS001	2.67372	0.661519	1	f__Enterobacteriaceae; g__; s__;	sp.
MS001 OTU687	OTU687	MS001	0.989959	0.0825008	1	g__Corynebacterium; s__;	sp.
MS001 OTU865	OTU865	MS001	0.338939	0.626121	1	g__Williamsia; s__;	sp.
MS001 OTU1051	OTU1051	MS001	0.193874	-0.496493	1	g__Agromyces; s__;	sp.
MS001 OTU326	OTU326	MS001	11.5169	-0.148459	1	g__H77S4_14h02; s__;	sp.
MS001 OTU587	OTU587	MS001	0.270893	-0.250184	1	g__Propionibacterium; s__;	acnes
MS001 OTU724	OTU724	MS001	0.326903	0.619796	1	g__Peptoniphilus; s__;	sp.
MS001 OTU125	OTU125	MS001	0.297215	-0.549014	1	g__Campylobacter; s__;	sp.
MS001 OTU866	OTU866	MS001	41.2632	-0.194892	1	g__Brevundimonas; s__;	sp.
MS001 OTU402	OTU402	MS001	0.198986	-0.50923	1	g__Prevotella; s__;	sp.
MS001 OTU631	OTU631	MS001	0.27242	0.606243	1	g__Corynebacterium; s__;	sp.
MS001 OTU381	OTU381	MS001	0.141576	-0.380849	1	g__Propionibacterium; s__;	acnes
MS001 OTU868	OTU868	MS001	1.21559	0.392876	1	f__Methylophilaceae; g__; s__;	sp.
MS001 OTU142	OTU142	MS001	0.17804	-0.489466	1	g__Anaerococcus; s__;	sp.
MS001 OTU923	OTU923	MS001	0.465727	-0.626964	1	g__Mycobacterium; s__;	sp.
MS001 OTU365	OTU365	MS001	0.146621	-0.455446	1	g__Capnocytophaga; s__;	sp.
MS001 OTU886	OTU886	MS001	0.0300658	-0.424433	1	g__Phaeophleospora; s__;	sp.
MS001 OTU427	OTU427	MS001	2.75926	-0.23952	1	g__Prevotella; s__;	sp.
MS001 OTU918	OTU918	MS001	0.450263	0.340214	1	g__Corynebacterium; s__;	sp.
MS001 OTU192	OTU192	MS001	0.136148	-0.442897	1	g__Corynebacterium; s__;	sp.
MS001 OTU364	OTU364	MS001	0.0493841	-0.422445	1	f__Sphingomonadaceae; g__; s__;	sp.
MS001 OTU934	OTU934	MS001	1.58808	-0.0772669	1	g__Propionibacterium; s__;	acnes
MS001 OTU879	OTU879	MS001	0.594093	0.648668	1	g__Prevotella; s__;	sp.
MS001 OTU901	OTU901	MS001	0.125675	-0.429569	1	g__Leptotrichia; s__;	sp.
MS001 OTU228	OTU228	MS001	387.746	-0.0756335	1	f__Dermabacteraceae; g__; s__;	sp.
MS001 OTU123	OTU123	MS001	4.62693	2.92075	1	g__Corynebacterium; s__;	sp.
MS001 OTU162	OTU162	MS001	1.34588	-0.612591	1	g__Moryella; s__;	sp.
MS001 OTU862	OTU862	MS001	3.49229	-0.126194	1	g__Pseudomonas; s__;	sp.
MS001 OTU227	OTU227	MS001	0.219599	0.123769	1	g__Haemophilus; s__;	sp.
MS001 OTU549	OTU549	MS001	0.115202	-0.41528	1	g__Leptotrichia; s__;	sp.
MS001 OTU411	OTU411	MS001	0.115202	-0.41528	1	f__Ruminococcaceae; g__; s__;	sp.
MS001 OTU857	OTU857	MS001	0.11196	-0.598426	1	g__Desulfovibrio4; s__;	sp.
MS001 OTU155	OTU155	MS001	0.0984054	-0.58652	1	g__Brevibacterium; s__;	sp.
MS001 OTU324	OTU324	MS001	0.0884168	0.392983	1	g__Streptococcus; s__;	sp.
MS001 OTU246	OTU246	MS001	0.0380776	-0.357203	1	g__Streptococcus; s__;	sp.
MS001 OTU21	OTU21	MS001	3.26821	0.129728	1	g__Paracoccus_Methylarcula; s__;	sp.
MS001 OTU745	OTU745	MS001	3.39368	0.170933	1	g__Staphylococcus; s__;	epidermidis
MS001 OTU13	OTU13	MS001	0.13086	-0.418858	1	g__Gemella; s__;	sp.
MS001 OTU380	OTU380	MS001	10.9647	-0.145929	1	g__Acinetobacter; s__;	sp.
MS001 OTU428	OTU428	MS001	0.0477371	-0.487314	1	g__Sphingomonas; s__;	sp.
MS001 OTU913	OTU913	MS001	0.110118	-0.433332	1	f__Enterobacteriaceae; g__; s__;	sp.
MS001 OTU146	OTU146	MS001	0.358189	-0.329029	1	g__Terracoccus; s__;	sp.
MS001 OTU22	OTU22	MS001	0.071314	-0.274671	1	g__Dietzia; s__;	sp.
MS001 OTU446	OTU446	MS001	0.0396308	-0.457231	1	g__Streptococcus; s__;	sp.
MS001 OTU213	OTU213	MS001	0.588025	-1.05056	1	g__Amaricoccus_Tetracoccus; s__;	sp.
MS001 OTU406	OTU406	MS001	1.46521	0.0506968	1	g__Propionibacterium; s__;	acnes
MS001 OTU362	OTU362	MS001	0.0310181	-0.392818	1	g__Cryptococcus; s__;	sp.
MS001 OTU271	OTU271	MS001	0.0313323	-0.419273	1	g__Candida; s__;	sp.
MS001 OTU516	OTU516	MS001	1.16187	-0.319853	1	g__Saccharomyces; s__;	sp.
MS001 OTU108	OTU108	MS001	0.0534596	0.329508	1	g__Peptoniphilus; s__;	sp.
MS001 OTU680	OTU680	MS001	0.617777	0.08481	1	g__Megasphaera; s__;	sp.
MS001 OTU583	OTU583	MS001	1.37401	0.0873338	1	g__Corynebacterium; s__;	sp.
MS001 OTU499	OTU499	MS001	0.2819	-0.448736	1	g__Rothia; s__;	sp.
MS001 OTU672	OTU672	MS001	3.01094	0.0669378	1	g__Aspergillus; s__;	sp.
MS001 OTU310	OTU310	MS001	0.950301	-0.354249	1	g__Methylobacterium; s__;	sp.
MS001 OTU634	OTU634	MS001	0.1003	-0.349836	1	g__Staphylococcus; s__;	epidermidis
MS001 OTU861	OTU861	MS001	6.5314	-0.0416125	1	g__Veillonella; s__;	sp.
MS001 OTU307	OTU307	MS001	27.1837	0.12253	1	g__Paracoccus_Methylarcula; s__;	sp.
MS001 OTU1016	OTU1016	MS001	0.195074	-0.244884	1	g__Malassezia; s__;	sp.
MS001 OTU394	OTU394	MS001	0.0346732	-0.258634	1	f__Enterobacteriaceae; g__; s__;	sp.
MS001 OTU675	OTU675	MS001	0.0138627	-0.307894	1	f__Xenococcaceae; g__; s__;	sp.
MS001 OTU946	OTU946	MS001	0.0968539	0.347072	1	g__Blautia; s__;	sp.
MS001 OTU800	OTU800	MS001	0.0117488	-0.28658	1	g__Massilia; s__;	sp.
MS001 OTU14	OTU14	MS001	0.0110961	-0.279267	1	g__Dialister; s__;	sp.
MS001 OTU575	OTU575	MS001	0.286543	0.315714	1	g__Neisseria; s__;	sp.
MS001 OTU900	OTU900	MS001	0.0107525	-0.275446	1	g__Atopobium; s__;	sp.
MS001 OTU103	OTU103	MS001	0.0104434	-0.271797	1	g__Corynebacterium; s__;	sp.
MS001 OTU777	OTU777	MS001	4.54568	-0.499938	1	g__Paracoccus_Methylarcula; s__;	sp.
MS001 OTU284	OTU284	MS001	0.0811561	-0.214633	1	g__Actinomyces; s__;	sp.
MS001 OTU508	OTU508	MS001	0.1245	0.227178	1	f__S15B-MN121; g__; s__;	sp.
MS001 OTU550	OTU550	MS001	1.92354	-0.0695063	1	g__Erwinia; s__;	sp.
MS001 OTU292	OTU292	MS001	0.654911	-0.389295	1	g__Anaerococcus; s__;	sp.
MS001 OTU48	OTU48	MS001	0.00783253	-0.240492	1	g__Corynebacterium; s__;	sp.
MS001 OTU80	OTU80	MS001	0.0428431	-0.195412	1	g__Moraxella; s__;	sp.
MS001 OTU602	OTU602	MS001	0.4862	0.19314	1	g__Trichocomaceae; s__;	sp.
MS001 OTU884	OTU884	MS001	0.164008	-0.23688	1	g__Alloprevotella; s__;	sp.
MS001 OTU828	OTU828	MS001	0.0162032	-0.164505	1	g__Lactobacillus; s__;	sp.
MS001 OTU770	OTU770	MS001	1.15673	-0.165357	1	g__Methylobacterium; s__;	sp.
MS001 OTU106	OTU106	MS001	0.138929	0.385928	1	g__Micrococcus; s__;	sp.
MS001 OTU536	OTU536	MS001	0.0514792	-0.292757	1	g__Erwinia; s__;	sp.
MS001 OTU53	OTU53	MS001	0.0737914	-0.262796	1	g__Aggregatibacter; s__;	sp.
MS001 OTU1046	OTU1046	MS001	0.0993984	0.195315	1	g__Brevibacterium; s__;	sp.
MS001 OTU289	OTU289	MS001	0.660441	-0.371574	1	g__Pseudomonas; s__;	sp.
MS001 OTU880	OTU880	MS001	440.293	-0.0318426	1	g__Brachybacterium; s__;	sp.
MS001 OTU735	OTU735	MS001	0.312275	-0.117958	1	g__Methanobrevibacter; s__;	sp.
MS001 OTU919	OTU919	MS001	16.675	0.158111	1	g__Hydrotalea; s__;	sp.
MS001 OTU60	OTU60	MS001	9.28148	-0.0756424	1	g__Corynebacterium; s__;	sp.
MS001 OTU826	OTU826	MS001	328.688	0.0416371	1	g__Brachybacterium; s__;	sp.
MS001 OTU997	OTU997	MS001	0.0356157	-0.156237	1	g__Eikenella_Kingella; s__;	sp.
MS001 OTU848	OTU848	MS001	0.117434	-0.152659	1	f__Ruminococcaceae; g__; s__;	sp.
MS001 OTU1013	OTU1013	MS001	406.018	0.00350465	1	g__Propionibacterium; s__;	acnes
MS001 OTU684	OTU684	MS001	0.142366	0.0347297	1	g__Jeotgalicoccus; s__;	sp.
MS001 OTU737	OTU737	MS001	0.173177	-0.288709	1	g__Acinetobacter; s__;	sp.
MS001 OTU201	OTU201	MS001	0.382769	0.389535	1	g__Streptococcus; s__;	sp.
MS001 OTU733	OTU733	MS001	0.398052	-0.266725	1	f__Aeromonadaceae; g__; s__;	sp.
MS001 OTU168	OTU168	MS001	1.1565	0.706085	1	g__LR2-63; s__;	sp.
MS001 OTU32	OTU32	MS001	0.0818943	0.142718	1	g__Bacillus; s__;	sp.
MS001 OTU45	OTU45	MS001	0.118259	-0.254015	1	g__Methanosarcina; s__;	sp.
MS001 OTU539	OTU539	MS001	0.733788	0.0488931	1	g__Propionibacterium; s__;	acnes
MS001 OTU718	OTU718	MS001	0.733748	-0.0559	1	g__Fusobacterium; s__;	sp.
MS001 OTU319	OTU319	MS001	0.0969216	-0.130678	1	g__Staphylococcus; s__;	epidermidis
MS001 OTU33	OTU33	MS001	0.0538574	-0.106087	1	g__Demodex; s__;	sp.
MS001 OTU567	OTU567	MS001	1.33795	0.192373	1	g__Capnocytophaga; s__;	sp.
MS001 OTU1058	OTU1058	MS001	0.000652711	-0.0774729	1	g__Delftia; s__;	sp.
MS001 OTU258	OTU258	MS001	0.39563	0.163229	1	f__Mogibacteriaceae; g__; s__;	sp.
MS001 OTU154	OTU154	MS001	3.61641	0.0263427	1	g__Propionibacterium; s__;	acnes
MS001 OTU739	OTU739	MS001	10.686	0.383308	1	g__Alicyclobacillus; s__;	sp.
MS001 OTU97	OTU97	MS001	0.529189	0.095012	1	g__Prevotella; s__;	sp.
MS001 OTU375	OTU375	MS001	0.312802	-0.491756	1	g__Empedobacter_Wautersiella; s__;	sp.
MS001 OTU902	OTU902	MS001	0.372159	0.181822	1	g__Leptotrichia; s__;	sp.
MS001 OTU778	OTU778	MS001	37.98	0.0157101	1	g__Corynebacterium; s__;	sp.
MS001 OTU932	OTU932	MS001	2.04966	-0.00708155	1	g__Luteimonas; s__;	sp.
MS001 OTU969	OTU969	MS001	0.0364016	-0.0068509	1	g__Corynebacterium; s__;	sp.
MS001 OTU957	OTU957	MS001	0.786437	-0.00271192	1	g__Acinetobacter; s__;	sp.
MS001 OTU295	OTU295	MS001	3.00934	0.00189106	1	g__Stenotrophomonas; s__;	sp.
MS001 OTU578	OTU578	MS001	3.43428	-0.0845435	1	g__Staphylococcus; s__;	aureus
MS001 OTU311	OTU311	MS001	1.91358	-0.393796	1	g__Acinetobacter; s__;	sp.
MS001 OTU51	OTU51	MS001	1.06922	0.0144572	1	g__Psychrobacter; s__;	sp.
MS001 OTU874	OTU874	MS001	1.6666	-0.150118	1	g__Capnocytophaga; s__;	sp.
MS001 OTU20	OTU20	MS001	0.196907	0.151107	1	f__Enterobacteriaceae; g__; s__;	sp.
MS001 OTU255	OTU255	MS001	1.97524	0.143517	1	g__Finegoldia; s__;	sp.
MS001 OTU692	OTU692	MS001	140.678	0.00860222	1	f__Intrasporangiaceae; g__; s__;	sp.
MS001 OTU854	OTU854	MS001	0.230607	-0.103173	1	g__Propionibacterium; s__;	acnes
MS001 OTU682	OTU682	MS001	1.32711	-1.32941	1	g__Janibacter; s__;	sp.
MS001 OTU941	OTU941	MS001	2.64125	0.116931	1	f__Enterobacteriaceae; g__; s__;	sp.
MS001 OTU832	OTU832	MS001	1.40931	-0.305746	1	g__Staphylococcus; s__;	epidermidis
MS001 OTU781	OTU781	MS001	1.99515	-0.0118906	1	g__Staphylococcus; s__;	epidermidis
MS001 OTU163	OTU163	MS001	9.11444	-0.0742845	1	g__Corynebacterium; s__;	sp.
MS001 OTU689	OTU689	MS001	0.505534	0.118157	1	g__Peptoniphilus; s__;	sp.
MS001 OTU727	OTU727	MS001	1.28226	0.353442	1	g__Leptotrichia; s__;	sp.
MS001 OTU819	OTU819	MS001	1.24493	-0.668133	1	g__Sphingomonas; s__;	sp.
MS001 OTU731	OTU731	MS001	6.21601	0.958478	1	g__Brevibacterium; s__;	sp.
MS001 OTU229	OTU229	MS001	1.30007	0.0716666	1	g__Fusobacterium; s__;	sp.
MS001 OTU315	OTU315	MS001	0.551509	0.108689	1	g__Brevundimonas; s__;	sp.
MS001 OTU484	OTU484	MS001	0.597638	-0.0839526	1	g__Corynebacterium; s__;	sp.
MS001 OTU998	OTU998	MS001	8.08217	0.211917	1	g__LR2-63; s__;	sp.
MS001 OTU823	OTU823	MS001	6.89721	0.264596	1	g__Porphyromonas; s__;	sp.
MS001 OTU903	OTU903	MS001	0.770884	3.65201	1	g__Actinomycetospora; s__;	sp.
MS001 OTU147	OTU147	MS001	0.935154	0.129291	1	f__Xanthomonadaceae; g__; s__;	sp.
MS001 OTU561	OTU561	MS001	10.1585	-0.15405	1	g__Corynebacterium; s__;	sp.
MS001 OTU297	OTU297	MS001	1.74049	-0.250163	1	g__Herbaspirillum; s__;	sp.
MS001 OTU958	OTU958	MS001	0.110743	0.0581103	1	g__Paludibacter; s__;	sp.
MS001 OTU421	OTU421	MS001	0	0	1	g__Leptotrichia; s__;	sp.
MS001 OTU491	OTU491	MS001	0.433271	-1.77172	1	g__Alternaria; s__;	sp.
MS001 OTU226	OTU226	MS001	0.501963	6.90393	1	g__Acinetobacter; s__;	sp.
MS001 OTU178	OTU178	MS001	0.395514	-0.0170625	1	g__Veillonella; s__;	sp.
MS001 OTU1012	OTU1012	MS001	0.380943	0.141831	1	g__Anaerococcus; s__;	sp.
MS001 OTU342	OTU342	MS001	24.1293	0.0336952	1	g__Arthrobacter; s__;	sp.
MS001 OTU296	OTU296	MS001	22.9207	0.0411319	1	g__H-274; s__;	sp.
MS001 OTU916	OTU916	MS001	1.02916	-1.34734	1	g__AF14; s__;	sp.
MS001 OTU525	OTU525	MS001	2.11172	-0.771201	1	g__Actinomyces; s__;	sp.
MS001 OTU983	OTU983	MS001	0	0	1	g__Friedmanniella; s__;	sp.
MS001 OTU50	OTU50	MS001	106.576	-1.09955	1	g__Staphylococcus; s__;	aureus
MS001 OTU979	OTU979	MS001	0.352979	0.442888	1	g__Fusobacterium; s__;	sp.
MS001 OTU1045	OTU1045	MS001	0	0	1	g__Lecythophora; s__;	sp.
MS001 OTU1069	OTU1069	MS001	0	0	1	g__Massilia; s__;	sp.
MS001 OTU11	OTU11	MS001	0	0	1	g__Capnocytophaga; s__;	sp.
MS001 OTU291	OTU291	MS001	0.200339	-0.240575	1	o__Acidimicrobiales; f__; g__; s__;	sp.
MS001 OTU374	OTU374	MS001	6.38679	0.00125261	1	f__Microbacteriaceae; g__; s__;	sp.
MS001 OTU489	OTU489	MS001	9.35398	-0.292094	1	g__Corynebacterium; s__;	sp.
MS001 OTU1027	OTU1027	MS001	15.4057	-0.00415073	1	g__Acinetobacter; s__;	sp.
MS001 OTU188	OTU188	MS001	1.87866	-0.366163	1	g__Brevundimonas; s__;	sp.
MS001 OTU231	OTU231	MS001	0.905904	-0.5191	1	g__Staphylococcus; s__;	epidermidis
MS001 OTU551	OTU551	MS001	0.633179	0.181253	1	g__Haemophilus; s__;	sp.
MS001 OTU81	OTU81	MS001	0.0980311	-0.202037	1	g__Imtechium; s__;	sp.
MS001 OTU531	OTU531	MS001	14.4614	-0.0778631	1	g__Fusobacterium; s__;	sp.
MS001 OTU596	OTU596	MS001	2.59005	0.660623	1	g__Anaerococcus; s__;	sp.
MS002 OTU119	OTU119	MS002	7.8393	-5.46922	0.00104714	g__Staphylococcus; s__;	sp.
MS002 OTU210	OTU210	MS002	6.53714	-4.93818	0.00215952	g__Staphylococcus; s__;	sp.
MS002 OTU408	OTU408	MS002	23.5009	-3.93528	1.72e-06	g__Staphylococcus; s__;	aureus
MS002 OTU216	OTU216	MS002	3429.17	-3.84246	1.42e-07	g__Staphylococcus; s__;	aureus
MS002 OTU661	OTU661	MS002	107.869	-3.83916	1.42e-07	g__Staphylococcus; s__;	aureus
MS002 OTU50	OTU50	MS002	740.051	-3.77306	1.42e-07	g__Staphylococcus; s__;	aureus
MS002 OTU578	OTU578	MS002	47.8859	-3.75787	3.13e-07	g__Staphylococcus; s__;	aureus
MS002 OTU985	OTU985	MS002	8.75568	-3.42942	0.000553948	g__Staphylococcus; s__;	sp.
MS002 OTU76	OTU76	MS002	51.8041	-3.02894	0.0665143	g__Staphylococcus; s__;	aureus
MS008 OTU360	OTU360	MS008	364.026	-2.50198	0.00190632	g__Staphylococcus; s__;	epidermidis
MS008 OTU781	OTU781	MS008	19.0735	-1.34411	0.0768945	g__Staphylococcus; s__;	epidermidis
MS008 OTU135	OTU135	MS008	1171.7	-1.04307	0.0892693	g__Staphylococcus; s__;	epidermidis
MS009 OTU77	OTU77	MS009	245.428	-4.43049	0.000848718	g__Staphylococcus; s__;	hominis
MS002 OTU261	OTU261	MS002	49.9546	-1.51566	0.115671	g__Paracoccus_Methylarcula; s__;	sp.
MS002 OTU427	OTU427	MS002	5.9693	-3.14505	0.115671	g__Prevotella; s__;	sp.
MS002 OTU55	OTU55	MS002	41.3913	-1.76529	0.155424	g__Streptococcus; s__;	sp.
MS002 OTU1016	OTU1016	MS002	8.15963	1.39558	0.176157	g__Malassezia; s__;	sp.
MS002 OTU575	OTU575	MS002	4.81175	-2.63966	0.202303	g__Neisseria; s__;	sp.
MS002 OTU147	OTU147	MS002	3.19573	-2.45479	0.209893	f__Xanthomonadaceae; g__; s__;	sp.
MS002 OTU1034	OTU1034	MS002	12.6397	-1.78218	0.272622	g__Neisseria; s__;	sp.
MS002 OTU820	OTU820	MS002	4.74178	-1.8834	0.280561	g__Corynebacterium; s__;	sp.
MS002 OTU322	OTU322	MS002	1.86333	-2.34429	0.292371	g__Malassezia; s__;	sp.
MS002 OTU365	OTU365	MS002	8.29737	-1.90436	0.298418	g__Capnocytophaga; s__;	sp.
MS002 OTU389	OTU389	MS002	1.38003	-2.36646	0.324442	g__Macrococcus; s__;	sp.
MS002 OTU24	OTU24	MS002	2.52681	-1.03303	0.452371	g__Propionibacterium; s__;	acnes
MS002 OTU805	OTU805	MS002	4.2663	-2.3947	0.452371	g__Kingella_Simonsiella; s__;	sp.
MS002 OTU5	OTU5	MS002	1.65746	-2.38923	0.452371	g__Staphylococcus; s__;	epidermidis
MS002 OTU949	OTU949	MS002	1.57508	-1.50084	0.452371	g__Corynebacterium; s__;	sp.
MS002 OTU121	OTU121	MS002	15.8002	-3.06432	0.452371	g__Paracoccus_Methylarcula; s__;	sp.
MS002 OTU178	OTU178	MS002	12.2353	-1.70495	0.452371	g__Veillonella; s__;	sp.
MS002 OTU129	OTU129	MS002	277.76	-0.2763	0.452371	g__Propionibacterium; s__;	acnes
MS002 OTU645	OTU645	MS002	4.21725	-2.10917	0.452371	g__Granulicatella; s__;	sp.
MS002 OTU751	OTU751	MS002	156.913	-0.969628	0.46298	g__Streptococcus; s__;	sp.
MS002 OTU40	OTU40	MS002	24.4142	-1.13968	0.469312	g__Veillonella; s__;	sp.
MS002 OTU1033	OTU1033	MS002	25.2527	-4.13484	0.469312	g__Corynebacterium; s__;	sp.
MS002 OTU353	OTU353	MS002	66.2738	-1.05016	0.469665	g__Streptococcus; s__;	sp.
MS002 OTU819	OTU819	MS002	3.62776	-2.53774	0.500805	g__Sphingomonas; s__;	sp.
MS002 OTU572	OTU572	MS002	1.18523	-1.98897	0.509097	g__Actinomyces; s__;	sp.
MS002 OTU625	OTU625	MS002	23.4173	-1.19295	0.539843	g__Bifidobacterium; s__;	sp.
MS002 OTU183	OTU183	MS002	5.14358	-1.87908	0.548869	g__Prevotella; s__;	sp.
MS002 OTU997	OTU997	MS002	1.31011	-2.92284	0.555641	g__Eikenella_Kingella; s__;	sp.
MS002 OTU642	OTU642	MS002	8.43819	-1.35006	0.564683	g__Veillonella; s__;	sp.
MS002 OTU446	OTU446	MS002	10.5547	-1.20555	0.59406	g__Streptococcus; s__;	sp.
MS002 OTU905	OTU905	MS002	5.4748	-2.9802	0.59406	g__Cryptococcus; s__;	sp.
MS002 OTU208	OTU208	MS002	94.1878	-0.785009	0.59406	g__Streptococcus; s__;	sp.
MS002 OTU380	OTU380	MS002	17.0056	-0.96007	0.59406	g__Acinetobacter; s__;	sp.
MS002 OTU187	OTU187	MS002	2.29013	-2.4483	0.59406	g__Actinomyces; s__;	sp.
MS002 OTU530	OTU530	MS002	80.4631	-0.720656	0.59406	g__Corynebacterium; s__;	sp.
MS002 OTU866	OTU866	MS002	2.85958	-2.40288	0.59406	g__Brevundimonas; s__;	sp.
MS002 OTU215	OTU215	MS002	4.60603	-2.03187	0.59406	g__Leptotrichia; s__;	sp.
MS002 OTU660	OTU660	MS002	1.07168	-2.20779	0.59406	g__Streptococcus; s__;	sp.
MS002 OTU1021	OTU1021	MS002	14.5823	-1.12124	0.597966	g__Pseudomonas; s__;	sp.
MS002 OTU58	OTU58	MS002	27.4917	-1.03558	0.597966	g__Streptococcus; s__;	sp.
MS002 OTU346	OTU346	MS002	2.02301	-1.02818	0.597966	g__Corynebacterium; s__;	sp.
MS002 OTU646	OTU646	MS002	1.32996	-2.22121	0.597966	g__Anaerococcus; s__;	sp.
MS002 OTU732	OTU732	MS002	14.6545	-1.0642	0.597966	g__Actinomyces; s__;	sp.
MS002 OTU327	OTU327	MS002	1.76484	-2.0109	0.597966	g__Aggregatibacter; s__;	sp.
MS002 OTU698	OTU698	MS002	15.2003	-0.988127	0.608951	g__Corynebacterium; s__;	sp.
MS002 OTU921	OTU921	MS002	4.89444	-3.06995	0.608951	g__Corynebacterium; s__;	sp.
MS002 OTU382	OTU382	MS002	9.78183	-1.50902	0.608951	g__Actinomyces; s__;	sp.
MS002 OTU902	OTU902	MS002	2.2856	-2.15662	0.611723	g__Leptotrichia; s__;	sp.
MS002 OTU1071	OTU1071	MS002	16.0408	-1.42533	0.647248	g__Prevotella; s__;	sp.
MS002 OTU652	OTU652	MS002	170.626	-0.578822	0.650121	g__Corynebacterium; s__;	sp.
MS002 OTU525	OTU525	MS002	13.7554	-1.29968	0.654998	g__Actinomyces; s__;	sp.
MS002 OTU260	OTU260	MS002	22.2287	-1.01595	0.694696	g__Leptotrichia; s__;	sp.
MS002 OTU489	OTU489	MS002	13.3997	-2.64682	0.728221	g__Corynebacterium; s__;	sp.
MS002 OTU163	OTU163	MS002	57.5453	-0.938516	0.728221	g__Corynebacterium; s__;	sp.
MS002 OTU351	OTU351	MS002	1.11901	-1.70172	0.728221	g__Malassezia; s__;	sp.
MS002 OTU508	OTU508	MS002	4.3518	-1.58451	0.728221	f__S15B-MN121; g__; s__;	sp.
MS002 OTU657	OTU657	MS002	1.65132	-2.22276	0.728221	g__Roseomonas; s__;	sp.
MS002 OTU417	OTU417	MS002	21.8586	-1.22038	0.728221	g__Corynebacterium; s__;	sp.
MS002 OTU480	OTU480	MS002	3.10779	-1.44078	0.733041	g__Staphylococcus; s__;	cohnii
MS002 OTU795	OTU795	MS002	4.77255	-2.04611	0.733041	g__Propionibacterium; s__;	acidifacines
MS002 OTU554	OTU554	MS002	5.12571	-1.48044	0.733041	g__Streptococcus; s__;	sp.
MS002 OTU390	OTU390	MS002	5.40027	-1.23018	0.733041	g__Gordonia; s__;	sp.
MS002 OTU888	OTU888	MS002	5.41598	-1.13074	0.733041	g__Staphylococcus; s__;	sp.
MS002 OTU647	OTU647	MS002	0.747715	-2.01646	0.733041	g__Massilia; s__;	sp.
MS002 OTU455	OTU455	MS002	3.41908	-2.54217	0.733041	g__Methylobacterium; s__;	sp.
MS002 OTU441	OTU441	MS002	2.40991	-1.58092	0.733041	g__Microbacterium; s__;	sp.
MS002 OTU470	OTU470	MS002	8.65834	-2.09883	0.733041	g__M79; s__;	sp.
MS002 OTU186	OTU186	MS002	83.1222	-1.53478	0.735866	g__Staphylococcus; s__;	hominis
MS002 OTU663	OTU663	MS002	8.18233	-1.12819	0.759832	g__Porphyromonas; s__;	sp.
MS002 OTU370	OTU370	MS002	1.25412	-1.9653	0.764487	f__Actinomycetaceae; g__; s__;	sp.
MS002 OTU419	OTU419	MS002	5.63255	-1.77733	0.764531	g__Leptotrichia; s__;	sp.
MS002 OTU694	OTU694	MS002	4.64455	-1.1768	0.76951	g__Staphylococcus; s__;	sp.
MS002 OTU103	OTU103	MS002	1.23467	-1.98801	0.76951	g__Corynebacterium; s__;	sp.
MS002 OTU258	OTU258	MS002	1.24198	-2.9901	0.76951	f__Mogibacteriaceae; g__; s__;	sp.
MS002 OTU488	OTU488	MS002	0.934983	-2.08144	0.76951	g__Kocuria; s__;	sp.
MS002 OTU130	OTU130	MS002	29.9733	-0.794442	0.76951	g__LR2-63; s__;	sp.
MS002 OTU349	OTU349	MS002	1.19714	-2.21618	0.76951	f__Geodermatophilaceae; g__; s__;	sp.
MS002 OTU872	OTU872	MS002	9.80492	-1.21683	0.76951	g__Haemophilus; s__;	sp.
MS002 OTU705	OTU705	MS002	13.302	-0.865672	0.76951	g__Staphylococcus; s__;	sp.
MS002 OTU112	OTU112	MS002	5.72836	-1.2516	0.76951	g__Pseudomonas; s__;	sp.
MS002 OTU120	OTU120	MS002	9.00067	-0.871824	0.76951	g__Actinomyces; s__;	sp.
MS002 OTU773	OTU773	MS002	1.4794	1.63643	0.772365	g__Abiotrophia; s__;	sp.
MS002 OTU18	OTU18	MS002	1.59922	-2.71774	0.779937	g__Sordariomycetes; s__;	sp.
MS002 OTU996	OTU996	MS002	3.77486	-1.5609	0.779937	g__Pseudomonas; s__;	sp.
MS002 OTU317	OTU317	MS002	17.6477	-0.778393	0.795883	g__Propionibacterium; s__;	sp.
MS002 OTU851	OTU851	MS002	4.68069	-1.41936	0.795883	f__Entomoplasmataceae; g__; s__;	sp.
MS002 OTU343	OTU343	MS002	1.20169	-2.20032	0.79963	g__Propionibacterium; s__;	granulosum
MS002 OTU214	OTU214	MS002	22.6254	-0.601433	0.79963	g__Acinetobacter; s__;	sp.
MS002 OTU1057	OTU1057	MS002	5.28587	-1.15162	0.81232	g__Paracoccus_Methylarcula; s__;	sp.
MS002 OTU799	OTU799	MS002	20.3773	-0.725244	0.81232	g__Porphyromonas; s__;	sp.
MS002 OTU459	OTU459	MS002	1.79169	-3.14589	0.81232	g__Tannerella; s__;	sp.
MS002 OTU587	OTU587	MS002	3.09589	0.377811	0.81232	g__Propionibacterium; s__;	acnes
MS002 OTU21	OTU21	MS002	4.21766	-1.63792	0.81728	g__Paracoccus_Methylarcula; s__;	sp.
MS002 OTU1024	OTU1024	MS002	2.13057	-2.13734	0.81728	g__Staphylococcus; s__;	hominis
MS002 OTU461	OTU461	MS002	26.2561	-0.878009	0.820394	g__Leptotrichia; s__;	sp.
MS002 OTU648	OTU648	MS002	7.34382	-1.04626	0.825389	g__Enhydrobacter; s__;	sp.
MS002 OTU424	OTU424	MS002	155.707	0.40704	0.825389	g__Malassezia; s__;	sp.
MS002 OTU916	OTU916	MS002	1.52641	-2.4116	0.830975	g__AF14; s__;	sp.
MS002 OTU135	OTU135	MS002	748.919	-0.558227	0.830975	g__Staphylococcus; s__;	epidermidis
MS002 OTU579	OTU579	MS002	26.4137	-0.600349	0.830975	g__Corynebacterium; s__;	sp.
MS002 OTU27	OTU27	MS002	2.59019	1.25445	0.830975	g__Bifidobacterium; s__;	sp.
MS002 OTU883	OTU883	MS002	2.4177	-1.34861	0.830975	g__Acinetobacter; s__;	sp.
MS002 OTU1003	OTU1003	MS002	8.86691	-1.06435	0.848463	g__Paracoccus_Methylarcula; s__;	sp.
MS002 OTU808	OTU808	MS002	2.79221	-1.40941	0.848463	g__Gemella; s__;	sp.
MS002 OTU1013	OTU1013	MS002	3225.87	0.0700813	0.848463	g__Propionibacterium; s__;	acnes
MS002 OTU164	OTU164	MS002	4.28877	-1.4045	0.848463	g__Didymocrea; s__;	sp.
MS002 OTU366	OTU366	MS002	5.85383	-0.77828	0.848463	g__Actinomyces; s__;	sp.
MS002 OTU1002	OTU1002	MS002	3.84829	-1.42561	0.858007	g__Corynebacterium; s__;	sp.
MS002 OTU83	OTU83	MS002	2.21364	-2.1898	0.877266	g__Pleospora; s__;	sp.
MS002 OTU92	OTU92	MS002	33.1415	-0.591344	0.877266	g__Chryseobacterium_Epilithonimonas; s__;	sp.
MS002 OTU440	OTU440	MS002	3.87664	-1.10303	0.877266	g__Corynebacterium; s__;	sp.
MS002 OTU1077	OTU1077	MS002	2.39951	-1.65866	0.893413	g__Pseudomonas; s__;	sp.
MS002 OTU823	OTU823	MS002	4.64689	-1.22731	0.903699	g__Porphyromonas; s__;	sp.
MS002 OTU956	OTU956	MS002	1.92177	1.31296	0.906933	g__Actinomyces; s__;	sp.
MS002 OTU104	OTU104	MS002	4.6697	-1.18773	0.906933	g__Prevotella; s__;	sp.
MS002 OTU1015	OTU1015	MS002	1.01213	-1.3447	0.906933	g__Acinetobacter; s__;	sp.
MS002 OTU409	OTU409	MS002	1.53462	-1.4387	0.906933	g__Prevotella; s__;	sp.
MS002 OTU429	OTU429	MS002	98.8039	-0.401306	0.906933	g__Corynebacterium; s__;	sp.
MS002 OTU641	OTU641	MS002	12.4779	-0.711915	0.906933	g__Streptococcus; s__;	sp.
MS002 OTU618	OTU618	MS002	8.20818	-1.11882	0.906933	g__Veillonella; s__;	sp.
MS002 OTU731	OTU731	MS002	0.796121	-2.49752	0.906933	g__Brevibacterium; s__;	sp.
MS002 OTU999	OTU999	MS002	0.88887	-2.61592	0.906933	g__Facklamia; s__;	sp.
MS002 OTU197	OTU197	MS002	1.70489	-2.37841	0.906933	g__Kocuria; s__;	sp.
MS002 OTU188	OTU188	MS002	5.92389	-0.747623	0.906933	g__Brevundimonas; s__;	sp.
MS002 OTU679	OTU679	MS002	1.36546	-1.54954	0.906933	g__Enhydrobacter; s__;	sp.
MS002 OTU162	OTU162	MS002	5.31937	-1.19667	0.906933	g__Moryella; s__;	sp.
MS002 OTU968	OTU968	MS002	0.76296	-2.40704	0.906933	g__Parvimonas; s__;	sp.
MS002 OTU454	OTU454	MS002	4.49594	-0.284139	0.907957	g__Propionibacterium; s__;	acnes
MS002 OTU271	OTU271	MS002	1.42992	-2.07472	0.907957	g__Candida; s__;	sp.
MS002 OTU764	OTU764	MS002	9.05984	-0.749723	0.907957	g__Actinomyces; s__;	sp.
MS002 OTU372	OTU372	MS002	1.38244	-0.675311	0.907957	g__Streptococcus; s__;	sp.
MS002 OTU861	OTU861	MS002	13.9583	-0.722509	0.91031	g__Veillonella; s__;	sp.
MS002 OTU358	OTU358	MS002	8.33162	-0.977879	0.919123	g__Kocuria; s__;	sp.
MS002 OTU777	OTU777	MS002	2.66528	-1.29394	0.919123	g__Paracoccus_Methylarcula; s__;	sp.
MS002 OTU42	OTU42	MS002	0.886643	-1.16593	0.919123	g__Staphylococcus; s__;	epidermidis
MS002 OTU335	OTU335	MS002	113.086	-0.388865	0.919123	g__Propionibacterium; s__;	sp.
MS002 OTU550	OTU550	MS002	3.03479	-1.09378	0.923304	g__Erwinia; s__;	sp.
MS002 OTU834	OTU834	MS002	2.67284	-0.750972	0.959958	g__Mycosphaerellaceae; s__;	sp.
MS002 OTU154	OTU154	MS002	10.9411	-0.545899	0.981543	g__Propionibacterium; s__;	acnes
MS002 OTU829	OTU829	MS002	6.35197	0.509701	0.981651	g__Malassezia; s__;	sp.
MS002 OTU792	OTU792	MS002	3.15393	-1.31065	0.981651	g__Leptotrichia; s__;	sp.
MS002 OTU688	OTU688	MS002	3.97307	-0.263327	0.981651	g__Propionibacterium; s__;	acnes
MS002 OTU984	OTU984	MS002	29.7483	0.0895847	0.981651	g__Propionibacterium; s__;	acnes
MS002 OTU778	OTU778	MS002	1.14405	-1.98555	0.99734	g__Corynebacterium; s__;	sp.
MS002 OTU788	OTU788	MS002	1.09832	-1.38226	0.99734	g__Aggregatibacter; s__;	sp.
MS002 OTU211	OTU211	MS002	111.295	-0.345414	0.99734	g__Corynebacterium; s__;	sp.
MS002 OTU437	OTU437	MS002	4.82201	-0.844506	0.99734	g__Dermabacter; s__;	sp.
MS002 OTU148	OTU148	MS002	0.897956	-1.9854	0.99734	f__Lachnospiraceae; g__; s__;	sp.
MS002 OTU401	OTU401	MS002	3.6167	-0.430111	0.99734	g__Propionibacterium; s__;	acnes
MS002 OTU344	OTU344	MS002	0.707091	-1.50554	0.99734	g__Sphingomonas; s__;	sp.
MS002 OTU28	OTU28	MS002	23.8849	-2.96469	0.99734	g__Corynebacterium; s__;	sp.
MS002 OTU901	OTU901	MS002	2.95857	-1.08617	0.99734	g__Leptotrichia; s__;	sp.
MS002 OTU338	OTU338	MS002	1.15502	0.388376	0.99734	g__Propionibacterium; s__;	acnes
MS002 OTU1039	OTU1039	MS002	8.19522	0.622253	0.99734	g__Corynebacterium; s__;	sp.
MS002 OTU745	OTU745	MS002	9.08131	-0.729966	0.99734	g__Staphylococcus; s__;	epidermidis
MS002 OTU495	OTU495	MS002	1.07577	-1.82751	0.99734	g__Candida; s__;	sp.
MS002 OTU912	OTU912	MS002	1.01839	-2.43396	0.99734	g__Corynebacterium; s__;	sp.
MS002 OTU336	OTU336	MS002	6.9225	-0.629101	0.99734	g__Finegoldia; s__;	sp.
MS002 OTU354	OTU354	MS002	18.4804	-0.670444	0.99734	g__Malassezia; s__;	sp.
MS002 OTU842	OTU842	MS002	12.1404	-0.920019	0.99734	g__Oribacterium; s__;	sp.
MS002 OTU978	OTU978	MS002	4.16948	-0.437079	0.99734	g__Propionibacterium; s__;	acnes
MS002 OTU84	OTU84	MS002	1.74533	-1.37324	1	g__Streptococcus; s__;	sp.
MS002 OTU334	OTU334	MS002	4.65293	5.41434	1	f__Xenococcaceae; g__; s__;	sp.
MS002 OTU229	OTU229	MS002	1.33944	1.53844	1	g__Fusobacterium; s__;	sp.
MS002 OTU825	OTU825	MS002	5.07742	0.910209	1	g__Streptococcus; s__;	sp.
MS002 OTU124	OTU124	MS002	6.53608	-1.03277	1	g__Porphyromonas; s__;	sp.
MS002 OTU404	OTU404	MS002	6.57242	5.67003	1	g__Parabacteroides; s__;	sp.
MS002 OTU341	OTU341	MS002	5.08696	5.59552	1	g__Vibrio; s__;	sp.
MS002 OTU381	OTU381	MS002	0.959379	-0.539722	1	g__Propionibacterium; s__;	acnes
MS002 OTU998	OTU998	MS002	7.99958	0.806876	1	g__LR2-63; s__;	sp.
MS002 OTU319	OTU319	MS002	13.9634	-0.957942	1	g__Staphylococcus; s__;	epidermidis
MS002 OTU887	OTU887	MS002	3.17249	-1.4993	1	g__M79; s__;	sp.
MS002 OTU817	OTU817	MS002	1.24932	1.41841	1	g__Erwinia; s__;	sp.
MS002 OTU816	OTU816	MS002	152.134	-0.829035	1	g__Staphylococcus; s__;	epidermidis
MS002 OTU497	OTU497	MS002	44.2842	-0.439716	1	g__Streptococcus; s__;	sp.
MS002 OTU658	OTU658	MS002	2.1291	1.32006	1	g__Lautropia; s__;	sp.
MS002 OTU822	OTU822	MS002	1.72578	-1.10548	1	g__Corynebacterium; s__;	sp.
MS002 OTU374	OTU374	MS002	1.91532	-1.09414	1	f__Microbacteriaceae; g__; s__;	sp.
MS002 OTU948	OTU948	MS002	2.14181	-0.658962	1	g__Dothidea; s__;	sp.
MS002 OTU171	OTU171	MS002	0.768655	0.769402	1	g__Reinekea; s__;	sp.
MS002 OTU421	OTU421	MS002	1.55117	-0.868556	1	g__Leptotrichia; s__;	sp.
MS002 OTU152	OTU152	MS002	3.72642	0.715862	1	c__Alphaproteobacteria; o__; f__; g__; s__;	sp.
MS002 OTU259	OTU259	MS002	1.75835	-0.819391	1	g__Paracoccus_Methylarcula; s__;	sp.
MS002 OTU65	OTU65	MS002	10.5555	-1.0733	1	g__Corynebacterium; s__;	sp.
MS002 OTU940	OTU940	MS002	1.95628	-0.909576	1	f__Enterobacteriaceae; g__; s__;	sp.
MS002 OTU1035	OTU1035	MS002	0.519804	-2.43056	1	g__Capnocytophaga; s__;	sp.
MS002 OTU593	OTU593	MS002	6.95538	0.494311	1	g__Haemophilus; s__;	sp.
MS002 OTU1051	OTU1051	MS002	1.60511	-1.22669	1	g__Agromyces; s__;	sp.
MS002 OTU332	OTU332	MS002	2.2573	0.733768	1	g__Corynebacterium; s__;	sp.
MS002 OTU899	OTU899	MS002	4.08677	-0.644922	1	g__Corynebacterium; s__;	sp.
MS002 OTU892	OTU892	MS002	0.315981	-2.35429	1	g__Sphingopyxis; s__;	sp.
MS002 OTU492	OTU492	MS002	1.88659	-1.01374	1	g__Veillonella; s__;	sp.
MS002 OTU680	OTU680	MS002	1.71349	-1.13556	1	g__Megasphaera; s__;	sp.
MS002 OTU1067	OTU1067	MS002	1.81074	0.239793	1	g__Propionibacterium; s__;	acnes
MS002 OTU840	OTU840	MS002	14.4552	0.426408	1	g__Rhodotorula; s__;	sp.
MS002 OTU889	OTU889	MS002	0.890874	-1.185	1	g__Curtobacterium; s__;	sp.
MS002 OTU302	OTU302	MS002	0.539947	-2.51818	1	f__Methylobacteriaceae; g__; s__;	sp.
MS002 OTU730	OTU730	MS002	1.572	-0.799558	1	g__Kocuria; s__;	sp.
MS002 OTU548	OTU548	MS002	0.321421	-2.11903	1	g__Acidovorax; s__;	sp.
MS002 OTU871	OTU871	MS002	8.10918	0.513	1	g__Anaerococcus; s__;	sp.
MS002 OTU491	OTU491	MS002	3.57218	-0.63723	1	g__Alternaria; s__;	sp.
MS002 OTU941	OTU941	MS002	0.960206	1.01241	1	f__Enterobacteriaceae; g__; s__;	sp.
MS002 OTU668	OTU668	MS002	1.4435	-0.462381	1	g__Corynebacterium; s__;	sp.
MS002 OTU713	OTU713	MS002	1.60564	-1.15416	1	g__Corynebacterium; s__;	sp.
MS002 OTU2	OTU2	MS002	2.5744	-0.528245	1	g__Geodermatophilus; s__;	sp.
MS002 OTU801	OTU801	MS002	2.99856	-0.761074	1	g__Veillonella; s__;	sp.
MS002 OTU105	OTU105	MS002	3.66505	-0.552967	1	g__Roseomonas; s__;	sp.
MS002 OTU13	OTU13	MS002	8.26414	-0.597395	1	g__Gemella; s__;	sp.
MS002 OTU886	OTU886	MS002	1.73769	0.693243	1	g__Phaeophleospora; s__;	sp.
MS002 OTU885	OTU885	MS002	0.347788	-2.26046	1	f__Comamonadaceae; g__; s__;	sp.
MS002 OTU1063	OTU1063	MS002	0.778135	-1.08417	1	g__Mycosphaerella; s__;	sp.
MS002 OTU53	OTU53	MS002	2.33783	-0.870378	1	g__Aggregatibacter; s__;	sp.
MS002 OTU399	OTU399	MS002	0.243924	-1.90658	1	g__Peptoniphilus; s__;	sp.
MS002 OTU267	OTU267	MS002	2.09065	-0.582983	1	g__Micrococcus; s__;	sp.
MS002 OTU375	OTU375	MS002	0.960801	1.10658	1	g__Empedobacter_Wautersiella; s__;	sp.
MS002 OTU250	OTU250	MS002	4.09104	2.2252	1	g__Alloiococcus; s__;	sp.
MS002 OTU1018	OTU1018	MS002	0.541472	-2.27481	1	g__Massilia; s__;	sp.
MS002 OTU977	OTU977	MS002	0.774126	-1.23778	1	f__Sphingomonadaceae; g__; s__;	sp.
MS002 OTU993	OTU993	MS002	3.43571	0.716761	1	g__Actinomyces; s__;	sp.
MS002 OTU296	OTU296	MS002	2.29033	-1.22452	1	g__H-274; s__;	sp.
MS002 OTU108	OTU108	MS002	1.0663	0.919986	1	g__Peptoniphilus; s__;	sp.
MS002 OTU201	OTU201	MS002	3.32008	0.564086	1	g__Streptococcus; s__;	sp.
MS002 OTU656	OTU656	MS002	21.3035	0.276287	1	o__Corynebacteriales; f__; g__; s__;	sp.
MS002 OTU848	OTU848	MS002	1.47945	1.09952	1	f__Ruminococcaceae; g__; s__;	sp.
MS002 OTU868	OTU868	MS002	1.36531	-1.39319	1	f__Methylophilaceae; g__; s__;	sp.
MS002 OTU387	OTU387	MS002	1.64733	-0.838091	1	g__Corynebacterium; s__;	sp.
MS002 OTU125	OTU125	MS002	0.565607	-1.45882	1	g__Campylobacter; s__;	sp.
MS002 OTU762	OTU762	MS002	22.5371	-0.427354	1	g__Mycosphaerella; s__;	sp.
MS002 OTU227	OTU227	MS002	2.69464	0.481289	1	g__Haemophilus; s__;	sp.
MS002 OTU357	OTU357	MS002	0.13415	-1.86835	1	g__Klebsiella; s__;	sp.
MS002 OTU324	OTU324	MS002	0.571472	1.54714	1	g__Streptococcus; s__;	sp.
MS002 OTU564	OTU564	MS002	0.287368	-1.9081	1	g__Acinetobacter; s__;	sp.
MS002 OTU965	OTU965	MS002	0.629292	-1.02848	1	g__Pseudomonas; s__;	sp.
MS002 OTU11	OTU11	MS002	0.741846	0.73159	1	g__Capnocytophaga; s__;	sp.
MS002 OTU340	OTU340	MS002	5.14286	-0.509453	1	g__Agrobacterium; s__;	sp.
MS002 OTU313	OTU313	MS002	0.0832394	-1.77038	1	g__Chryseobacterium_Epilithonimonas; s__;	sp.
MS002 OTU519	OTU519	MS002	1.12256	-1.13922	1	g__Actinomyces; s__;	sp.
MS002 OTU931	OTU931	MS002	0.247393	-1.96628	1	g__Pseudomonas; s__;	sp.
MS002 OTU475	OTU475	MS002	30.9898	-0.240232	1	g__Malassezia; s__;	sp.
MS002 OTU803	OTU803	MS002	0.908245	-1.1269	1	g__Pseudomonas; s__;	sp.
MS002 OTU433	OTU433	MS002	0.361319	-1.71946	1	g__Corynebacterium; s__;	sp.
MS002 OTU14	OTU14	MS002	1.71361	-0.98265	1	g__Dialister; s__;	sp.
MS002 OTU791	OTU791	MS002	2.61993	0.684856	1	g__Veillonella; s__;	sp.
MS002 OTU588	OTU588	MS002	4.13261	-0.590256	1	g__Micrococcus; s__;	sp.
MS002 OTU159	OTU159	MS002	4.51411	0.589203	1	g__Pseudomonas; s__;	sp.
MS002 OTU297	OTU297	MS002	1.47098	-1.20925	1	g__Herbaspirillum; s__;	sp.
MS002 OTU223	OTU223	MS002	0.191525	-1.63443	1	g__Staphylococcus; s__;	epidermidis
MS002 OTU12	OTU12	MS002	0.880309	-1.31479	1	g__Prevotella; s__;	sp.
MS002 OTU310	OTU310	MS002	2.92926	-0.43164	1	g__Methylobacterium; s__;	sp.
MS002 OTU460	OTU460	MS002	3.66643	0.388884	1	g__Streptococcus; s__;	sp.
MS002 OTU151	OTU151	MS002	0.692998	-0.710495	1	g__Curtobacterium; s__;	sp.
MS002 OTU400	OTU400	MS002	3.56243	-0.522208	1	g__Brevibacterium; s__;	sp.
MS002 OTU979	OTU979	MS002	0.35455	-1.85427	1	g__Fusobacterium; s__;	sp.
MS002 OTU430	OTU430	MS002	2.67285	-1.85856	1	g__Demodex; s__;	sp.
MS002 OTU193	OTU193	MS002	4.51274	-1.81271	1	g__Demodex; s__;	sp.
MS002 OTU61	OTU61	MS002	1.48357	-1.46473	1	g__Finegoldia; s__;	sp.
MS002 OTU175	OTU175	MS002	1.05281	-1.28527	1	g__Megasphaera; s__;	sp.
MS002 OTU577	OTU577	MS002	3.57653	-0.306192	1	g__Rothia; s__;	sp.
MS002 OTU285	OTU285	MS002	0.172936	-1.72091	1	g__Wallemia; s__;	sp.
MS002 OTU534	OTU534	MS002	1.00558	-0.708709	1	g__Streptococcus; s__;	sp.
MS002 OTU67	OTU67	MS002	6.47019	0.407421	1	g__Gordonia; s__;	sp.
MS002 OTU919	OTU919	MS002	0.985926	-1.22863	1	g__Hydrotalea; s__;	sp.
MS002 OTU970	OTU970	MS002	0.912969	-0.654481	1	g__Cystobasidiomycetes; s__;	sp.
MS002 OTU841	OTU841	MS002	0.664192	-1.41359	1	g__Brevibacterium; s__;	sp.
MS002 OTU51	OTU51	MS002	1.14286	1.52409	1	g__Psychrobacter; s__;	sp.
MS002 OTU418	OTU418	MS002	1.21857	-0.205299	1	g__Propionibacterium; s__;	acnes
MS002 OTU172	OTU172	MS002	1.5855	-0.513255	1	g__Sphingomonas; s__;	sp.
MS002 OTU675	OTU675	MS002	0.730019	-1.60107	1	f__Xenococcaceae; g__; s__;	sp.
MS002 OTU1040	OTU1040	MS002	0.0503289	-1.51299	1	g__Pseudomonas; s__;	sp.
MS002 OTU718	OTU718	MS002	0.678353	-1.12972	1	g__Fusobacterium; s__;	sp.
MS002 OTU690	OTU690	MS002	2.82864	-0.209206	1	g__Streptococcus; s__;	sp.
MS002 OTU1052	OTU1052	MS002	0.415171	0.744512	1	g__Massilia; s__;	sp.
MS002 OTU326	OTU326	MS002	2.80881	-1.12573	1	g__H77S4_14h02; s__;	sp.
MS002 OTU606	OTU606	MS002	1.05193	0.662728	1	f__Enterobacteriaceae; g__; s__;	sp.
MS002 OTU139	OTU139	MS002	106.198	0.240473	1	g__Malassezia; s__;	sp.
MS002 OTU96	OTU96	MS002	1.27439	-1.47272	1	g__Nyssopsora; s__;	sp.
MS002 OTU862	OTU862	MS002	0.849607	0.400803	1	g__Pseudomonas; s__;	sp.
MS002 OTU150	OTU150	MS002	3.26655	0.568447	1	g__Leptotrichia; s__;	sp.
MS002 OTU462	OTU462	MS002	0.931121	0.4175	1	g__Prevotella; s__;	sp.
MS002 OTU654	OTU654	MS002	0.348046	0.642719	1	g__Pseudonocardia; s__;	sp.
MS002 OTU299	OTU299	MS002	0.683124	-0.94057	1	g__Pseudomonas; s__;	sp.
MS002 OTU255	OTU255	MS002	0.23067	0.578781	1	g__Finegoldia; s__;	sp.
MS002 OTU983	OTU983	MS002	0.981456	-0.840926	1	g__Friedmanniella; s__;	sp.
MS002 OTU7	OTU7	MS002	0.223207	0.574246	1	f__Sphingomonadaceae; g__; s__;	sp.
MS002 OTU384	OTU384	MS002	1.94204	0.308255	1	g__Anaerococcus; s__;	sp.
MS002 OTU224	OTU224	MS002	12.6324	0.215322	1	g__Enhydrobacter; s__;	sp.
MS002 OTU960	OTU960	MS002	28.4752	-0.159214	1	g__Corynebacterium; s__;	sp.
MS002 OTU272	OTU272	MS002	0.39698	-1.32365	1	g__Neochelacheles; s__;	sp.
MS002 OTU539	OTU539	MS002	0.350191	0.755583	1	g__Propionibacterium; s__;	acnes
MS002 OTU991	OTU991	MS002	0.551805	0.535782	1	g__Blastococcus; s__;	sp.
MS002 OTU959	OTU959	MS002	7.8225	-0.335318	1	g__Leptotrichia; s__;	sp.
MS002 OTU315	OTU315	MS002	0.927741	0.649978	1	g__Brevundimonas; s__;	sp.
MS002 OTU406	OTU406	MS002	12.8381	-0.049287	1	g__Propionibacterium; s__;	acnes
MS002 OTU528	OTU528	MS002	8.63423	-0.237908	1	g__Leptotrichia; s__;	sp.
MS002 OTU29	OTU29	MS002	58.9072	-0.108974	1	g__Hortaea; s__;	sp.
MS002 OTU536	OTU536	MS002	1.94571	-1.37663	1	g__Erwinia; s__;	sp.
MS002 OTU747	OTU747	MS002	0.995008	-1.33676	1	g__Dietzia; s__;	sp.
MS002 OTU71	OTU71	MS002	0.909139	-0.575521	1	g__Sphingomonas; s__;	sp.
MS002 OTU195	OTU195	MS002	6.66354	-0.183487	1	g__Anaerococcus; s__;	sp.
MS002 OTU1069	OTU1069	MS002	0.79625	0.481903	1	g__Massilia; s__;	sp.
MS002 OTU226	OTU226	MS002	0.510656	-0.893075	1	g__Acinetobacter; s__;	sp.
MS002 OTU770	OTU770	MS002	0.732256	-0.968347	1	g__Methylobacterium; s__;	sp.
MS002 OTU284	OTU284	MS002	0.266065	-0.641581	1	g__Actinomyces; s__;	sp.
MS002 OTU516	OTU516	MS002	1.75275	-0.677259	1	g__Saccharomyces; s__;	sp.
MS002 OTU917	OTU917	MS002	5.53228	-0.223394	1	g__Enhydrobacter; s__;	sp.
MS002 OTU45	OTU45	MS002	0.428048	-1.06321	1	g__Methanosarcina; s__;	sp.
MS002 OTU1012	OTU1012	MS002	0.151881	-0.987044	1	g__Anaerococcus; s__;	sp.
MS002 OTU291	OTU291	MS002	0.203776	-1.18568	1	o__Acidimicrobiales; f__; g__; s__;	sp.
MS002 OTU1037	OTU1037	MS002	0.257181	0.313425	1	g__Veillonella; s__;	sp.
MS002 OTU32	OTU32	MS002	0.120617	-1.07092	1	g__Bacillus; s__;	sp.
MS002 OTU494	OTU494	MS002	0.38969	0.41317	1	f__Veillonellaceae; g__; s__;	sp.
MS002 OTU581	OTU581	MS002	0.293829	-1.16058	1	g__Kytococcus; s__;	sp.
MS002 OTU70	OTU70	MS002	1.7813	-0.840469	1	f__mitochondria; g__; s__;	sp.
MS002 OTU854	OTU854	MS002	4.00163	-0.0540464	1	g__Propionibacterium; s__;	acnes
MS002 OTU924	OTU924	MS002	0.830106	0.442338	1	g__Vibrio; s__;	sp.
MS002 OTU964	OTU964	MS002	0.573733	0.381701	1	g__Prevotella; s__;	sp.
MS002 OTU818	OTU818	MS002	0.791829	0.40101	1	g__Veillonella; s__;	sp.
MS002 OTU98	OTU98	MS002	0.386464	-1.07567	1	g__Streptococcus; s__;	sp.
MS002 OTU613	OTU613	MS002	6.56032	-0.163121	1	g__Actinomyces; s__;	sp.
MS002 OTU857	OTU857	MS002	0.200439	-0.985827	1	g__Desulfovibrio4; s__;	sp.
MS002 OTU168	OTU168	MS002	0.0177927	-1.19071	1	g__LR2-63; s__;	sp.
MS002 OTU599	OTU599	MS002	0.177786	-0.824598	1	g__Leuconostoc; s__;	sp.
MS002 OTU116	OTU116	MS002	0.807522	0.197074	1	g__Staphylococcus; s__;	sp.
MS002 OTU772	OTU772	MS002	2.6648	-0.151111	1	g__Paracoccus_Methylarcula; s__;	sp.
MS002 OTU734	OTU734	MS002	0.803067	0.404806	1	g__Staphylococcus; s__;	cohnii
MS002 OTU185	OTU185	MS002	0.676584	0.341317	1	g__Staphylococcus; s__;	pettenkoferi
MS002 OTU686	OTU686	MS002	0.319656	0.267421	1	g__Corynebacterium; s__;	sp.
MS002 OTU728	OTU728	MS002	5.87537	-0.156688	1	g__Anaerococcus; s__;	sp.
MS002 OTU838	OTU838	MS002	4.52355	-0.0918098	1	g__Actinomyces; s__;	sp.
MS002 OTU146	OTU146	MS002	0.429296	-1.10664	1	g__Terracoccus; s__;	sp.
MS002 OTU80	OTU80	MS002	0.327155	-0.844398	1	g__Moraxella; s__;	sp.
MS002 OTU604	OTU604	MS002	1.01325	-0.678173	1	g__Sphingomonas; s__;	sp.
MS002 OTU95	OTU95	MS002	0.55025	-1.19243	1	f__Halobacteriaceae; g__; s__;	sp.
MS002 OTU651	OTU651	MS002	9.07091	0.21053	1	g__Corynebacterium; s__;	sp.
MS002 OTU251	OTU251	MS002	0.426952	0.130911	1	f__Enterobacteriaceae; g__; s__;	sp.
MS002 OTU379	OTU379	MS002	11.1182	-0.0868868	1	g__Finegoldia; s__;	sp.
MS002 OTU938	OTU938	MS002	0.949588	-1.21049	1	g__Prevotella; s__;	sp.
MS002 OTU289	OTU289	MS002	6.85171	0.199689	1	g__Pseudomonas; s__;	sp.
MS002 OTU307	OTU307	MS002	0.213104	0.1622	1	g__Paracoccus_Methylarcula; s__;	sp.
MS002 OTU33	OTU33	MS002	0.614269	-1.3148	1	g__Demodex; s__;	sp.
MS002 OTU386	OTU386	MS002	0.393188	-0.944881	1	g__Paracoccus_Methylarcula; s__;	sp.
MS002 OTU678	OTU678	MS002	7.2692	0.0907654	1	g__Veillonella; s__;	sp.
MS002 OTU874	OTU874	MS002	1.13911	-0.320766	1	g__Capnocytophaga; s__;	sp.
MS002 OTU222	OTU222	MS002	1.96868	-0.479005	1	g__Haemophilus; s__;	sp.
MS002 OTU412	OTU412	MS002	1.47062	0.251463	1	g__Facklamia; s__;	sp.
MS002 OTU918	OTU918	MS002	36.9826	-0.0466237	1	g__Corynebacterium; s__;	sp.
MS002 OTU781	OTU781	MS002	31.8324	0.0591877	1	g__Staphylococcus; s__;	epidermidis
MS002 OTU988	OTU988	MS002	3.93064	0.0695628	1	g__Abiotrophia; s__;	sp.
MS002 OTU750	OTU750	MS002	0.165931	-0.927531	1	f__Aeromonadaceae; g__; s__;	sp.
MS002 OTU231	OTU231	MS002	2.64686	0.130405	1	g__Staphylococcus; s__;	epidermidis
MS002 OTU356	OTU356	MS002	2.07094	0.257236	1	f__03f02; g__; s__;	sp.
MS002 OTU360	OTU360	MS002	354.537	-0.0412808	1	g__Staphylococcus; s__;	epidermidis
MS002 OTU191	OTU191	MS002	8.86991	-0.0697996	1	g__Neisseria; s__;	sp.
MS002 OTU867	OTU867	MS002	1.96096	-0.496965	1	g__Neisseria; s__;	sp.
MS002 OTU712	OTU712	MS002	6.96018	0.0631373	1	g__Peptoniphilus; s__;	sp.
MS002 OTU942	OTU942	MS002	0.371413	-1.01425	1	g__Streptococcus; s__;	sp.
MS002 OTU275	OTU275	MS002	0.84677	-0.83348	1	g__Corynebacterium; s__;	sp.
MS002 OTU607	OTU607	MS002	0.759686	0.206346	1	g__Gemella; s__;	sp.
MS002 OTU416	OTU416	MS002	3.8399	-0.0853155	1	g__Prevotella; s__;	sp.
MS002 OTU206	OTU206	MS002	0.91997	0.0584677	1	g__Micrococcus; s__;	sp.
MS002 OTU1027	OTU1027	MS002	0.221547	-0.677777	1	g__Acinetobacter; s__;	sp.
MS002 OTU371	OTU371	MS002	15.7915	0.033441	1	g__Corynebacterium; s__;	sp.
MS002 OTU859	OTU859	MS002	0.346554	-0.667621	1	g__Dermacoccus; s__;	sp.
MS002 OTU813	OTU813	MS002	5.58563	-0.0115906	1	g__Lactococcus; s__;	sp.
MS002 OTU1022	OTU1022	MS002	5.3027	0.0224067	1	g__Corynebacterium; s__;	sp.
MS002 OTU328	OTU328	MS002	29.9998	-0.0129505	1	g__Finegoldia; s__;	sp.
MS002 OTU52	OTU52	MS002	0.318403	0.0131462	1	f__Dietziaceae; g__; s__;	sp.
MS002 OTU256	OTU256	MS002	0.0839294	-0.769081	1	g__Anaerococcus; s__;	sp.
MS002 OTU934	OTU934	MS002	14.2872	-0.00282226	1	g__Propionibacterium; s__;	acnes
MS002 OTU395	OTU395	MS002	25.5451	0.00822374	1	g__Propionibacterium; s__;	granulosum
MS002 OTU672	OTU672	MS002	2.48502	-0.000886099	1	g__Aspergillus; s__;	sp.
MS002 OTU192	OTU192	MS002	3.82448	-0.119151	1	g__Corynebacterium; s__;	sp.
MS002 OTU560	OTU560	MS002	0.837737	-0.546849	1	f__Planococcaceae; g__; s__;	sp.
MS002 OTU742	OTU742	MS002	0.487706	-0.580728	1	f__Enterobacteriaceae; g__; s__;	sp.
MS002 OTU236	OTU236	MS002	3.56998	-0.250469	1	g__Williamsia; s__;	sp.
MS002 OTU447	OTU447	MS002	0.439124	-0.0646878	1	g__Paracoccus_Methylarcula; s__;	sp.
MS002 OTU189	OTU189	MS002	2.95579	-0.0535188	1	g__Haemophilus; s__;	sp.
MS002 OTU438	OTU438	MS002	1.57027	-0.346471	1	c__Betaproteobacteria; o__; f__; g__; s__;	sp.
MS002 OTU87	OTU87	MS002	1.03638	-0.260993	1	f__Pseudoalteromonadaceae; g__; s__;	sp.
MS002 OTU573	OTU573	MS002	0.70164	0.217805	1	f__Sphingomonadaceae; g__; s__;	sp.
MS002 OTU844	OTU844	MS002	4.24051	-0.470484	1	g__Parasutterella; s__;	sp.
MS002 OTU138	OTU138	MS002	0.822666	-0.185054	1	g__Corynebacterium; s__;	sp.
MS002 OTU724	OTU724	MS002	1.11373	-0.158559	1	g__Peptoniphilus; s__;	sp.
MS002 OTU717	OTU717	MS002	0.128804	-0.794582	1	g__B202; s__;	sp.
MS002 OTU549	OTU549	MS002	0.813184	-0.392507	1	g__Leptotrichia; s__;	sp.
MS002 OTU782	OTU782	MS002	3.86555	-0.11858	1	g__Staphylococcus; s__;	epidermidis
MS002 OTU736	OTU736	MS002	5.81483	-0.494069	1	g__Aerococcus; s__;	sp.
MS002 OTU665	OTU665	MS002	0.173905	-0.283538	1	g__Candida; s__;	sp.
MS002 OTU913	OTU913	MS002	0.449011	-0.121083	1	f__Enterobacteriaceae; g__; s__;	sp.
MS002 OTU811	OTU811	MS002	0.397914	-0.305508	1	g__Aerococcus; s__;	sp.
MS002 OTU465	OTU465	MS002	0.345465	-0.206506	1	g__Actinobacillus; s__;	sp.
MS002 OTU619	OTU619	MS002	0.127213	-0.631992	1	g__Oribacterium; s__;	sp.
MS002 OTU91	OTU91	MS002	1.27664	-0.319482	1	g__Erwinia; s__;	sp.
MS002 OTU122	OTU122	MS002	0.0295081	-0.731733	1	g__Corynebacterium; s__;	sp.
MS002 OTU733	OTU733	MS002	0.107009	-0.354124	1	f__Aeromonadaceae; g__; s__;	sp.
MS002 OTU908	OTU908	MS002	0.0639675	-0.562538	1	g__Novosphingobium; s__;	sp.
MS002 OTU117	OTU117	MS002	0.41163	-0.548488	1	g__Marinomonas; s__;	sp.
MS002 OTU696	OTU696	MS002	0	0	1	f__Xenococcaceae; g__; s__;	sp.
MS002 OTU219	OTU219	MS002	0.0814132	-0.506787	1	g__Alloiococcus; s__;	sp.
MS002 OTU739	OTU739	MS002	0.313059	-0.0824649	1	g__Alicyclobacillus; s__;	sp.
MS002 OTU876	OTU876	MS002	0.187578	-0.552272	1	g__Vibrio; s__;	sp.
MS002 OTU145	OTU145	MS002	0.235705	-0.0839425	1	g__Veillonella; s__;	sp.
MS002 OTU535	OTU535	MS002	0.61371	-0.634032	1	g__Corynebacterium; s__;	sp.
MS002 OTU312	OTU312	MS002	1.28493	-0.965914	1	g__Paludibacter; s__;	sp.
MS002 OTU914	OTU914	MS002	0.617944	-0.428528	1	g__Sterigmatomyces; s__;	sp.
MS002 OTU824	OTU824	MS002	0.320377	-0.555346	1	g__Acinetobacter; s__;	sp.
MS002 OTU691	OTU691	MS002	1.74732	-3.51971	1	f__Listeriaceae; g__; s__;	sp.
MS002 OTU82	OTU82	MS002	0.0283825	-0.620949	1	g__Staphylococcus; s__;	hominis
MS002 OTU426	OTU426	MS002	0.0482361	-0.427337	1	f__Ruminococcaceae; g__; s__;	sp.
MS002 OTU483	OTU483	MS002	26.9792	-0.0570922	1	g__Streptococcus; s__;	sp.
MS002 OTU394	OTU394	MS002	2.86103	-5.75215	1	f__Enterobacteriaceae; g__; s__;	sp.
MS002 OTU797	OTU797	MS002	0.486546	-0.720788	1	g__Empedobacter_Wautersiella; s__;	sp.
MS002 OTU469	OTU469	MS002	0.193219	-0.628449	1	g__Gordonia; s__;	sp.
MS002 OTU16	OTU16	MS002	1.7169	0.00404969	1	g__Propionibacterium; s__;	acnes
MS002 OTU957	OTU957	MS002	0.0446183	-0.835867	1	g__Acinetobacter; s__;	sp.
MS002 OTU314	OTU314	MS002	0.585074	-0.00982317	1	g__Staphylococcus; s__;	epidermidis
MS002 OTU1017	OTU1017	MS002	0.0698977	-0.696708	1	g__Micrococcus; s__;	sp.
MS002 OTU719	OTU719	MS002	1.29999	-0.0239244	1	g__Propionibacterium; s__;	acnes
MS002 OTU827	OTU827	MS002	0.72472	-0.0813867	1	g__Anaerococcus; s__;	sp.
MS002 OTU896	OTU896	MS002	0.859546	-0.190929	1	g__Mycosphaerella; s__;	sp.
MS002 OTU86	OTU86	MS002	0.0837693	-0.49961	1	g__Trichosporon; s__;	sp.
MS002 OTU639	OTU639	MS002	1.99152	-0.026866	1	g__Anaerococcus; s__;	sp.
MS002 OTU238	OTU238	MS002	0.526175	-0.264183	1	g__Gemella; s__;	sp.
MS002 OTU56	OTU56	MS002	1.12603	-0.187988	1	g__Brevibacterium; s__;	sp.
MS004 OTU360	OTU360	MS004	160.15	-1.92434	0.114706	g__Staphylococcus; s__;	epidermidis
MS004 OTU135	OTU135	MS004	992.201	-1.26073	0.700322	g__Staphylococcus; s__;	epidermidis
MS004 OTU1033	OTU1033	MS004	89.798	2.79999	1	g__Corynebacterium; s__;	sp.
MS004 OTU1003	OTU1003	MS004	2.31995	-2.94553	1	g__Paracoccus_Methylarcula; s__;	sp.
MS004 OTU164	OTU164	MS004	5.05019	-2.33289	1	g__Didymocrea; s__;	sp.
MS004 OTU475	OTU475	MS004	146.251	0.845173	1	g__Malassezia; s__;	sp.
MS004 OTU956	OTU956	MS004	2.77779	-1.68632	1	g__Actinomyces; s__;	sp.
MS004 OTU139	OTU139	MS004	1.52503	2.25245	1	g__Malassezia; s__;	sp.
MS004 OTU1063	OTU1063	MS004	9.52458	-1.263	1	g__Mycosphaerella; s__;	sp.
MS004 OTU843	OTU843	MS004	6.04507	-1.40132	1	g__Staphylococcus; s__;	epidermidis
MS004 OTU1021	OTU1021	MS004	9.63863	-1.09804	1	g__Pseudomonas; s__;	sp.
MS004 OTU896	OTU896	MS004	10.1396	-1.23614	1	g__Mycosphaerella; s__;	sp.
MS004 OTU289	OTU289	MS004	8.56876	-1.49162	1	g__Pseudomonas; s__;	sp.
MS004 OTU260	OTU260	MS004	2.65868	-2.38099	1	g__Leptotrichia; s__;	sp.
MS004 OTU1071	OTU1071	MS004	3.69602	-2.03761	1	g__Prevotella; s__;	sp.
MS004 OTU29	OTU29	MS004	62.0657	-0.706339	1	g__Hortaea; s__;	sp.
MS004 OTU351	OTU351	MS004	0.805738	-2.35071	1	g__Malassezia; s__;	sp.
MS004 OTU83	OTU83	MS004	5.29473	-1.86942	1	g__Pleospora; s__;	sp.
MS004 OTU542	OTU542	MS004	66.6295	-1.06504	1	g__Acinetobacter; s__;	sp.
MS004 OTU579	OTU579	MS004	9.35625	-0.89921	1	g__Corynebacterium; s__;	sp.
MS004 OTU322	OTU322	MS004	1.01513	-2.49794	1	g__Malassezia; s__;	sp.
MS004 OTU389	OTU389	MS004	2.42212	-2.27492	1	g__Macrococcus; s__;	sp.
MS004 OTU40	OTU40	MS004	4.73387	-1.66332	1	g__Veillonella; s__;	sp.
MS004 OTU84	OTU84	MS004	12.8807	0.787959	1	g__Streptococcus; s__;	sp.
MS004 OTU317	OTU317	MS004	664.911	-1.5923	1	g__Propionibacterium; s__;	sp.
MS004 OTU530	OTU530	MS004	7.25821	-0.872918	1	g__Corynebacterium; s__;	sp.
MS004 OTU437	OTU437	MS004	2.06183	-1.7124	1	g__Dermabacter; s__;	sp.
MS004 OTU150	OTU150	MS004	2.64976	-2.21906	1	g__Leptotrichia; s__;	sp.
MS004 OTU454	OTU454	MS004	15.2739	-0.857298	1	g__Propionibacterium; s__;	acnes
MS004 OTU343	OTU343	MS004	4.90254	1.22486	1	g__Propionibacterium; s__;	granulosum
MS004 OTU408	OTU408	MS004	0.655576	1.30269	1	g__Staphylococcus; s__;	aureus
MS004 OTU295	OTU295	MS004	16.5707	1.08972	1	g__Stenotrophomonas; s__;	sp.
MS004 OTU918	OTU918	MS004	2.88507	-1.34351	1	g__Corynebacterium; s__;	sp.
MS004 OTU120	OTU120	MS004	1.39263	-1.49296	1	g__Actinomyces; s__;	sp.
MS004 OTU65	OTU65	MS004	152.117	-1.01598	1	g__Corynebacterium; s__;	sp.
MS004 OTU551	OTU551	MS004	7.92101	-1.41019	1	g__Haemophilus; s__;	sp.
MS004 OTU160	OTU160	MS004	2.27801	1.33624	1	g__Corynebacterium; s__;	sp.
MS004 OTU844	OTU844	MS004	3.88466	1.48225	1	g__Parasutterella; s__;	sp.
MS004 OTU489	OTU489	MS004	6.69806	-1.30503	1	g__Corynebacterium; s__;	sp.
MS004 OTU28	OTU28	MS004	1.01754	-2.08881	1	g__Corynebacterium; s__;	sp.
MS004 OTU934	OTU934	MS004	17.3932	-0.32928	1	g__Propionibacterium; s__;	acnes
MS004 OTU781	OTU781	MS004	17.0811	-0.721857	1	g__Staphylococcus; s__;	epidermidis
MS004 OTU762	OTU762	MS004	281.485	-0.921288	1	g__Mycosphaerella; s__;	sp.
MS004 OTU13	OTU13	MS004	1.02017	-1.28348	1	g__Gemella; s__;	sp.
MS004 OTU984	OTU984	MS004	42.455	-0.304918	1	g__Propionibacterium; s__;	acnes
MS004 OTU222	OTU222	MS004	12.1785	-0.9285	1	g__Haemophilus; s__;	sp.
MS004 OTU92	OTU92	MS004	4.64584	-1.39548	1	g__Chryseobacterium_Epilithonimonas; s__;	sp.
MS004 OTU1034	OTU1034	MS004	8.87833	-1.2899	1	g__Neisseria; s__;	sp.
MS004 OTU808	OTU808	MS004	3.45633	0.876859	1	g__Gemella; s__;	sp.
MS004 OTU178	OTU178	MS004	1.06997	-1.77517	1	g__Veillonella; s__;	sp.
MS004 OTU60	OTU60	MS004	4.2889	-1.20799	1	g__Corynebacterium; s__;	sp.
MS004 OTU427	OTU427	MS004	11.6556	-1.00228	1	g__Prevotella; s__;	sp.
MS004 OTU868	OTU868	MS004	1.28116	2.7807	1	f__Methylophilaceae; g__; s__;	sp.
MS004 OTU782	OTU782	MS004	2.2859	-1.09275	1	g__Staphylococcus; s__;	epidermidis
MS004 OTU948	OTU948	MS004	15.3887	1.18826	1	g__Dothidea; s__;	sp.
MS004 OTU633	OTU633	MS004	26.0712	-2.27311	1	g__Corynebacterium; s__;	sp.
MS004 OTU1013	OTU1013	MS004	4218.22	-0.269553	1	g__Propionibacterium; s__;	acnes
MS004 OTU931	OTU931	MS004	2.37959	-1.55055	1	g__Pseudomonas; s__;	sp.
MS004 OTU390	OTU390	MS004	1.2729	-1.6402	1	g__Gordonia; s__;	sp.
MS004 OTU509	OTU509	MS004	0.566521	-1.84592	1	g__Malassezia; s__;	sp.
MS004 OTU121	OTU121	MS004	12.8663	1.04863	1	g__Paracoccus_Methylarcula; s__;	sp.
MS004 OTU223	OTU223	MS004	3.66948	-0.90957	1	g__Staphylococcus; s__;	epidermidis
MS004 OTU927	OTU927	MS004	2.57633	-1.06536	1	g__Propionibacterium; s__;	acnes
MS004 OTU231	OTU231	MS004	3.48665	-0.745017	1	g__Staphylococcus; s__;	epidermidis
MS004 OTU129	OTU129	MS004	340.067	-0.250842	1	g__Propionibacterium; s__;	acnes
MS004 OTU1027	OTU1027	MS004	1058.34	-0.697952	1	g__Acinetobacter; s__;	sp.
MS004 OTU24	OTU24	MS004	2.69742	-0.603735	1	g__Propionibacterium; s__;	acnes
MS004 OTU321	OTU321	MS004	2.14766	-1.19726	1	g__Finegoldia; s__;	sp.
MS004 OTU732	OTU732	MS004	3.3362	-0.869175	1	g__Actinomyces; s__;	sp.
MS004 OTU163	OTU163	MS004	6.22124	-0.906092	1	g__Corynebacterium; s__;	sp.
MS004 OTU405	OTU405	MS004	0.954135	0.988787	1	g__Staphylococcus; s__;	epidermidis
MS004 OTU733	OTU733	MS004	1.75151	1.17935	1	f__Aeromonadaceae; g__; s__;	sp.
MS004 OTU367	OTU367	MS004	1.58707	-2.09966	1	g__Erwinia; s__;	sp.
MS004 OTU824	OTU824	MS004	43.7513	-0.633837	1	g__Acinetobacter; s__;	sp.
MS004 OTU206	OTU206	MS004	1.39154	1.52333	1	g__Micrococcus; s__;	sp.
MS004 OTU456	OTU456	MS004	3.85893	-0.814187	1	g__Mycosphaerella; s__;	sp.
MS004 OTU252	OTU252	MS004	0.908496	-1.15947	1	g__Alloprevotella; s__;	sp.
MS004 OTU158	OTU158	MS004	2.12118	-1.04086	1	g__Fusobacterium; s__;	sp.
MS004 OTU682	OTU682	MS004	1.34369	1.08575	1	g__Janibacter; s__;	sp.
MS004 OTU587	OTU587	MS004	4.7978	-0.337434	1	g__Propionibacterium; s__;	acnes
MS004 OTU930	OTU930	MS004	12.1193	25.9183	1	f__Acetobacteraceae; g__; s__;	sp.
MS004 OTU172	OTU172	MS004	2.59167	1.02016	1	g__Sphingomonas; s__;	sp.
MS004 OTU401	OTU401	MS004	2.79986	-0.446615	1	g__Propionibacterium; s__;	acnes
MS004 OTU564	OTU564	MS004	80.5841	-0.608502	1	g__Acinetobacter; s__;	sp.
MS004 OTU249	OTU249	MS004	7.91475	0.583959	1	g__Corynebacterium; s__;	sp.
MS004 OTU539	OTU539	MS004	0.767311	1.35824	1	g__Propionibacterium; s__;	acnes
MS004 OTU750	OTU750	MS004	1.79516	-0.977738	1	f__Aeromonadaceae; g__; s__;	sp.
MS004 OTU104	OTU104	MS004	2.30328	1.07125	1	g__Prevotella; s__;	sp.
MS004 OTU688	OTU688	MS004	4.34227	-0.260428	1	g__Propionibacterium; s__;	acnes
MS004 OTU548	OTU548	MS004	9.7883	1.11299	1	g__Acidovorax; s__;	sp.
MS004 OTU214	OTU214	MS004	3076.91	-0.273741	1	g__Acinetobacter; s__;	sp.
MS004 OTU188	OTU188	MS004	7.65148	0.671372	1	g__Brevundimonas; s__;	sp.
MS004 OTU988	OTU988	MS004	2.86293	-1.03002	1	g__Abiotrophia; s__;	sp.
MS004 OTU917	OTU917	MS004	26.796	-0.626134	1	g__Enhydrobacter; s__;	sp.
MS004 OTU778	OTU778	MS004	10.695	0.514552	1	g__Corynebacterium; s__;	sp.
MS004 OTU420	OTU420	MS004	2.73051	-0.981146	1	g__Propionibacterium; s__;	propionicum
MS004 OTU607	OTU607	MS004	1.04253	-1.16997	1	g__Gemella; s__;	sp.
MS004 OTU61	OTU61	MS004	0.563325	2.17482	1	g__Finegoldia; s__;	sp.
MS004 OTU1047	OTU1047	MS004	1.02716	-1.22938	1	g__Alloprevotella; s__;	sp.
MS004 OTU826	OTU826	MS004	19.9083	-0.490222	1	g__Brachybacterium; s__;	sp.
MS004 OTU588	OTU588	MS004	338.53	0.17835	1	g__Micrococcus; s__;	sp.
MS004 OTU124	OTU124	MS004	1.87126	0.88765	1	g__Porphyromonas; s__;	sp.
MS004 OTU822	OTU822	MS004	2.5588	-1.08494	1	g__Corynebacterium; s__;	sp.
MS004 OTU307	OTU307	MS004	1.53023	0.963963	1	g__Paracoccus_Methylarcula; s__;	sp.
MS004 OTU50	OTU50	MS004	24.7203	0.464533	1	g__Staphylococcus; s__;	aureus
MS004 OTU840	OTU840	MS004	4.04365	-0.584786	1	g__Rhodotorula; s__;	sp.
MS004 OTU894	OTU894	MS004	1.89906	-1.21392	1	g__Prevotella; s__;	sp.
MS004 OTU838	OTU838	MS004	0.980925	-0.724944	1	g__Actinomyces; s__;	sp.
MS004 OTU531	OTU531	MS004	4.40541	-0.783441	1	g__Fusobacterium; s__;	sp.
MS004 OTU208	OTU208	MS004	101.403	-0.290342	1	g__Streptococcus; s__;	sp.
MS004 OTU358	OTU358	MS004	2.4817	-0.967751	1	g__Kocuria; s__;	sp.
MS004 OTU299	OTU299	MS004	2.17251	-1.04373	1	g__Pseudomonas; s__;	sp.
MS004 OTU941	OTU941	MS004	2.63406	0.555901	1	f__Enterobacteriaceae; g__; s__;	sp.
MS004 OTU162	OTU162	MS004	1.36642	1.02445	1	g__Moryella; s__;	sp.
MS004 OTU482	OTU482	MS004	0.748638	-1.18075	1	g__Staphylococcus; s__;	sp.
MS004 OTU899	OTU899	MS004	2.06325	0.72414	1	g__Corynebacterium; s__;	sp.
MS004 OTU872	OTU872	MS004	10.815	-0.490467	1	g__Haemophilus; s__;	sp.
MS004 OTU169	OTU169	MS004	1.62	-0.88024	1	g__Haemophilus; s__;	sp.
MS004 OTU1046	OTU1046	MS004	0.55005	1.36143	1	g__Brevibacterium; s__;	sp.
MS004 OTU406	OTU406	MS004	19.2438	-0.212333	1	g__Propionibacterium; s__;	acnes
MS004 OTU656	OTU656	MS004	58.6961	-0.187337	1	o__Corynebacteriales; f__; g__; s__;	sp.
MS004 OTU126	OTU126	MS004	1.71388	0.978015	1	g__Corynebacterium; s__;	sp.
MS004 OTU310	OTU310	MS004	3.39517	0.643089	1	g__Methylobacterium; s__;	sp.
MS004 OTU216	OTU216	MS004	10.5252	0.477084	1	g__Staphylococcus; s__;	aureus
MS004 OTU146	OTU146	MS004	2.98408	-0.894696	1	g__Terracoccus; s__;	sp.
MS004 OTU227	OTU227	MS004	2.55117	1.01883	1	g__Haemophilus; s__;	sp.
MS004 OTU507	OTU507	MS004	4.46871	-0.525338	1	g__Corynebacterium; s__;	sp.
MS004 OTU1037	OTU1037	MS004	0.801238	-1.69147	1	g__Veillonella; s__;	sp.
MS004 OTU55	OTU55	MS004	22.1744	-0.357823	1	g__Streptococcus; s__;	sp.
MS004 OTU1024	OTU1024	MS004	16.7976	-0.526269	1	g__Staphylococcus; s__;	hominis
MS004 OTU593	OTU593	MS004	4.51621	-0.742097	1	g__Haemophilus; s__;	sp.
MS004 OTU751	OTU751	MS004	6.62845	-0.616332	1	g__Streptococcus; s__;	sp.
MS004 OTU790	OTU790	MS004	1.93134	-0.890294	1	g__Alloprevotella; s__;	sp.
MS004 OTU497	OTU497	MS004	7.29611	-0.593046	1	g__Streptococcus; s__;	sp.
MS004 OTU694	OTU694	MS004	8.68531	0.74239	1	g__Staphylococcus; s__;	sp.
MS004 OTU606	OTU606	MS004	1.8326	0.625212	1	f__Enterobacteriaceae; g__; s__;	sp.
MS004 OTU374	OTU374	MS004	0.685981	-0.996331	1	f__Microbacteriaceae; g__; s__;	sp.
MS004 OTU46	OTU46	MS004	29.199	0.198907	1	g__Micrococcus; s__;	sp.
MS004 OTU886	OTU886	MS004	0.75778	-1.09588	1	g__Phaeophleospora; s__;	sp.
MS004 OTU332	OTU332	MS004	2.67579	-0.677137	1	g__Corynebacterium; s__;	sp.
MS004 OTU997	OTU997	MS004	1.30555	-1.2456	1	g__Eikenella_Kingella; s__;	sp.
MS004 OTU519	OTU519	MS004	1.2634	0.918613	1	g__Actinomyces; s__;	sp.
MS004 OTU880	OTU880	MS004	4.42498	0.53289	1	g__Brachybacterium; s__;	sp.
MS004 OTU834	OTU834	MS004	2.3579	1.12124	1	g__Mycosphaerellaceae; s__;	sp.
MS004 OTU236	OTU236	MS004	1.09694	0.825018	1	g__Williamsia; s__;	sp.
MS004 OTU932	OTU932	MS004	4.78441	-0.576094	1	g__Luteimonas; s__;	sp.
MS004 OTU669	OTU669	MS004	58.6116	-0.216198	1	g__Acinetobacter; s__;	sp.
MS004 OTU313	OTU313	MS004	49.617	-0.52172	1	g__Chryseobacterium_Epilithonimonas; s__;	sp.
MS004 OTU619	OTU619	MS004	1.31587	1.03824	1	g__Oribacterium; s__;	sp.
MS004 OTU98	OTU98	MS004	0.864097	1.25165	1	g__Streptococcus; s__;	sp.
MS004 OTU829	OTU829	MS004	8.23686	0.298041	1	g__Malassezia; s__;	sp.
MS004 OTU769	OTU769	MS004	130.488	0.34647	1	g__Sphingomonas; s__;	sp.
MS004 OTU96	OTU96	MS004	2.23292	-0.89313	1	g__Nyssopsora; s__;	sp.
MS004 OTU978	OTU978	MS004	5.09198	-0.327639	1	g__Propionibacterium; s__;	acnes
MS004 OTU418	OTU418	MS004	1.61693	-0.402887	1	g__Propionibacterium; s__;	acnes
MS004 OTU823	OTU823	MS004	4.94573	-0.59713	1	g__Porphyromonas; s__;	sp.
MS004 OTU364	OTU364	MS004	0.571241	-1.49712	1	f__Sphingomonadaceae; g__; s__;	sp.
MS004 OTU575	OTU575	MS004	1.16633	1.5763	1	g__Neisseria; s__;	sp.
MS004 OTU1077	OTU1077	MS004	14.0463	-0.315994	1	g__Pseudomonas; s__;	sp.
MS004 OTU1006	OTU1006	MS004	0.23084	-1.07734	1	g__Staphylococcus; s__;	epidermidis
MS004 OTU218	OTU218	MS004	2.86491	0.432093	1	g__Paracoccus_Methylarcula; s__;	sp.
MS004 OTU959	OTU959	MS004	1.68235	-0.910173	1	g__Leptotrichia; s__;	sp.
MS004 OTU566	OTU566	MS004	3.00213	-0.384729	1	g__Micrococcus; s__;	sp.
MS004 OTU536	OTU536	MS004	25.5026	0.316922	1	g__Erwinia; s__;	sp.
MS004 OTU191	OTU191	MS004	17.338	-0.406672	1	g__Neisseria; s__;	sp.
MS004 OTU380	OTU380	MS004	48.2435	-0.275606	1	g__Acinetobacter; s__;	sp.
MS004 OTU1015	OTU1015	MS004	3.08866	-0.622517	1	g__Acinetobacter; s__;	sp.
MS004 OTU429	OTU429	MS004	111.452	0.193503	1	g__Corynebacterium; s__;	sp.
MS004 OTU657	OTU657	MS004	6.56615	-0.524498	1	g__Roseomonas; s__;	sp.
MS004 OTU691	OTU691	MS004	1.38534	-0.92297	1	f__Listeriaceae; g__; s__;	sp.
MS004 OTU799	OTU799	MS004	7.35815	-0.643794	1	g__Porphyromonas; s__;	sp.
MS004 OTU438	OTU438	MS004	2.37579	0.539868	1	c__Betaproteobacteria; o__; f__; g__; s__;	sp.
MS004 OTU185	OTU185	MS004	0.432895	-0.924303	1	g__Staphylococcus; s__;	pettenkoferi
MS004 OTU1039	OTU1039	MS004	3.7824	-0.432584	1	g__Corynebacterium; s__;	sp.
MS004 OTU905	OTU905	MS004	0.985357	-1.2946	1	g__Cryptococcus; s__;	sp.
MS004 OTU970	OTU970	MS004	2.56741	0.689343	1	g__Cystobasidiomycetes; s__;	sp.
MS004 OTU801	OTU801	MS004	8.18164	-0.498274	1	g__Veillonella; s__;	sp.
MS004 OTU525	OTU525	MS004	4.95708	0.464182	1	g__Actinomyces; s__;	sp.
MS004 OTU983	OTU983	MS004	2.01749	-0.787097	1	g__Friedmanniella; s__;	sp.
MS004 OTU866	OTU866	MS004	529.407	0.221948	1	g__Brevundimonas; s__;	sp.
MS004 OTU938	OTU938	MS004	2.56371	-0.568433	1	g__Prevotella; s__;	sp.
MS004 OTU832	OTU832	MS004	1.46489	-0.966202	1	g__Staphylococcus; s__;	epidermidis
MS004 OTU666	OTU666	MS004	0.541442	-0.877554	1	f__Staphylococcaceae; g__; s__;	sp.
MS004 OTU154	OTU154	MS004	176.844	-0.0973582	1	g__Propionibacterium; s__;	acnes
MS004 OTU18	OTU18	MS004	9.63889	-0.611586	1	g__Sordariomycetes; s__;	sp.
MS004 OTU372	OTU372	MS004	2.23483	0.35896	1	g__Streptococcus; s__;	sp.
MS004 OTU201	OTU201	MS004	0.977346	0.84413	1	g__Streptococcus; s__;	sp.
MS004 OTU560	OTU560	MS004	6.19731	4.38569	1	f__Planococcaceae; g__; s__;	sp.
MS004 OTU340	OTU340	MS004	7.78139	0.402087	1	g__Agrobacterium; s__;	sp.
MS004 OTU422	OTU422	MS004	0.440241	-0.510375	1	g__Staphylococcus; s__;	sp.
MS004 OTU678	OTU678	MS004	5.7466	0.50623	1	g__Veillonella; s__;	sp.
MS004 OTU237	OTU237	MS004	0.316747	1.35798	1	g__Sphingomonas; s__;	sp.
MS004 OTU648	OTU648	MS004	10.5956	0.354816	1	g__Enhydrobacter; s__;	sp.
MS004 OTU862	OTU862	MS004	0.931938	-1.12049	1	g__Pseudomonas; s__;	sp.
MS004 OTU151	OTU151	MS004	1.46987	-0.349257	1	g__Curtobacterium; s__;	sp.
MS004 OTU111	OTU111	MS004	0.695878	-0.890795	1	f__Geodermatophilaceae; g__; s__;	sp.
MS004 OTU749	OTU749	MS004	2.83757	0.461921	1	g__Propionibacterium; s__;	propionicum
MS004 OTU314	OTU314	MS004	1.57456	-0.616934	1	g__Staphylococcus; s__;	epidermidis
MS004 OTU338	OTU338	MS004	2.02884	0.228759	1	g__Propionibacterium; s__;	acnes
MS004 OTU649	OTU649	MS004	2.22321	-0.55327	1	f__Nocardioidaceae; g__; s__;	sp.
MS004 OTU599	OTU599	MS004	0.968119	-0.73227	1	g__Leuconostoc; s__;	sp.
MS004 OTU58	OTU58	MS004	22.6747	-0.285587	1	g__Streptococcus; s__;	sp.
MS004 OTU652	OTU652	MS004	58.9154	-0.1548	1	g__Corynebacterium; s__;	sp.
MS004 OTU491	OTU491	MS004	6.01836	-0.340119	1	g__Alternaria; s__;	sp.
MS004 OTU647	OTU647	MS004	25.3705	-0.447912	1	g__Massilia; s__;	sp.
MS004 OTU433	OTU433	MS004	0.992296	-0.352437	1	g__Corynebacterium; s__;	sp.
MS004 OTU745	OTU745	MS004	2.44357	0.630918	1	g__Staphylococcus; s__;	epidermidis
MS004 OTU565	OTU565	MS004	0.22101	1.15093	1	g__Tk_15; s__;	sp.
MS004 OTU143	OTU143	MS004	0.520171	-0.971948	1	g__Sphingobium; s__;	sp.
MS004 OTU853	OTU853	MS004	15.6721	0.284244	1	g__Massilia; s__;	sp.
MS004 OTU250	OTU250	MS004	2.02813	0.607907	1	g__Alloiococcus; s__;	sp.
MS004 OTU842	OTU842	MS004	0.959175	-0.783687	1	g__Oribacterium; s__;	sp.
MS004 OTU919	OTU919	MS004	1.46343	0.876824	1	g__Hydrotalea; s__;	sp.
MS004 OTU645	OTU645	MS004	3.06106	-0.410365	1	g__Granulicatella; s__;	sp.
MS004 OTU393	OTU393	MS004	3.90864	-0.130061	1	g__Propionibacterium; s__;	acnes
MS004 OTU908	OTU908	MS004	0.440875	-0.589033	1	g__Novosphingobium; s__;	sp.
MS004 OTU604	OTU604	MS004	1.60348	-0.904065	1	g__Sphingomonas; s__;	sp.
MS004 OTU935	OTU935	MS004	0.93606	-0.52646	1	g__Staphylococcus; s__;	sp.
MS004 OTU381	OTU381	MS004	1.84587	-0.212642	1	g__Propionibacterium; s__;	acnes
MS004 OTU251	OTU251	MS004	1.69092	-0.765175	1	f__Enterobacteriaceae; g__; s__;	sp.
MS004 OTU1036	OTU1036	MS004	0.211916	1.08041	1	g__Corynebacterium; s__;	sp.
MS004 OTU1057	OTU1057	MS004	269.995	-0.141821	1	g__Paracoccus_Methylarcula; s__;	sp.
MS004 OTU675	OTU675	MS004	0.437513	-1.0106	1	f__Xenococcaceae; g__; s__;	sp.
MS004 OTU773	OTU773	MS004	1.59807	0.755478	1	g__Abiotrophia; s__;	sp.
MS004 OTU267	OTU267	MS004	84.0133	0.11102	1	g__Micrococcus; s__;	sp.
MS004 OTU618	OTU618	MS004	0.285959	1.05555	1	g__Veillonella; s__;	sp.
MS004 OTU1002	OTU1002	MS004	0.356949	-1.02998	1	g__Corynebacterium; s__;	sp.
MS004 OTU848	OTU848	MS004	0.592518	1.16905	1	f__Ruminococcaceae; g__; s__;	sp.
MS004 OTU884	OTU884	MS004	0.394676	1.20576	1	g__Alloprevotella; s__;	sp.
MS004 OTU851	OTU851	MS004	260.249	0.184694	1	f__Entomoplasmataceae; g__; s__;	sp.
MS004 OTU569	OTU569	MS004	31.2294	0.16513	1	g__Micrococcus; s__;	sp.
MS004 OTU183	OTU183	MS004	0.608274	-0.53291	1	g__Prevotella; s__;	sp.
MS004 OTU680	OTU680	MS004	0.879973	-0.973523	1	g__Megasphaera; s__;	sp.
MS004 OTU883	OTU883	MS004	20.2933	-0.283308	1	g__Acinetobacter; s__;	sp.
MS004 OTU641	OTU641	MS004	10.3987	-0.2306	1	g__Streptococcus; s__;	sp.
MS004 OTU255	OTU255	MS004	1.10018	0.549923	1	g__Finegoldia; s__;	sp.
MS004 OTU51	OTU51	MS004	1.95044	-0.34068	1	g__Psychrobacter; s__;	sp.
MS004 OTU535	OTU535	MS004	0.586635	0.522086	1	g__Corynebacterium; s__;	sp.
MS004 OTU613	OTU613	MS004	3.03877	-0.448827	1	g__Actinomyces; s__;	sp.
MS004 OTU394	OTU394	MS004	0.857439	-0.571366	1	f__Enterobacteriaceae; g__; s__;	sp.
MS004 OTU596	OTU596	MS004	0.22044	1.05752	1	g__Anaerococcus; s__;	sp.
MS004 OTU2	OTU2	MS004	1.156	-0.761598	1	g__Geodermatophilus; s__;	sp.
MS004 OTU315	OTU315	MS004	1.53909	0.391438	1	g__Brevundimonas; s__;	sp.
MS004 OTU998	OTU998	MS004	0.169253	0.918822	1	g__LR2-63; s__;	sp.
MS004 OTU363	OTU363	MS004	3.8289	0.197522	1	f__Entomoplasmataceae; g__; s__;	sp.
MS004 OTU301	OTU301	MS004	2.43692	-0.69482	1	g__Cryptococcus; s__;	sp.
MS004 OTU816	OTU816	MS004	0.762339	-0.64343	1	g__Staphylococcus; s__;	epidermidis
MS004 OTU849	OTU849	MS004	1.4133	-0.574254	1	g__Aggregatibacter; s__;	sp.
MS004 OTU159	OTU159	MS004	11.7645	-0.412943	1	g__Pseudomonas; s__;	sp.
MS004 OTU56	OTU56	MS004	10.7338	0.251905	1	g__Brevibacterium; s__;	sp.
MS004 OTU407	OTU407	MS004	3.63769	0.54606	1	g__Pseudomonas; s__;	sp.
MS004 OTU457	OTU457	MS004	0.349693	0.881117	1	g__Corynebacterium; s__;	sp.
MS004 OTU718	OTU718	MS004	0.4563	-1.04358	1	g__Fusobacterium; s__;	sp.
MS004 OTU951	OTU951	MS004	1.38867	-0.423683	1	g__Corynebacterium; s__;	sp.
MS004 OTU356	OTU356	MS004	4.70595	0.310878	1	f__03f02; g__; s__;	sp.
MS004 OTU854	OTU854	MS004	4.9372	-0.107921	1	g__Propionibacterium; s__;	acnes
MS004 OTU180	OTU180	MS004	1.25779	0.972036	1	g__Corynebacterium; s__;	sp.
MS004 OTU965	OTU965	MS004	1.10156	1.29741	1	g__Pseudomonas; s__;	sp.
MS004 OTU713	OTU713	MS004	6.65582	-0.285169	1	g__Corynebacterium; s__;	sp.
MS004 OTU1052	OTU1052	MS004	13.4284	0.186703	1	g__Massilia; s__;	sp.
MS004 OTU747	OTU747	MS004	0.576067	0.751952	1	g__Dietzia; s__;	sp.
MS004 OTU684	OTU684	MS004	1.41769	-0.522256	1	g__Jeotgalicoccus; s__;	sp.
MS004 OTU285	OTU285	MS004	1.1226	0.459115	1	g__Wallemia; s__;	sp.
MS004 OTU346	OTU346	MS004	3.22136	-0.163113	1	g__Corynebacterium; s__;	sp.
MS004 OTU912	OTU912	MS004	11.2107	0.150215	1	g__Corynebacterium; s__;	sp.
MS004 OTU786	OTU786	MS004	53.4939	0.107522	1	g__Acinetobacter; s__;	sp.
MS004 OTU591	OTU591	MS004	0.526093	-0.835889	1	g__Dothideomycetes; s__;	sp.
MS004 OTU730	OTU730	MS004	37.4262	-0.13906	1	g__Kocuria; s__;	sp.
MS004 OTU977	OTU977	MS004	1.31871	0.490263	1	f__Sphingomonadaceae; g__; s__;	sp.
MS004 OTU772	OTU772	MS004	13.8131	-0.245345	1	g__Paracoccus_Methylarcula; s__;	sp.
MS004 OTU362	OTU362	MS004	3.55295	-0.241301	1	g__Cryptococcus; s__;	sp.
MS004 OTU186	OTU186	MS004	128.147	-0.209687	1	g__Staphylococcus; s__;	hominis
MS004 OTU757	OTU757	MS004	0.563116	0.448444	1	g__Corynebacterium; s__;	sp.
MS004 OTU353	OTU353	MS004	36.101	0.144142	1	g__Streptococcus; s__;	sp.
MS004 OTU70	OTU70	MS004	1.07204	0.513975	1	f__mitochondria; g__; s__;	sp.
MS004 OTU737	OTU737	MS004	3.96821	-0.369829	1	g__Acinetobacter; s__;	sp.
MS004 OTU979	OTU979	MS004	0.990053	-0.530203	1	g__Fusobacterium; s__;	sp.
MS004 OTU736	OTU736	MS004	3.93228	-0.854173	1	g__Aerococcus; s__;	sp.
MS004 OTU1064	OTU1064	MS004	0.77624	-1.30916	1	g__Bacteroides; s__;	sp.
MS004 OTU291	OTU291	MS004	1.7515	0.286099	1	o__Acidimicrobiales; f__; g__; s__;	sp.
MS004 OTU71	OTU71	MS004	1.15309	-0.43441	1	g__Sphingomonas; s__;	sp.
MS004 OTU432	OTU432	MS004	1.117	0.689483	1	g__Erwinia; s__;	sp.
MS004 OTU813	OTU813	MS004	4.71237	0.277021	1	g__Lactococcus; s__;	sp.
MS004 OTU371	OTU371	MS004	7.93926	0.199118	1	g__Corynebacterium; s__;	sp.
MS004 OTU969	OTU969	MS004	0.802144	-0.474226	1	g__Corynebacterium; s__;	sp.
MS004 OTU368	OTU368	MS004	0.287544	0.683979	1	o__JG30-KF-CM45; f__; g__; s__;	sp.
MS004 OTU228	OTU228	MS004	0.283485	0.683883	1	f__Dermabacteraceae; g__; s__;	sp.
MS004 OTU145	OTU145	MS004	0.198668	0.680758	1	g__Veillonella; s__;	sp.
MS004 OTU33	OTU33	MS004	0.169616	0.678992	1	g__Demodex; s__;	sp.
MS004 OTU382	OTU382	MS004	1.57468	-0.298069	1	g__Actinomyces; s__;	sp.
MS004 OTU152	OTU152	MS004	0.446632	0.691916	1	c__Alphaproteobacteria; o__; f__; g__; s__;	sp.
MS004 OTU518	OTU518	MS004	1.7468	0.164117	1	g__Paracoccus_Methylarcula; s__;	sp.
MS004 OTU91	OTU91	MS004	0.961213	0.604146	1	g__Erwinia; s__;	sp.
MS004 OTU319	OTU319	MS004	19.3076	0.263971	1	g__Staphylococcus; s__;	epidermidis
MS004 OTU21	OTU21	MS004	159.367	-0.0758356	1	g__Paracoccus_Methylarcula; s__;	sp.
MS004 OTU920	OTU920	MS004	0.639903	-0.592494	1	g__Aerococcus; s__;	sp.
MS004 OTU473	OTU473	MS004	2.22402	-0.321312	1	g__Pseudomonas; s__;	sp.
MS004 OTU341	OTU341	MS004	0.696445	-0.684956	1	g__Vibrio; s__;	sp.
MS004 OTU791	OTU791	MS004	3.34855	0.382725	1	g__Veillonella; s__;	sp.
MS004 OTU242	OTU242	MS004	0.274119	-0.562686	1	g__Pseudomonas; s__;	sp.
MS004 OTU726	OTU726	MS004	0.666293	-0.318403	1	g__Macrococcus; s__;	sp.
MS004 OTU603	OTU603	MS004	0.319175	0.62783	1	g__Anaerococcus; s__;	sp.
MS004 OTU157	OTU157	MS004	0.301922	0.627297	1	g__Proteus; s__;	sp.
MS004 OTU428	OTU428	MS004	0.393074	-0.700681	1	g__Sphingomonas; s__;	sp.
MS004 OTU654	OTU654	MS004	0.849794	-0.395532	1	g__Pseudonocardia; s__;	sp.
MS004 OTU632	OTU632	MS004	0.509121	-0.684527	1	g__Anaerococcus; s__;	sp.
MS004 OTU777	OTU777	MS004	0.205884	0.596393	1	g__Paracoccus_Methylarcula; s__;	sp.
MS004 OTU1078	OTU1078	MS004	0.0789493	0.50928	1	g__Tk_15; s__;	sp.
MS004 OTU375	OTU375	MS004	68.784	-1.09937	1	g__Empedobacter_Wautersiella; s__;	sp.
MS004 OTU968	OTU968	MS004	0.389611	-0.360112	1	g__Parvimonas; s__;	sp.
MS004 OTU470	OTU470	MS004	8.99145	0.114134	1	g__M79; s__;	sp.
MS004 OTU147	OTU147	MS004	1.57635	-0.309697	1	f__Xanthomonadaceae; g__; s__;	sp.
MS004 OTU294	OTU294	MS004	0.138583	-0.646715	1	f__01D2Z36; g__; s__;	sp.
MS004 OTU261	OTU261	MS004	196.13	0.0756359	1	g__Paracoccus_Methylarcula; s__;	sp.
MS004 OTU105	OTU105	MS004	0.424782	-0.404706	1	g__Roseomonas; s__;	sp.
MS004 OTU996	OTU996	MS004	14.1182	-0.15368	1	g__Pseudomonas; s__;	sp.
MS004 OTU324	OTU324	MS004	0.701733	0.479931	1	g__Streptococcus; s__;	sp.
MS004 OTU424	OTU424	MS004	533.339	-0.0620541	1	g__Malassezia; s__;	sp.
MS004 OTU857	OTU857	MS004	0.269966	0.539668	1	g__Desulfovibrio4; s__;	sp.
MS004 OTU574	OTU574	MS004	0.330963	-0.589669	1	g__Sphingomonas; s__;	sp.
MS004 OTU891	OTU891	MS004	0.125565	0.551071	1	g__Lactobacillus; s__;	sp.
MS004 OTU502	OTU502	MS004	0.0637932	-0.701736	1	g__Corynebacterium; s__;	sp.
MS004 OTU573	OTU573	MS004	0.937852	0.302745	1	f__Sphingomonadaceae; g__; s__;	sp.
MS004 OTU133	OTU133	MS004	1.01873	-0.326622	1	g__Sirobasidium; s__;	sp.
MS004 OTU721	OTU721	MS004	11.6012	-0.0988574	1	g__Corynebacterium; s__;	sp.
MS004 OTU643	OTU643	MS004	1.39901	-0.21064	1	g__Haemophilus; s__;	sp.
MS004 OTU467	OTU467	MS004	4.55188	0.276068	1	g__Prevotella; s__;	sp.
MS004 OTU213	OTU213	MS004	0.464432	-1.01225	1	g__Amaricoccus_Tetracoccus; s__;	sp.
MS004 OTU921	OTU921	MS004	4.62861	-0.151792	1	g__Corynebacterium; s__;	sp.
MS004 OTU717	OTU717	MS004	1.48636	-0.655213	1	g__B202; s__;	sp.
MS004 OTU795	OTU795	MS004	0.565809	0.564176	1	g__Propionibacterium; s__;	acidifacines
MS004 OTU962	OTU962	MS004	0.163907	-0.647348	1	g__Facklamia; s__;	sp.
MS004 OTU282	OTU282	MS004	0.154265	-0.642344	1	g__ph2; s__;	sp.
MS004 OTU379	OTU379	MS004	0.588035	0.239569	1	g__Finegoldia; s__;	sp.
MS004 OTU761	OTU761	MS004	0.213549	-0.686357	1	g__Streptococcus; s__;	sp.
MS004 OTU671	OTU671	MS004	0.460776	-0.56167	1	g__Pseudomonas; s__;	sp.
MS004 OTU631	OTU631	MS004	0.0449212	-0.602426	1	g__Corynebacterium; s__;	sp.
MS004 OTU485	OTU485	MS004	0.109568	-0.605641	1	g__Conchiformibius; s__;	sp.
MS004 OTU122	OTU122	MS004	0.482482	0.516966	1	g__Corynebacterium; s__;	sp.
MS004 OTU496	OTU496	MS004	1.95484	0.212286	1	g__Streptococcus; s__;	sp.
MS004 OTU715	OTU715	MS004	0.580831	0.468755	1	g__Prevotella; s__;	sp.
MS004 OTU395	OTU395	MS004	31.0053	-0.0640408	1	g__Propionibacterium; s__;	granulosum
MS004 OTU1010	OTU1010	MS004	0.0731257	0.333988	1	g__Anaerococcus; s__;	sp.
MS004 OTU123	OTU123	MS004	1.54779	0.29027	1	g__Corynebacterium; s__;	sp.
MS004 OTU130	OTU130	MS004	0.357529	0.372913	1	g__LR2-63; s__;	sp.
MS004 OTU94	OTU94	MS004	0.418011	0.431986	1	f__Methylocystaceae; g__; s__;	sp.
MS004 OTU95	OTU95	MS004	2.1119	0.208861	1	f__Halobacteriaceae; g__; s__;	sp.
MS004 OTU672	OTU672	MS004	9.50452	-0.107817	1	g__Aspergillus; s__;	sp.
MS004 OTU258	OTU258	MS004	0.541015	-0.426711	1	f__Mogibacteriaceae; g__; s__;	sp.
MS004 OTU288	OTU288	MS004	0.39376	0.359511	1	g__Corynebacterium; s__;	sp.
MS004 OTU494	OTU494	MS004	0.717332	0.48983	1	f__Veillonellaceae; g__; s__;	sp.
MS004 OTU819	OTU819	MS004	0.436406	0.507219	1	g__Sphingomonas; s__;	sp.
MS004 OTU412	OTU412	MS004	2.15307	0.290668	1	g__Facklamia; s__;	sp.
MS004 OTU914	OTU914	MS004	0.495918	-0.407831	1	g__Sterigmatomyces; s__;	sp.
MS004 OTU354	OTU354	MS004	3.93638	0.0857946	1	g__Malassezia; s__;	sp.
MS004 OTU155	OTU155	MS004	0.216846	-0.391447	1	g__Brevibacterium; s__;	sp.
MS004 OTU1069	OTU1069	MS004	0.13707	-0.409953	1	g__Massilia; s__;	sp.
MS004 OTU284	OTU284	MS004	1.01369	-0.1289	1	g__Actinomyces; s__;	sp.
MS004 OTU940	OTU940	MS004	5.75854	-0.211405	1	f__Enterobacteriaceae; g__; s__;	sp.
MS004 OTU481	OTU481	MS004	0.857983	-0.476512	1	g__Peptostreptococcus; s__;	sp.
MS004 OTU690	OTU690	MS004	3.04205	0.0572886	1	g__Streptococcus; s__;	sp.
MS004 OTU416	OTU416	MS004	0.986471	0.156513	1	g__Prevotella; s__;	sp.
MS004 OTU550	OTU550	MS004	6.54403	0.0730809	1	g__Erwinia; s__;	sp.
MS004 OTU522	OTU522	MS004	0.844396	0.273635	1	g__Kytococcus; s__;	sp.
MS004 OTU668	OTU668	MS004	2.49177	0.0708977	1	g__Corynebacterium; s__;	sp.
MS004 OTU556	OTU556	MS004	0.236322	0.148552	1	g__Agaricomycetes; s__;	sp.
MS004 OTU538	OTU538	MS004	0.595731	-0.315794	1	g__Mucispirillum; s__;	sp.
MS004 OTU1045	OTU1045	MS004	0.0449559	0.174846	1	g__Lecythophora; s__;	sp.
MS004 OTU1016	OTU1016	MS004	6.19585	-0.0592437	1	g__Malassezia; s__;	sp.
MS004 OTU828	OTU828	MS004	0.245583	0.336192	1	g__Lactobacillus; s__;	sp.
MS004 OTU112	OTU112	MS004	22.0023	-0.0765809	1	g__Pseudomonas; s__;	sp.
MS004 OTU32	OTU32	MS004	0.438959	-0.306024	1	g__Bacillus; s__;	sp.
MS004 OTU335	OTU335	MS004	159.283	-0.0254792	1	g__Propionibacterium; s__;	sp.
MS004 OTU166	OTU166	MS004	0.258163	0.209072	1	g__Haplochthonius; s__;	sp.
MS004 OTU1012	OTU1012	MS004	0.161857	-0.392036	1	g__Anaerococcus; s__;	sp.
MS004 OTU903	OTU903	MS004	0.728336	-0.172875	1	g__Actinomycetospora; s__;	sp.
MS004 OTU923	OTU923	MS004	0.574951	0.10133	1	g__Mycobacterium; s__;	sp.
MS004 OTU926	OTU926	MS004	0.707627	0.202023	1	g__Arthrobacter; s__;	sp.
MS004 OTU334	OTU334	MS004	0.175556	0.132402	1	f__Xenococcaceae; g__; s__;	sp.
MS004 OTU858	OTU858	MS004	0.361349	-0.441453	1	g__Corynebacterium; s__;	sp.
MS004 OTU1067	OTU1067	MS004	3.02554	-0.0340208	1	g__Propionibacterium; s__;	acnes
MS004 OTU42	OTU42	MS004	2.00174	-0.0826279	1	g__Staphylococcus; s__;	epidermidis
MS004 OTU309	OTU309	MS004	0.420871	0.180518	1	g__Brachybacterium; s__;	sp.
MS004 OTU817	OTU817	MS004	183.372	-0.105271	1	g__Erwinia; s__;	sp.
MS004 OTU80	OTU80	MS004	0.213592	0.209056	1	g__Moraxella; s__;	sp.
MS004 OTU441	OTU441	MS004	3.22525	0.041767	1	g__Microbacterium; s__;	sp.
MS004 OTU916	OTU916	MS004	1.43951	0.099719	1	g__AF14; s__;	sp.
MS004 OTU651	OTU651	MS004	25.5158	-0.0479821	1	g__Corynebacterium; s__;	sp.
MS004 OTU942	OTU942	MS004	0.550891	-0.107067	1	g__Streptococcus; s__;	sp.
MS004 OTU386	OTU386	MS004	14.7052	0.0487866	1	g__Paracoccus_Methylarcula; s__;	sp.
MS004 OTU484	OTU484	MS004	8.90073	-0.0682617	1	g__Corynebacterium; s__;	sp.
MS004 OTU705	OTU705	MS004	12.111	0.0705863	1	g__Staphylococcus; s__;	sp.
MS004 OTU784	OTU784	MS004	0.432711	-0.339887	1	g__Exiguobacterium; s__;	sp.
MS004 OTU578	OTU578	MS004	1.43693	-0.0556245	1	g__Staphylococcus; s__;	aureus
MS004 OTU789	OTU789	MS004	0.923505	-0.15224	1	g__Atopobium; s__;	sp.
MS004 OTU248	OTU248	MS004	0.553183	0.0536717	1	g__Streptococcus; s__;	sp.
MS004 OTU993	OTU993	MS004	4.40024	0.0828901	1	g__Actinomyces; s__;	sp.
MS004 OTU581	OTU581	MS004	1.41693	-0.360991	1	g__Kytococcus; s__;	sp.
MS004 OTU87	OTU87	MS004	171.815	0.0213682	1	f__Pseudoalteromonadaceae; g__; s__;	sp.
MS004 OTU22	OTU22	MS004	0.0368166	-0.231134	1	g__Dietzia; s__;	sp.
MS004 OTU333	OTU333	MS004	0.678699	0.084656	1	g__Bacteroides; s__;	sp.
MS004 OTU846	OTU846	MS004	0.223611	0.0701159	1	g__Finegoldia; s__;	sp.
MS004 OTU888	OTU888	MS004	8.94154	-0.0326155	1	g__Staphylococcus; s__;	sp.
MS004 OTU836	OTU836	MS004	0.678444	0.0293346	1	g__Psychromonas; s__;	sp.
MS004 OTU387	OTU387	MS004	17.718	-0.0302902	1	g__Corynebacterium; s__;	sp.
MS004 OTU987	OTU987	MS004	0.424563	-0.199453	1	g__Marmoricola; s__;	sp.
MS004 OTU712	OTU712	MS004	0.510016	0.205986	1	g__Peptoniphilus; s__;	sp.
MS004 OTU524	OTU524	MS004	4.56657	0.0143803	1	g__Erwinia; s__;	sp.
MS004 OTU153	OTU153	MS004	0.617048	0.14533	1	g__Enterobacter; s__;	sp.
MS004 OTU803	OTU803	MS004	1.39405	-0.450282	1	g__Pseudomonas; s__;	sp.
MS004 OTU268	OTU268	MS004	0.560954	0.429708	1	g__Streptococcus; s__;	sp.
MS004 OTU461	OTU461	MS004	0.288515	0.10459	1	g__Leptotrichia; s__;	sp.
MS004 OTU625	OTU625	MS004	4.21026	0.0261492	1	g__Bifidobacterium; s__;	sp.
MS004 OTU344	OTU344	MS004	0.252758	-0.212301	1	g__Sphingomonas; s__;	sp.
MS004 OTU889	OTU889	MS004	1.641	-0.306336	1	g__Curtobacterium; s__;	sp.
MS004 OTU370	OTU370	MS004	0.582256	0.125154	1	f__Actinomycetaceae; g__; s__;	sp.
MS004 OTU66	OTU66	MS004	0.659587	0.0193787	1	g__Massilia; s__;	sp.
MS004 OTU1022	OTU1022	MS004	0.679156	0.0382014	1	g__Corynebacterium; s__;	sp.
MS004 OTU175	OTU175	MS004	0.147179	0.0127086	1	g__Megasphaera; s__;	sp.
MS004 OTU259	OTU259	MS004	29.1333	-0.0078208	1	g__Paracoccus_Methylarcula; s__;	sp.
MS004 OTU520	OTU520	MS004	0.464071	0.00190121	1	g__Neisseria; s__;	sp.
MS004 OTU517	OTU517	MS004	1.08127	0.0367567	1	g__Prevotella; s__;	sp.
MS004 OTU861	OTU861	MS004	4.94687	-5.74e-05	1	g__Veillonella; s__;	sp.
MS004 OTU746	OTU746	MS004	0.298103	-0.0145051	1	g__Bifidobacterium; s__;	sp.
MS004 OTU400	OTU400	MS004	0.695109	-0.0885982	1	g__Brevibacterium; s__;	sp.
MS004 OTU658	OTU658	MS004	9.92034	-0.625913	1	g__Lautropia; s__;	sp.
MS004 OTU665	OTU665	MS004	0.0071519	-0.081501	1	g__Candida; s__;	sp.
MS004 OTU811	OTU811	MS004	2.02296	-0.0617194	1	g__Aerococcus; s__;	sp.
MS004 OTU326	OTU326	MS004	2.00004	-0.0420996	1	g__H77S4_14h02; s__;	sp.
MS004 OTU1054	OTU1054	MS004	0.134914	-0.0748243	1	g__Psoroptes; s__;	sp.
MS004 OTU602	OTU602	MS004	12.2703	0.0715811	1	g__Trichocomaceae; s__;	sp.
MS004 OTU878	OTU878	MS004	1.10555	-0.118132	1	g__Massilia; s__;	sp.
MS004 OTU1018	OTU1018	MS004	0.36215	-0.0590422	1	g__Massilia; s__;	sp.
MS004 OTU297	OTU297	MS004	1.33786	-0.210984	1	g__Herbaspirillum; s__;	sp.
MS004 OTU1020	OTU1020	MS004	0.950558	-0.542773	1	f__Leptotrichiaceae; g__; s__;	sp.
MS004 OTU226	OTU226	MS004	15.4553	-0.0316752	1	g__Acinetobacter; s__;	sp.
MS004 OTU296	OTU296	MS004	1.78844	-0.173619	1	g__H-274; s__;	sp.
MS004 OTU27	OTU27	MS004	0.160857	-0.405292	1	g__Bifidobacterium; s__;	sp.
MS004 OTU887	OTU887	MS004	2.2655	-0.0241716	1	g__M79; s__;	sp.
MS004 OTU533	OTU533	MS004	0.256508	0.0105484	1	g__Faecalibacterium; s__;	sp.
MS004 OTU991	OTU991	MS004	0.767549	0.386165	1	g__Blastococcus; s__;	sp.
MS004 OTU316	OTU316	MS004	0.502018	-0.342353	1	g__Propionibacterium; s__;	acnes
MS004 OTU957	OTU957	MS004	2.82556	0.0714847	1	g__Acinetobacter; s__;	sp.
MS004 OTU770	OTU770	MS004	1.34625	-0.100256	1	g__Methylobacterium; s__;	sp.
MS004 OTU384	OTU384	MS004	0.195569	-0.10763	1	g__Anaerococcus; s__;	sp.
MS004 OTU487	OTU487	MS004	0.271487	-0.474665	1	g__Capnocytophaga; s__;	sp.
MS004 OTU238	OTU238	MS004	1.5807	-0.0803348	1	g__Gemella; s__;	sp.
MS004 OTU277	OTU277	MS004	1.71146	-0.805677	1	g__Amaricoccus_Tetracoccus; s__;	sp.
MS004 OTU802	OTU802	MS004	0	0	1	g__Kocuria; s__;	sp.
MS005 OTU712	OTU712	MS005	8.09359	2.97968	0.977334	g__Peptoniphilus; s__;	sp.
MS005 OTU782	OTU782	MS005	1.27204	2.61594	0.977334	g__Staphylococcus; s__;	epidermidis
MS005 OTU360	OTU360	MS005	95.9547	2.64744	0.977334	g__Staphylococcus; s__;	epidermidis
MS005 OTU1024	OTU1024	MS005	2.09389	2.24383	0.977334	g__Staphylococcus; s__;	hominis
MS005 OTU116	OTU116	MS005	9.39506	2.73504	0.977334	g__Staphylococcus; s__;	sp.
MS005 OTU489	OTU489	MS005	43.1302	2.59987	0.977334	g__Corynebacterium; s__;	sp.
MS005 OTU888	OTU888	MS005	28.9873	2.84844	0.977334	g__Staphylococcus; s__;	sp.
MS005 OTU648	OTU648	MS005	4.56423	2.46114	0.977334	g__Enhydrobacter; s__;	sp.
MS005 OTU762	OTU762	MS005	71.2333	2.91017	1	g__Mycosphaerella; s__;	sp.
MS005 OTU942	OTU942	MS005	18.8301	3.34386	1	g__Streptococcus; s__;	sp.
MS005 OTU631	OTU631	MS005	547.261	0.988844	1	g__Corynebacterium; s__;	sp.
MS005 OTU625	OTU625	MS005	2.31698	3.98966	1	g__Bifidobacterium; s__;	sp.
MS005 OTU248	OTU248	MS005	1.52237	2.11726	1	g__Streptococcus; s__;	sp.
MS005 OTU934	OTU934	MS005	25.0572	0.360345	1	g__Propionibacterium; s__;	acnes
MS005 OTU509	OTU509	MS005	0.553473	-1.71746	1	g__Malassezia; s__;	sp.
MS005 OTU186	OTU186	MS005	85.7054	1.52541	1	g__Staphylococcus; s__;	hominis
MS005 OTU921	OTU921	MS005	8.03054	-1.72179	1	g__Corynebacterium; s__;	sp.
MS005 OTU713	OTU713	MS005	4.80012	-2.4146	1	g__Corynebacterium; s__;	sp.
MS005 OTU238	OTU238	MS005	7.77828	4.19094	1	g__Gemella; s__;	sp.
MS005 OTU321	OTU321	MS005	73.2628	1.60068	1	g__Finegoldia; s__;	sp.
MS005 OTU256	OTU256	MS005	8.91906	2.2249	1	g__Anaerococcus; s__;	sp.
MS005 OTU427	OTU427	MS005	166.046	2.05132	1	g__Prevotella; s__;	sp.
MS005 OTU772	OTU772	MS005	8.12597	1.91213	1	g__Paracoccus_Methylarcula; s__;	sp.
MS005 OTU927	OTU927	MS005	0.794377	-1.49266	1	g__Propionibacterium; s__;	acnes
MS005 OTU429	OTU429	MS005	45.8883	1.84287	1	g__Corynebacterium; s__;	sp.
MS005 OTU389	OTU389	MS005	0.665098	-1.17391	1	g__Macrococcus; s__;	sp.
MS005 OTU652	OTU652	MS005	164.041	0.830823	1	g__Corynebacterium; s__;	sp.
MS005 OTU688	OTU688	MS005	6.81038	-0.438449	1	g__Propionibacterium; s__;	acnes
MS005 OTU322	OTU322	MS005	0.614736	-1.87331	1	g__Malassezia; s__;	sp.
MS005 OTU843	OTU843	MS005	4.43876	0.939602	1	g__Staphylococcus; s__;	epidermidis
MS005 OTU969	OTU969	MS005	109.361	0.852855	1	g__Corynebacterium; s__;	sp.
MS005 OTU314	OTU314	MS005	32.6043	-2.40922	1	g__Staphylococcus; s__;	epidermidis
MS005 OTU899	OTU899	MS005	38.1772	-1.15301	1	g__Corynebacterium; s__;	sp.
MS005 OTU690	OTU690	MS005	13.1437	1.24867	1	g__Streptococcus; s__;	sp.
MS005 OTU813	OTU813	MS005	53.1755	6.59002	1	g__Lactococcus; s__;	sp.
MS005 OTU820	OTU820	MS005	14.7343	1.18029	1	g__Corynebacterium; s__;	sp.
MS005 OTU998	OTU998	MS005	15.7543	2.9885	1	g__LR2-63; s__;	sp.
MS005 OTU1033	OTU1033	MS005	212.808	0.855714	1	g__Corynebacterium; s__;	sp.
MS005 OTU250	OTU250	MS005	5.42679	3.73485	1	g__Alloiococcus; s__;	sp.
MS005 OTU984	OTU984	MS005	49.5894	-0.108919	1	g__Propionibacterium; s__;	acnes
MS005 OTU454	OTU454	MS005	5.87205	-0.271536	1	g__Propionibacterium; s__;	acnes
MS005 OTU747	OTU747	MS005	2.7718	2.97436	1	g__Dietzia; s__;	sp.
MS005 OTU316	OTU316	MS005	0.780702	-0.947815	1	g__Propionibacterium; s__;	acnes
MS005 OTU281	OTU281	MS005	5.51936	1.83888	1	g__Corynebacterium; s__;	sp.
MS005 OTU182	OTU182	MS005	12.5476	1.58106	1	g__Corynebacterium; s__;	sp.
MS005 OTU527	OTU527	MS005	2.40496	0.869525	1	g__Corynebacterium; s__;	sp.
MS005 OTU395	OTU395	MS005	25.6455	1.4855	1	g__Propionibacterium; s__;	granulosum
MS005 OTU411	OTU411	MS005	6.98256	2.71505	1	f__Ruminococcaceae; g__; s__;	sp.
MS005 OTU438	OTU438	MS005	2.90247	-1.80955	1	c__Betaproteobacteria; o__; f__; g__; s__;	sp.
MS005 OTU1067	OTU1067	MS005	3.6514	-0.324748	1	g__Propionibacterium; s__;	acnes
MS005 OTU343	OTU343	MS005	18.6327	1.54654	1	g__Propionibacterium; s__;	granulosum
MS005 OTU654	OTU654	MS005	25.3724	26.2141	1	g__Pseudonocardia; s__;	sp.
MS005 OTU811	OTU811	MS005	6.77915	29.1196	1	g__Aerococcus; s__;	sp.
MS005 OTU366	OTU366	MS005	107.346	-2.3979	1	g__Actinomyces; s__;	sp.
MS005 OTU641	OTU641	MS005	68.9581	1.45853	1	g__Streptococcus; s__;	sp.
MS005 OTU646	OTU646	MS005	11.1314	1.71109	1	g__Anaerococcus; s__;	sp.
MS005 OTU923	OTU923	MS005	1.30043	2.42067	1	g__Mycobacterium; s__;	sp.
MS005 OTU535	OTU535	MS005	2.40457	2.04465	1	g__Corynebacterium; s__;	sp.
MS005 OTU229	OTU229	MS005	10.7976	29.8837	1	g__Fusobacterium; s__;	sp.
MS005 OTU696	OTU696	MS005	10.3621	26.8838	1	f__Xenococcaceae; g__; s__;	sp.
MS005 OTU387	OTU387	MS005	20.4628	1.23977	1	g__Corynebacterium; s__;	sp.
MS005 OTU227	OTU227	MS005	7.93899	3.34141	1	g__Haemophilus; s__;	sp.
MS005 OTU208	OTU208	MS005	507.528	0.839642	1	g__Streptococcus; s__;	sp.
MS005 OTU424	OTU424	MS005	516.369	0.459918	1	g__Malassezia; s__;	sp.
MS005 OTU868	OTU868	MS005	1.19418	2.8278	1	f__Methylophilaceae; g__; s__;	sp.
MS005 OTU50	OTU50	MS005	100.494	0.903745	1	g__Staphylococcus; s__;	aureus
MS005 OTU163	OTU163	MS005	11.0002	4.79204	1	g__Corynebacterium; s__;	sp.
MS005 OTU356	OTU356	MS005	10.6172	3.82944	1	f__03f02; g__; s__;	sp.
MS005 OTU705	OTU705	MS005	19.0596	1.66222	1	g__Staphylococcus; s__;	sp.
MS005 OTU778	OTU778	MS005	67.852	0.824509	1	g__Corynebacterium; s__;	sp.
MS005 OTU351	OTU351	MS005	0.407249	-1.26541	1	g__Malassezia; s__;	sp.
MS005 OTU259	OTU259	MS005	1.32726	3.38037	1	g__Paracoccus_Methylarcula; s__;	sp.
MS005 OTU534	OTU534	MS005	6.32919	2.99281	1	g__Streptococcus; s__;	sp.
MS005 OTU846	OTU846	MS005	19.2057	1.63111	1	g__Finegoldia; s__;	sp.
MS005 OTU891	OTU891	MS005	19.5853	2.05714	1	g__Lactobacillus; s__;	sp.
MS005 OTU65	OTU65	MS005	2.37368	-1.91036	1	g__Corynebacterium; s__;	sp.
MS005 OTU267	OTU267	MS005	24.4578	-0.682888	1	g__Micrococcus; s__;	sp.
MS005 OTU333	OTU333	MS005	9.74183	-1.4471	1	g__Bacteroides; s__;	sp.
MS005 OTU335	OTU335	MS005	28.1345	-1.05369	1	g__Propionibacterium; s__;	sp.
MS005 OTU29	OTU29	MS005	33.7613	0.634259	1	g__Hortaea; s__;	sp.
MS005 OTU12	OTU12	MS005	3.92551	2.78012	1	g__Prevotella; s__;	sp.
MS005 OTU125	OTU125	MS005	2.02224	2.08696	1	g__Campylobacter; s__;	sp.
MS005 OTU326	OTU326	MS005	26.0251	-1.35351	1	g__H77S4_14h02; s__;	sp.
MS005 OTU790	OTU790	MS005	29.1677	4.06513	1	g__Alloprevotella; s__;	sp.
MS005 OTU956	OTU956	MS005	32.0821	4.31171	1	g__Actinomyces; s__;	sp.
MS005 OTU112	OTU112	MS005	3.43238	2.05412	1	g__Pseudomonas; s__;	sp.
MS005 OTU105	OTU105	MS005	2.67675	2.8748	1	g__Roseomonas; s__;	sp.
MS005 OTU892	OTU892	MS005	24.5958	15.5668	1	g__Sphingopyxis; s__;	sp.
MS005 OTU979	OTU979	MS005	8.31397	2.71267	1	g__Fusobacterium; s__;	sp.
MS005 OTU531	OTU531	MS005	2.53375	2.17144	1	g__Fusobacterium; s__;	sp.
MS005 OTU732	OTU732	MS005	19.6766	1.61292	1	g__Actinomyces; s__;	sp.
MS005 OTU275	OTU275	MS005	39.7064	0.955794	1	g__Corynebacterium; s__;	sp.
MS005 OTU645	OTU645	MS005	8.73785	2.70266	1	g__Granulicatella; s__;	sp.
MS005 OTU108	OTU108	MS005	12.3135	3.05925	1	g__Peptoniphilus; s__;	sp.
MS005 OTU822	OTU822	MS005	72.7303	0.827004	1	g__Corynebacterium; s__;	sp.
MS005 OTU98	OTU98	MS005	5.74558	1.35843	1	g__Streptococcus; s__;	sp.
MS005 OTU70	OTU70	MS005	2.18582	2.62569	1	f__mitochondria; g__; s__;	sp.
MS005 OTU447	OTU447	MS005	3.64588	-2.50179	1	g__Paracoccus_Methylarcula; s__;	sp.
MS005 OTU261	OTU261	MS005	5.12134	0.962172	1	g__Paracoccus_Methylarcula; s__;	sp.
MS005 OTU461	OTU461	MS005	4.07638	1.79715	1	g__Leptotrichia; s__;	sp.
MS005 OTU517	OTU517	MS005	9.49988	3.68552	1	g__Prevotella; s__;	sp.
MS005 OTU214	OTU214	MS005	20.1852	0.844359	1	g__Acinetobacter; s__;	sp.
MS005 OTU324	OTU324	MS005	20.1676	2.27394	1	g__Streptococcus; s__;	sp.
MS005 OTU1034	OTU1034	MS005	9.23784	1.68754	1	g__Neisseria; s__;	sp.
MS005 OTU191	OTU191	MS005	5.19414	1.25891	1	g__Neisseria; s__;	sp.
MS005 OTU418	OTU418	MS005	1.9261	0.294598	1	g__Propionibacterium; s__;	acnes
MS005 OTU751	OTU751	MS005	63.6849	-1.2042	1	g__Streptococcus; s__;	sp.
MS005 OTU766	OTU766	MS005	10.7497	4.16984	1	g__Porphyromonas; s__;	sp.
MS005 OTU948	OTU948	MS005	4.46217	2.7021	1	g__Dothidea; s__;	sp.
MS005 OTU861	OTU861	MS005	101.613	0.299865	1	g__Veillonella; s__;	sp.
MS005 OTU120	OTU120	MS005	95.5816	1.78608	1	g__Actinomyces; s__;	sp.
MS005 OTU733	OTU733	MS005	3.41094	2.52268	1	f__Aeromonadaceae; g__; s__;	sp.
MS005 OTU122	OTU122	MS005	2.4908	2.26433	1	g__Corynebacterium; s__;	sp.
MS005 OTU804	OTU804	MS005	3.11861	2.21019	1	g__Proteus; s__;	sp.
MS005 OTU193	OTU193	MS005	4.9092	-16.7613	1	g__Demodex; s__;	sp.
MS005 OTU475	OTU475	MS005	64.528	0.650383	1	g__Malassezia; s__;	sp.
MS005 OTU630	OTU630	MS005	3.39951	1.46012	1	g__Malassezia; s__;	sp.
MS005 OTU885	OTU885	MS005	1.11104	2.57165	1	f__Comamonadaceae; g__; s__;	sp.
MS005 OTU588	OTU588	MS005	27.7327	0.483444	1	g__Micrococcus; s__;	sp.
MS005 OTU84	OTU84	MS005	5.57494	1.99657	1	g__Streptococcus; s__;	sp.
MS005 OTU217	OTU217	MS005	2.12979	-0.97642	1	g__Collinsella; s__;	sp.
MS005 OTU872	OTU872	MS005	1.33295	2.00008	1	g__Haemophilus; s__;	sp.
MS005 OTU819	OTU819	MS005	4.82533	1.66247	1	g__Sphingomonas; s__;	sp.
MS005 OTU162	OTU162	MS005	39.4461	-3.5207	1	g__Moryella; s__;	sp.
MS005 OTU154	OTU154	MS005	51.3448	0.714824	1	g__Propionibacterium; s__;	acnes
MS005 OTU496	OTU496	MS005	6.43861	2.02647	1	g__Streptococcus; s__;	sp.
MS005 OTU188	OTU188	MS005	12.6891	2.01214	1	g__Brevundimonas; s__;	sp.
MS005 OTU993	OTU993	MS005	8.72317	1.40796	1	g__Actinomyces; s__;	sp.
MS005 OTU183	OTU183	MS005	2.82406	1.95676	1	g__Prevotella; s__;	sp.
MS005 OTU319	OTU319	MS005	34.6174	-1.39753	1	g__Staphylococcus; s__;	epidermidis
MS005 OTU175	OTU175	MS005	18.6794	1.17019	1	g__Megasphaera; s__;	sp.
MS005 OTU639	OTU639	MS005	2.39297	1.4874	1	g__Anaerococcus; s__;	sp.
MS005 OTU718	OTU718	MS005	1.92572	-1.08649	1	g__Fusobacterium; s__;	sp.
MS005 OTU568	OTU568	MS005	12.271	1.413	1	f__Xanthomonadaceae; g__; s__;	sp.
MS005 OTU494	OTU494	MS005	12.2729	2.20679	1	f__Veillonellaceae; g__; s__;	sp.
MS005 OTU1064	OTU1064	MS005	1.08549	-1.28002	1	g__Bacteroides; s__;	sp.
MS005 OTU142	OTU142	MS005	34.0072	0.752743	1	g__Anaerococcus; s__;	sp.
MS005 OTU103	OTU103	MS005	5.15683	2.04873	1	g__Corynebacterium; s__;	sp.
MS005 OTU416	OTU416	MS005	9.08303	1.28514	1	g__Prevotella; s__;	sp.
MS005 OTU401	OTU401	MS005	3.15082	-0.221426	1	g__Propionibacterium; s__;	acnes
MS005 OTU777	OTU777	MS005	7.50212	-1.46133	1	g__Paracoccus_Methylarcula; s__;	sp.
MS005 OTU340	OTU340	MS005	1.32692	-0.643323	1	g__Agrobacterium; s__;	sp.
MS005 OTU2	OTU2	MS005	0.830126	-1.57053	1	g__Geodermatophilus; s__;	sp.
MS005 OTU430	OTU430	MS005	2.9364	-16.4402	1	g__Demodex; s__;	sp.
MS005 OTU118	OTU118	MS005	4.25378	1.68215	1	g__Corynebacterium; s__;	sp.
MS005 OTU55	OTU55	MS005	129.821	-0.780944	1	g__Streptococcus; s__;	sp.
MS005 OTU724	OTU724	MS005	8.80055	1.01978	1	g__Peptoniphilus; s__;	sp.
MS005 OTU988	OTU988	MS005	0.113317	1.04843	1	g__Abiotrophia; s__;	sp.
MS005 OTU129	OTU129	MS005	388.838	-0.0390195	1	g__Propionibacterium; s__;	acnes
MS005 OTU996	OTU996	MS005	15.5286	-1.29206	1	g__Pseudomonas; s__;	sp.
MS005 OTU808	OTU808	MS005	39.6185	0.916303	1	g__Gemella; s__;	sp.
MS005 OTU679	OTU679	MS005	13.2756	-0.738765	1	g__Enhydrobacter; s__;	sp.
MS005 OTU354	OTU354	MS005	3.2532	1.61592	1	g__Malassezia; s__;	sp.
MS005 OTU251	OTU251	MS005	1.54286	1.3742	1	f__Enterobacteriaceae; g__; s__;	sp.
MS005 OTU844	OTU844	MS005	22.1272	-1.01627	1	g__Parasutterella; s__;	sp.
MS005 OTU465	OTU465	MS005	0.596203	1.92468	1	g__Actinobacillus; s__;	sp.
MS005 OTU121	OTU121	MS005	3.36542	-1.51789	1	g__Paracoccus_Methylarcula; s__;	sp.
MS005 OTU292	OTU292	MS005	4.00596	0.820051	1	g__Anaerococcus; s__;	sp.
MS005 OTU676	OTU676	MS005	2.01012	1.20549	1	f__Mogibacteriaceae; g__; s__;	sp.
MS005 OTU661	OTU661	MS005	0.434463	0.964273	1	g__Staphylococcus; s__;	aureus
MS005 OTU83	OTU83	MS005	6.34757	1.15218	1	g__Pleospora; s__;	sp.
MS005 OTU46	OTU46	MS005	8.10293	-0.452957	1	g__Micrococcus; s__;	sp.
MS005 OTU231	OTU231	MS005	3.91759	-0.275199	1	g__Staphylococcus; s__;	epidermidis
MS005 OTU16	OTU16	MS005	2.5247	-0.172575	1	g__Propionibacterium; s__;	acnes
MS005 OTU1063	OTU1063	MS005	2.33565	0.572565	1	g__Mycosphaerella; s__;	sp.
MS005 OTU658	OTU658	MS005	3.3407	1.61559	1	g__Lautropia; s__;	sp.
MS005 OTU841	OTU841	MS005	3.60076	1.55936	1	g__Brevibacterium; s__;	sp.
MS005 OTU255	OTU255	MS005	4.97759	1.59709	1	g__Finegoldia; s__;	sp.
MS005 OTU317	OTU317	MS005	9.59049	0.686785	1	g__Propionibacterium; s__;	sp.
MS005 OTU1053	OTU1053	MS005	7.74202	11.1812	1	g__Fusobacterium; s__;	sp.
MS005 OTU390	OTU390	MS005	2.20168	1.41991	1	g__Gordonia; s__;	sp.
MS005 OTU638	OTU638	MS005	5.14959	1.72743	1	g__Capnocytophaga; s__;	sp.
MS005 OTU1047	OTU1047	MS005	6.47541	1.66954	1	g__Alloprevotella; s__;	sp.
MS005 OTU1045	OTU1045	MS005	2.31167	1.68608	1	g__Lecythophora; s__;	sp.
MS005 OTU1077	OTU1077	MS005	16.9869	0.698113	1	g__Pseudomonas; s__;	sp.
MS005 OTU896	OTU896	MS005	3.42455	0.585912	1	g__Mycosphaerella; s__;	sp.
MS005 OTU284	OTU284	MS005	2.77912	1.42735	1	g__Actinomyces; s__;	sp.
MS005 OTU938	OTU938	MS005	5.90266	1.27836	1	g__Prevotella; s__;	sp.
MS005 OTU548	OTU548	MS005	3.63102	1.47049	1	g__Acidovorax; s__;	sp.
MS005 OTU78	OTU78	MS005	2.81473	-1.20023	1	f__Lachnospiraceae; g__; s__;	sp.
MS005 OTU315	OTU315	MS005	0.239653	1.52742	1	g__Brevundimonas; s__;	sp.
MS005 OTU20	OTU20	MS005	0.271325	0.951574	1	f__Enterobacteriaceae; g__; s__;	sp.
MS005 OTU827	OTU827	MS005	11.683	0.712064	1	g__Anaerococcus; s__;	sp.
MS005 OTU781	OTU781	MS005	16.8996	0.299209	1	g__Staphylococcus; s__;	epidermidis
MS005 OTU384	OTU384	MS005	4.26417	1.04808	1	g__Anaerococcus; s__;	sp.
MS005 OTU177	OTU177	MS005	1.15517	1.38586	1	g__Peptoniphilus; s__;	sp.
MS005 OTU884	OTU884	MS005	4.12984	4.48917	1	g__Alloprevotella; s__;	sp.
MS005 OTU297	OTU297	MS005	1.05304	0.751923	1	g__Herbaspirillum; s__;	sp.
MS005 OTU371	OTU371	MS005	12.7748	0.851884	1	g__Corynebacterium; s__;	sp.
MS005 OTU379	OTU379	MS005	44.3135	0.370205	1	g__Finegoldia; s__;	sp.
MS005 OTU133	OTU133	MS005	1.2947	1.44044	1	g__Sirobasidium; s__;	sp.
MS005 OTU941	OTU941	MS005	4.93267	1.35662	1	f__Enterobacteriaceae; g__; s__;	sp.
MS005 OTU919	OTU919	MS005	18.961	5.74731	1	g__Hydrotalea; s__;	sp.
MS005 OTU21	OTU21	MS005	4.80204	-0.557607	1	g__Paracoccus_Methylarcula; s__;	sp.
MS005 OTU650	OTU650	MS005	0.706199	1.36632	1	g__Micrococcus; s__;	sp.
MS005 OTU450	OTU450	MS005	3.31804	1.39799	1	g__Tessaracoccus; s__;	sp.
MS005 OTU52	OTU52	MS005	3.10367	1.39777	1	f__Dietziaceae; g__; s__;	sp.
MS005 OTU381	OTU381	MS005	2.14078	-0.152416	1	g__Propionibacterium; s__;	acnes
MS005 OTU694	OTU694	MS005	21.7806	0.571295	1	g__Staphylococcus; s__;	sp.
MS005 OTU865	OTU865	MS005	0.505042	1.32498	1	g__Williamsia; s__;	sp.
MS005 OTU821	OTU821	MS005	0.435427	1.30632	1	g__Dermacoccus; s__;	sp.
MS005 OTU185	OTU185	MS005	0.48475	1.36009	1	g__Staphylococcus; s__;	pettenkoferi
MS005 OTU879	OTU879	MS005	2.66802	1.14464	1	g__Prevotella; s__;	sp.
MS005 OTU189	OTU189	MS005	0.386468	1.29043	1	g__Haemophilus; s__;	sp.
MS005 OTU883	OTU883	MS005	0.868622	1.46041	1	g__Acinetobacter; s__;	sp.
MS005 OTU633	OTU633	MS005	0.532214	-0.362096	1	g__Corynebacterium; s__;	sp.
MS005 OTU1057	OTU1057	MS005	3.89023	-0.616184	1	g__Paracoccus_Methylarcula; s__;	sp.
MS005 OTU929	OTU929	MS005	0.0807549	1.21795	1	g__Peptostreptococcus; s__;	sp.
MS005 OTU556	OTU556	MS005	0.223522	1.31644	1	g__Agaricomycetes; s__;	sp.
MS005 OTU448	OTU448	MS005	0.0749867	1.18805	1	g__Finegoldia; s__;	sp.
MS005 OTU791	OTU791	MS005	5.45079	1.23491	1	g__Veillonella; s__;	sp.
MS005 OTU311	OTU311	MS005	0.0692185	1.1575	1	g__Acinetobacter; s__;	sp.
MS005 OTU289	OTU289	MS005	0.761491	1.36164	1	g__Pseudomonas; s__;	sp.
MS005 OTU380	OTU380	MS005	19.7632	-0.361262	1	g__Acinetobacter; s__;	sp.
MS005 OTU295	OTU295	MS005	0.06586	1.13894	1	g__Stenotrophomonas; s__;	sp.
MS005 OTU198	OTU198	MS005	0.630149	1.42954	1	g__Brevundimonas; s__;	sp.
MS005 OTU92	OTU92	MS005	3.36863	1.49546	1	g__Chryseobacterium_Epilithonimonas; s__;	sp.
MS005 OTU910	OTU910	MS005	5.67165	1.1224	1	g__Capnocytophaga; s__;	sp.
MS005 OTU151	OTU151	MS005	1.44904	0.707479	1	g__Curtobacterium; s__;	sp.
MS005 OTU124	OTU124	MS005	1.79628	1.25208	1	g__Porphyromonas; s__;	sp.
MS005 OTU579	OTU579	MS005	19.7345	0.54347	1	g__Corynebacterium; s__;	sp.
MS005 OTU97	OTU97	MS005	3.8192	0.669937	1	g__Prevotella; s__;	sp.
MS005 OTU446	OTU446	MS005	0.166758	1.11079	1	g__Streptococcus; s__;	sp.
MS005 OTU13	OTU13	MS005	5.93415	-1.11033	1	g__Gemella; s__;	sp.
MS005 OTU651	OTU651	MS005	7.22	-0.685827	1	g__Corynebacterium; s__;	sp.
MS005 OTU288	OTU288	MS005	0.517171	1.02085	1	g__Corynebacterium; s__;	sp.
MS005 OTU1008	OTU1008	MS005	2.5021	0.450335	1	g__Veillonella; s__;	sp.
MS005 OTU341	OTU341	MS005	1.36519	1.43036	1	g__Vibrio; s__;	sp.
MS005 OTU957	OTU957	MS005	1.12064	0.958425	1	g__Acinetobacter; s__;	sp.
MS005 OTU206	OTU206	MS005	2.73765	-1.07736	1	g__Micrococcus; s__;	sp.
MS005 OTU562	OTU562	MS005	1.7532	1.28267	1	g__Dialister; s__;	sp.
MS005 OTU730	OTU730	MS005	21.841	-0.747397	1	g__Kocuria; s__;	sp.
MS005 OTU497	OTU497	MS005	16.9722	0.627529	1	g__Streptococcus; s__;	sp.
MS005 OTU1013	OTU1013	MS005	5147.38	-0.023631	1	g__Propionibacterium; s__;	acnes
MS005 OTU77	OTU77	MS005	0.919685	-0.587016	1	g__Staphylococcus; s__;	hominis
MS005 OTU581	OTU581	MS005	0.117354	1.15474	1	g__Kytococcus; s__;	sp.
MS005 OTU375	OTU375	MS005	0.229323	0.85528	1	g__Empedobacter_Wautersiella; s__;	sp.
MS005 OTU433	OTU433	MS005	6.76458	0.351452	1	g__Corynebacterium; s__;	sp.
MS005 OTU71	OTU71	MS005	0.337276	1.12287	1	g__Sphingomonas; s__;	sp.
MS005 OTU1006	OTU1006	MS005	1.82556	-0.546632	1	g__Staphylococcus; s__;	epidermidis
MS005 OTU516	OTU516	MS005	2.52853	1.24404	1	g__Saccharomyces; s__;	sp.
MS005 OTU353	OTU353	MS005	90.5062	0.312959	1	g__Streptococcus; s__;	sp.
MS005 OTU823	OTU823	MS005	1.49135	-0.786821	1	g__Porphyromonas; s__;	sp.
MS005 OTU216	OTU216	MS005	7.91345	0.272689	1	g__Staphylococcus; s__;	aureus
MS005 OTU657	OTU657	MS005	22.7948	-0.289906	1	g__Roseomonas; s__;	sp.
MS005 OTU246	OTU246	MS005	7.69584	1.41661	1	g__Streptococcus; s__;	sp.
MS005 OTU491	OTU491	MS005	0.897503	-0.814416	1	g__Alternaria; s__;	sp.
MS005 OTU147	OTU147	MS005	0.361477	1.07328	1	f__Xanthomonadaceae; g__; s__;	sp.
MS005 OTU178	OTU178	MS005	232.801	0.425339	1	g__Veillonella; s__;	sp.
MS005 OTU826	OTU826	MS005	0.652423	-0.762221	1	g__Brachybacterium; s__;	sp.
MS005 OTU886	OTU886	MS005	2.16722	1.08048	1	g__Phaeophleospora; s__;	sp.
MS005 OTU626	OTU626	MS005	2.91951	0.759889	1	g__Veillonella; s__;	sp.
MS005 OTU530	OTU530	MS005	15.7525	-0.536702	1	g__Corynebacterium; s__;	sp.
MS005 OTU1003	OTU1003	MS005	8.2527	0.914983	1	g__Paracoccus_Methylarcula; s__;	sp.
MS005 OTU593	OTU593	MS005	1.80104	1.25634	1	g__Haemophilus; s__;	sp.
MS005 OTU412	OTU412	MS005	4.91978	1.06626	1	g__Facklamia; s__;	sp.
MS005 OTU518	OTU518	MS005	2.44329	-0.411695	1	g__Paracoccus_Methylarcula; s__;	sp.
MS005 OTU632	OTU632	MS005	1.14731	-0.199571	1	g__Anaerococcus; s__;	sp.
MS005 OTU459	OTU459	MS005	6.14691	0.786892	1	g__Tannerella; s__;	sp.
MS005 OTU596	OTU596	MS005	0.576169	0.968735	1	g__Anaerococcus; s__;	sp.
MS005 OTU903	OTU903	MS005	6.02959	-0.670835	1	g__Actinomycetospora; s__;	sp.
MS005 OTU400	OTU400	MS005	1.4284	0.805918	1	g__Brevibacterium; s__;	sp.
MS005 OTU717	OTU717	MS005	1.06268	0.871857	1	g__B202; s__;	sp.
MS005 OTU213	OTU213	MS005	5.16883	1.07757	1	g__Amaricoccus_Tetracoccus; s__;	sp.
MS005 OTU743	OTU743	MS005	2.10327	0.820805	1	g__Aggregatibacter; s__;	sp.
MS005 OTU703	OTU703	MS005	0.230613	-0.244202	1	g__Paracoccus_Methylarcula; s__;	sp.
MS005 OTU572	OTU572	MS005	2.5484	0.517096	1	g__Actinomyces; s__;	sp.
MS005 OTU106	OTU106	MS005	0.597402	-0.766972	1	g__Micrococcus; s__;	sp.
MS005 OTU164	OTU164	MS005	2.85005	0.891487	1	g__Didymocrea; s__;	sp.
MS005 OTU795	OTU795	MS005	3.13993	0.820069	1	g__Propionibacterium; s__;	acidifacines
MS005 OTU854	OTU854	MS005	5.84202	-0.0613644	1	g__Propionibacterium; s__;	acnes
MS005 OTU1061	OTU1061	MS005	3.49674	0.686174	1	f__Mogibacteriaceae; g__; s__;	sp.
MS005 OTU858	OTU858	MS005	0.645793	0.924967	1	g__Corynebacterium; s__;	sp.
MS005 OTU328	OTU328	MS005	2.59931	0.600029	1	g__Finegoldia; s__;	sp.
MS005 OTU1078	OTU1078	MS005	2.0938	0.845924	1	g__Tk_15; s__;	sp.
MS005 OTU61	OTU61	MS005	0.331639	-0.265739	1	g__Finegoldia; s__;	sp.
MS005 OTU358	OTU358	MS005	2.6821	-0.589625	1	g__Kocuria; s__;	sp.
MS005 OTU770	OTU770	MS005	4.89629	-0.431263	1	g__Methylobacterium; s__;	sp.
MS005 OTU462	OTU462	MS005	0.304558	1.00096	1	g__Prevotella; s__;	sp.
MS005 OTU28	OTU28	MS005	12.3881	-0.322645	1	g__Corynebacterium; s__;	sp.
MS005 OTU604	OTU604	MS005	0.360478	0.768761	1	g__Sphingomonas; s__;	sp.
MS005 OTU226	OTU226	MS005	0.792285	-0.326214	1	g__Acinetobacter; s__;	sp.
MS005 OTU792	OTU792	MS005	0.870667	-0.747828	1	g__Leptotrichia; s__;	sp.
MS005 OTU902	OTU902	MS005	0.541853	-0.567349	1	g__Leptotrichia; s__;	sp.
MS005 OTU561	OTU561	MS005	0.184215	-0.366189	1	g__Corynebacterium; s__;	sp.
MS005 OTU880	OTU880	MS005	0.350041	0.886698	1	g__Brachybacterium; s__;	sp.
MS005 OTU970	OTU970	MS005	0.15449	0.697553	1	g__Cystobasidiomycetes; s__;	sp.
MS005 OTU656	OTU656	MS005	11.2688	-0.305582	1	o__Corynebacteriales; f__; g__; s__;	sp.
MS005 OTU146	OTU146	MS005	0.220824	0.921057	1	g__Terracoccus; s__;	sp.
MS005 OTU310	OTU310	MS005	1.69108	-0.334237	1	g__Methylobacterium; s__;	sp.
MS005 OTU618	OTU618	MS005	6.6898	0.595073	1	g__Veillonella; s__;	sp.
MS005 OTU130	OTU130	MS005	0.303087	1.03095	1	g__LR2-63; s__;	sp.
MS005 OTU968	OTU968	MS005	4.43536	0.772174	1	g__Parvimonas; s__;	sp.
MS005 OTU80	OTU80	MS005	0.905527	-0.554124	1	g__Moraxella; s__;	sp.
MS005 OTU480	OTU480	MS005	0.80569	1.17295	1	g__Staphylococcus; s__;	cohnii
MS005 OTU978	OTU978	MS005	6.18284	0.0947221	1	g__Propionibacterium; s__;	acnes
MS005 OTU239	OTU239	MS005	0.422096	0.937016	1	g__Aggregatibacter; s__;	sp.
MS005 OTU405	OTU405	MS005	24.4383	0.795101	1	g__Staphylococcus; s__;	epidermidis
MS005 OTU168	OTU168	MS005	26.7017	0.340843	1	g__LR2-63; s__;	sp.
MS005 OTU307	OTU307	MS005	2.83263	0.832693	1	g__Paracoccus_Methylarcula; s__;	sp.
MS005 OTU42	OTU42	MS005	2.5921	-0.155396	1	g__Staphylococcus; s__;	epidermidis
MS005 OTU470	OTU470	MS005	83.0745	0.268634	1	g__M79; s__;	sp.
MS005 OTU550	OTU550	MS005	1.10377	0.791206	1	g__Erwinia; s__;	sp.
MS005 OTU18	OTU18	MS005	2.24269	0.58975	1	g__Sordariomycetes; s__;	sp.
MS005 OTU575	OTU575	MS005	5.90262	0.716447	1	g__Neisseria; s__;	sp.
MS005 OTU1037	OTU1037	MS005	2.13775	0.707315	1	g__Veillonella; s__;	sp.
MS005 OTU945	OTU945	MS005	0.217743	0.85838	1	g__Sphingomonas; s__;	sp.
MS005 OTU577	OTU577	MS005	28.2095	-0.267026	1	g__Rothia; s__;	sp.
MS005 OTU643	OTU643	MS005	0.753932	0.650448	1	g__Haemophilus; s__;	sp.
MS005 OTU793	OTU793	MS005	3.63863	0.261714	1	g__Staphylococcus; s__;	epidermidis
MS005 OTU441	OTU441	MS005	0.79217	1.14479	1	g__Microbacterium; s__;	sp.
MS005 OTU735	OTU735	MS005	5.43527	-0.462846	1	g__Methanobrevibacter; s__;	sp.
MS005 OTU158	OTU158	MS005	2.42875	0.533887	1	g__Fusobacterium; s__;	sp.
MS005 OTU835	OTU835	MS005	0.104779	0.635643	1	g__Janibacter; s__;	sp.
MS005 OTU525	OTU525	MS005	30.7143	2.2258	1	g__Actinomyces; s__;	sp.
MS005 OTU488	OTU488	MS005	0.0227334	0.433906	1	g__Kocuria; s__;	sp.
MS005 OTU223	OTU223	MS005	0.603523	-0.286435	1	g__Staphylococcus; s__;	epidermidis
MS005 OTU420	OTU420	MS005	2.34718	-0.212407	1	g__Propionibacterium; s__;	propionicum
MS005 OTU187	OTU187	MS005	1.03419	-0.518566	1	g__Actinomyces; s__;	sp.
MS005 OTU309	OTU309	MS005	0.667574	-0.558367	1	g__Brachybacterium; s__;	sp.
MS005 OTU481	OTU481	MS005	0.227089	0.643667	1	g__Peptostreptococcus; s__;	sp.
MS005 OTU160	OTU160	MS005	2.16958	0.384085	1	g__Corynebacterium; s__;	sp.
MS005 OTU56	OTU56	MS005	12.0618	1.96808	1	g__Brevibacterium; s__;	sp.
MS005 OTU578	OTU578	MS005	12.176	0.172101	1	g__Staphylococcus; s__;	aureus
MS005 OTU739	OTU739	MS005	0.145499	-0.310892	1	g__Alicyclobacillus; s__;	sp.
MS005 OTU134	OTU134	MS005	0.645752	-0.243223	1	g__Blautia; s__;	sp.
MS005 OTU689	OTU689	MS005	4.19033	0.511988	1	g__Peptoniphilus; s__;	sp.
MS005 OTU829	OTU829	MS005	3.59914	0.231745	1	g__Malassezia; s__;	sp.
MS005 OTU560	OTU560	MS005	1.46915	-0.358086	1	f__Planococcaceae; g__; s__;	sp.
MS005 OTU404	OTU404	MS005	1.72258	0.372306	1	g__Parabacteroides; s__;	sp.
MS005 OTU672	OTU672	MS005	12.2403	0.406576	1	g__Aspergillus; s__;	sp.
MS005 OTU729	OTU729	MS005	0.402089	0.571896	1	g__Leucosporidium; s__;	sp.
MS005 OTU946	OTU946	MS005	0.711946	-0.287481	1	g__Blautia; s__;	sp.
MS005 OTU769	OTU769	MS005	2.27051	-0.388494	1	g__Sphingomonas; s__;	sp.
MS005 OTU874	OTU874	MS005	0.672774	-0.37917	1	g__Capnocytophaga; s__;	sp.
MS005 OTU526	OTU526	MS005	6.34775	-0.321038	1	g__Capnocytophaga; s__;	sp.
MS005 OTU680	OTU680	MS005	12.9776	0.289254	1	g__Megasphaera; s__;	sp.
MS005 OTU58	OTU58	MS005	168.525	-0.179038	1	g__Streptococcus; s__;	sp.
MS005 OTU432	OTU432	MS005	0.173537	-0.290564	1	g__Erwinia; s__;	sp.
MS005 OTU1004	OTU1004	MS005	0.159219	-0.279293	1	g__Lachnoruminococcus; s__;	sp.
MS005 OTU456	OTU456	MS005	1.11092	-0.378356	1	g__Mycosphaerella; s__;	sp.
MS005 OTU155	OTU155	MS005	0.576663	-0.354908	1	g__Brevibacterium; s__;	sp.
MS005 OTU686	OTU686	MS005	0.589755	0.558151	1	g__Corynebacterium; s__;	sp.
MS005 OTU457	OTU457	MS005	0.527015	0.558061	1	g__Corynebacterium; s__;	sp.
MS005 OTU834	OTU834	MS005	2.63393	0.433659	1	g__Mycosphaerellaceae; s__;	sp.
MS005 OTU215	OTU215	MS005	0.528608	-0.339278	1	g__Leptotrichia; s__;	sp.
MS005 OTU887	OTU887	MS005	23.0824	0.207001	1	g__M79; s__;	sp.
MS005 OTU542	OTU542	MS005	2.07751	0.555666	1	g__Acinetobacter; s__;	sp.
MS005 OTU47	OTU47	MS005	0.457613	-0.313807	1	g__Deinococcus; s__;	sp.
MS005 OTU900	OTU900	MS005	3.75397	-0.100555	1	g__Atopobium; s__;	sp.
MS005 OTU737	OTU737	MS005	1.73487	0.397781	1	g__Acinetobacter; s__;	sp.
MS005 OTU619	OTU619	MS005	5.35582	1.06601	1	g__Oribacterium; s__;	sp.
MS005 OTU825	OTU825	MS005	1.46189	-0.358723	1	g__Streptococcus; s__;	sp.
MS005 OTU960	OTU960	MS005	166.95	-0.102478	1	g__Corynebacterium; s__;	sp.
MS005 OTU917	OTU917	MS005	1.12547	0.637762	1	g__Enhydrobacter; s__;	sp.
MS005 OTU818	OTU818	MS005	3.30411	0.347223	1	g__Veillonella; s__;	sp.
MS005 OTU222	OTU222	MS005	7.19498	0.425421	1	g__Haemophilus; s__;	sp.
MS005 OTU564	OTU564	MS005	0.68951	-0.739591	1	g__Acinetobacter; s__;	sp.
MS005 OTU53	OTU53	MS005	0.198223	0.470379	1	g__Aggregatibacter; s__;	sp.
MS005 OTU566	OTU566	MS005	0.318544	0.800057	1	g__Micrococcus; s__;	sp.
MS005 OTU282	OTU282	MS005	3.73749	-0.188898	1	g__ph2; s__;	sp.
MS005 OTU933	OTU933	MS005	0.558846	0.280098	1	g__Actinobacillus; s__;	sp.
MS005 OTU1073	OTU1073	MS005	1.77445	-0.317479	1	g__Granulicatella; s__;	sp.
MS005 OTU15	OTU15	MS005	0.259833	-0.202857	1	g__Ruminococcus; s__;	sp.
MS005 OTU786	OTU786	MS005	0.648217	-0.118445	1	g__Acinetobacter; s__;	sp.
MS005 OTU832	OTU832	MS005	1.31117	-0.104464	1	g__Staphylococcus; s__;	epidermidis
MS005 OTU228	OTU228	MS005	0.0935699	-0.167143	1	f__Dermabacteraceae; g__; s__;	sp.
MS005 OTU851	OTU851	MS005	2.26718	0.215671	1	f__Entomoplasmataceae; g__; s__;	sp.
MS005 OTU332	OTU332	MS005	1.05351	0.560639	1	g__Corynebacterium; s__;	sp.
MS005 OTU678	OTU678	MS005	0.968703	0.311108	1	g__Veillonella; s__;	sp.
MS005 OTU406	OTU406	MS005	20.3641	0.0170174	1	g__Propionibacterium; s__;	acnes
MS005 OTU5	OTU5	MS005	0.119846	-0.142296	1	g__Staphylococcus; s__;	epidermidis
MS005 OTU1026	OTU1026	MS005	4.51041	-0.104037	1	f__Bifidobacteriaceae; g__; s__;	sp.
MS005 OTU569	OTU569	MS005	2.55223	0.156644	1	g__Micrococcus; s__;	sp.
MS005 OTU386	OTU386	MS005	21.6288	-0.0851476	1	g__Paracoccus_Methylarcula; s__;	sp.
MS005 OTU801	OTU801	MS005	1.87611	-0.122682	1	g__Veillonella; s__;	sp.
MS005 OTU913	OTU913	MS005	0.767741	-0.253769	1	f__Enterobacteriaceae; g__; s__;	sp.
MS005 OTU161	OTU161	MS005	0.910044	0.588034	1	g__Corynebacterium; s__;	sp.
MS005 OTU698	OTU698	MS005	1.77269	-0.157697	1	g__Corynebacterium; s__;	sp.
MS005 OTU212	OTU212	MS005	0.0615462	-0.126002	1	g__Corynebacterium; s__;	sp.
MS005 OTU965	OTU965	MS005	0.102376	-0.13961	1	g__Pseudomonas; s__;	sp.
MS005 OTU889	OTU889	MS005	17.8956	0.13825	1	g__Curtobacterium; s__;	sp.
MS005 OTU745	OTU745	MS005	78.0334	0.109001	1	g__Staphylococcus; s__;	epidermidis
MS005 OTU587	OTU587	MS005	5.9601	0.018202	1	g__Propionibacterium; s__;	acnes
MS005 OTU554	OTU554	MS005	7.60145	0.139168	1	g__Streptococcus; s__;	sp.
MS005 OTU157	OTU157	MS005	0.849618	0.260044	1	g__Proteus; s__;	sp.
MS005 OTU916	OTU916	MS005	1.12393	0.297567	1	g__AF14; s__;	sp.
MS005 OTU135	OTU135	MS005	1056.46	0.048992	1	g__Staphylococcus; s__;	epidermidis
MS005 OTU201	OTU201	MS005	2.50242	0.362088	1	g__Streptococcus; s__;	sp.
MS005 OTU836	OTU836	MS005	2.41155	-0.079258	1	g__Psychromonas; s__;	sp.
MS005 OTU159	OTU159	MS005	0.960715	-0.0738536	1	g__Pseudomonas; s__;	sp.
MS005 OTU408	OTU408	MS005	6.10853	0.227401	1	g__Staphylococcus; s__;	aureus
MS005 OTU302	OTU302	MS005	5.55336	0.23097	1	f__Methylobacteriaceae; g__; s__;	sp.
MS005 OTU983	OTU983	MS005	2.57038	-0.277573	1	g__Friedmanniella; s__;	sp.
MS005 OTU958	OTU958	MS005	2.70425	0.260002	1	g__Paludibacter; s__;	sp.
MS005 OTU914	OTU914	MS005	2.3208	0.242428	1	g__Sterigmatomyces; s__;	sp.
MS005 OTU583	OTU583	MS005	14.4537	-0.0819508	1	g__Corynebacterium; s__;	sp.
MS005 OTU437	OTU437	MS005	4.10467	0.417509	1	g__Dermabacter; s__;	sp.
MS005 OTU60	OTU60	MS005	0.456348	0.315388	1	g__Corynebacterium; s__;	sp.
MS005 OTU1012	OTU1012	MS005	1.57573	0.283694	1	g__Anaerococcus; s__;	sp.
MS005 OTU431	OTU431	MS005	1.54435	0.229474	1	g__Haemophilus; s__;	sp.
MS005 OTU926	OTU926	MS005	2.3947	-0.081119	1	g__Arthrobacter; s__;	sp.
MS005 OTU842	OTU842	MS005	3.29491	0.197045	1	g__Oribacterium; s__;	sp.
MS005 OTU607	OTU607	MS005	1.76051	-0.232053	1	g__Gemella; s__;	sp.
MS005 OTU848	OTU848	MS005	1.31834	0.179097	1	f__Ruminococcaceae; g__; s__;	sp.
MS005 OTU866	OTU866	MS005	4.00962	-0.0395375	1	g__Brevundimonas; s__;	sp.
MS005 OTU467	OTU467	MS005	0.871275	-0.0927859	1	g__Prevotella; s__;	sp.
MS005 OTU862	OTU862	MS005	0.162783	-0.137054	1	g__Pseudomonas; s__;	sp.
MS005 OTU920	OTU920	MS005	0.963203	0.156352	1	g__Aerococcus; s__;	sp.
MS005 OTU918	OTU918	MS005	4.11585	0.355355	1	g__Corynebacterium; s__;	sp.
MS005 OTU192	OTU192	MS005	8.28083	-0.0369421	1	g__Corynebacterium; s__;	sp.
MS005 OTU260	OTU260	MS005	6.15516	0.14432	1	g__Leptotrichia; s__;	sp.
MS005 OTU838	OTU838	MS005	0.374247	-0.0317529	1	g__Actinomyces; s__;	sp.
MS005 OTU606	OTU606	MS005	8.60116	0.338008	1	f__Enterobacteriaceae; g__; s__;	sp.
MS005 OTU339	OTU339	MS005	2.40213	0.114222	1	g__Prevotella; s__;	sp.
MS005 OTU1031	OTU1031	MS005	1.86321	0.199548	1	g__Prevotella; s__;	sp.
MS005 OTU684	OTU684	MS005	36.5714	0.42828	1	g__Jeotgalicoccus; s__;	sp.
MS005 OTU14	OTU14	MS005	1.1469	0.558824	1	g__Dialister; s__;	sp.
MS005 OTU1048	OTU1048	MS005	10.8226	0.232001	1	g__Rothia; s__;	sp.
MS005 OTU51	OTU51	MS005	1.11387	1.0954	1	g__Psychrobacter; s__;	sp.
MS005 OTU1011	OTU1011	MS005	2.4038	0.158809	1	g__Hymenobacter; s__;	sp.
MS005 OTU764	OTU764	MS005	1.49375	0.0499339	1	g__Actinomyces; s__;	sp.
MS005 OTU810	OTU810	MS005	0	0	1	g__Corynebacterium; s__;	sp.
MS005 OTU128	OTU128	MS005	0	0	1	g__Macrococcus; s__;	sp.
MS005 OTU951	OTU951	MS005	0.938398	0.393462	1	g__Corynebacterium; s__;	sp.
MS005 OTU736	OTU736	MS005	20.0611	2.87263	1	g__Aerococcus; s__;	sp.
MS005 OTU539	OTU539	MS005	1.49381	1.57515	1	g__Propionibacterium; s__;	acnes
MS005 OTU642	OTU642	MS005	4.1393	0.844454	1	g__Veillonella; s__;	sp.
MS005 OTU1059	OTU1059	MS005	0.0354481	0.030778	1	g__Macrococcus; s__;	sp.
MS005 OTU894	OTU894	MS005	4.12497	0.198378	1	g__Prevotella; s__;	sp.
MS005 OTU181	OTU181	MS005	0.628821	0.70297	1	g__Corynebacterium; s__;	sp.
MS005 OTU985	OTU985	MS005	1.5342	0.745881	1	g__Staphylococcus; s__;	sp.
MS005 OTU681	OTU681	MS005	4.08666	0.123499	1	g__Novosphingobium; s__;	sp.
MS005 OTU731	OTU731	MS005	1.03946	0.0649984	1	g__Brevibacterium; s__;	sp.
MS005 OTU338	OTU338	MS005	2.05065	0.0103188	1	g__Propionibacterium; s__;	acnes
MS005 OTU1058	OTU1058	MS005	1.51258	0.229607	1	g__Delftia; s__;	sp.
MS005 OTU987	OTU987	MS005	0.00441509	0.238668	1	g__Marmoricola; s__;	sp.
MS005 OTU455	OTU455	MS005	0	0	1	g__Methylobacterium; s__;	sp.
MS005 OTU156	OTU156	MS005	17.1647	-3.86607	1	g__Staphylococcus; s__;	lugdunensis
MS005 OTU840	OTU840	MS005	19.5249	0.371487	1	g__Rhodotorula; s__;	sp.
MS005 OTU1020	OTU1020	MS005	0	0	1	f__Leptotrichiaceae; g__; s__;	sp.
MS005 OTU139	OTU139	MS005	6.21997	-4.18036	1	g__Malassezia; s__;	sp.
MS005 OTU859	OTU859	MS005	0.0281258	0.229712	1	g__Dermacoccus; s__;	sp.
MS005 OTU789	OTU789	MS005	0.156924	0.109795	1	g__Atopobium; s__;	sp.
MS005 OTU940	OTU940	MS005	11.9663	-0.348621	1	f__Enterobacteriaceae; g__; s__;	sp.
MS005 OTU1040	OTU1040	MS005	2.10026	-1.44697	1	g__Pseudomonas; s__;	sp.
MS005 OTU901	OTU901	MS005	0	0	1	g__Leptotrichia; s__;	sp.
MS005 OTU824	OTU824	MS005	0.184871	0.0520465	1	g__Acinetobacter; s__;	sp.
MS005 OTU816	OTU816	MS005	2.5116	0.809553	1	g__Staphylococcus; s__;	epidermidis
MS005 OTU296	OTU296	MS005	22.4604	-1.8643	1	g__H-274; s__;	sp.
MS005 OTU691	OTU691	MS005	0.283646	0.58419	1	f__Listeriaceae; g__; s__;	sp.
MS005 OTU372	OTU372	MS005	7.7358	0.359275	1	g__Streptococcus; s__;	sp.
MS005 OTU931	OTU931	MS005	0.304482	1.34562	1	g__Pseudomonas; s__;	sp.
MS005 OTU469	OTU469	MS005	1.58077	0.0726661	1	g__Gordonia; s__;	sp.
MS005 OTU620	OTU620	MS005	0.860279	0.364965	1	g__Selenomonas; s__;	sp.
MS005 OTU11	OTU11	MS005	9.40935	-2.76037	1	g__Capnocytophaga; s__;	sp.
MS005 OTU291	OTU291	MS005	0	0	1	o__Acidimicrobiales; f__; g__; s__;	sp.
MS005 OTU409	OTU409	MS005	11.316	5.60087	1	g__Prevotella; s__;	sp.
MS005 OTU67	OTU67	MS005	4.08365	0.0722775	1	g__Gordonia; s__;	sp.
MS005 OTU104	OTU104	MS005	8.7755	-3.33851	1	g__Prevotella; s__;	sp.
MS005 OTU422	OTU422	MS005	1.3528	0.204573	1	g__Staphylococcus; s__;	sp.
MS005 OTU6	OTU6	MS005	4.09409	-8.65113	1	o__Clostridiales; f__; g__; s__;	sp.
MS005 OTU169	OTU169	MS005	0	0	1	g__Haemophilus; s__;	sp.
MS005 OTU912	OTU912	MS005	0.945944	-0.228927	1	g__Corynebacterium; s__;	sp.
MS005 OTU298	OTU298	MS005	0	0	1	f__Intrasporangiaceae; g__; s__;	sp.
MS005 OTU95	OTU95	MS005	1.6474	0.167528	1	f__Halobacteriaceae; g__; s__;	sp.
MS005 OTU726	OTU726	MS005	0.106728	0.152368	1	g__Macrococcus; s__;	sp.
MS005 OTU487	OTU487	MS005	3.18009	0.31097	1	g__Capnocytophaga; s__;	sp.
MS005 OTU304	OTU304	MS005	0	0	1	g__Enhydrobacter; s__;	sp.
MS005 OTU258	OTU258	MS005	3.93174	0.0970537	1	f__Mogibacteriaceae; g__; s__;	sp.
MS005 OTU499	OTU499	MS005	2.33421	0.259386	1	g__Rothia; s__;	sp.
MS006 OTU331	OTU331	MS006	14.7519	2.89791	1	g__Anaerococcus; s__;	sp.
MS006 OTU900	OTU900	MS006	3.70873	3.21525	1	g__Atopobium; s__;	sp.
MS006 OTU214	OTU214	MS006	4334.21	1.01758	1	g__Acinetobacter; s__;	sp.
MS006 OTU669	OTU669	MS006	90.7726	0.991598	1	g__Acinetobacter; s__;	sp.
MS006 OTU454	OTU454	MS006	0.892216	-1.13208	1	g__Propionibacterium; s__;	acnes
MS006 OTU522	OTU522	MS006	360.505	3.06583	1	g__Kytococcus; s__;	sp.
MS006 OTU1063	OTU1063	MS006	6.49176	1.42642	1	g__Mycosphaerella; s__;	sp.
MS006 OTU762	OTU762	MS006	267.449	1.49541	1	g__Mycosphaerella; s__;	sp.
MS006 OTU534	OTU534	MS006	5.78247	2.42455	1	g__Streptococcus; s__;	sp.
MS006 OTU407	OTU407	MS006	8.64153	1.67065	1	g__Pseudomonas; s__;	sp.
MS006 OTU713	OTU713	MS006	99.9997	-0.774134	1	g__Corynebacterium; s__;	sp.
MS006 OTU734	OTU734	MS006	8.62548	7.83565	1	g__Staphylococcus; s__;	cohnii
MS006 OTU97	OTU97	MS006	5.13741	-2.60774	1	g__Prevotella; s__;	sp.
MS006 OTU353	OTU353	MS006	67.2941	-1.10705	1	g__Streptococcus; s__;	sp.
MS006 OTU260	OTU260	MS006	626.658	2.0992	1	g__Leptotrichia; s__;	sp.
MS006 OTU390	OTU390	MS006	10.7861	1.73525	1	g__Gordonia; s__;	sp.
MS006 OTU690	OTU690	MS006	30.8698	1.38677	1	g__Streptococcus; s__;	sp.
MS006 OTU46	OTU46	MS006	459.454	1.16948	1	g__Micrococcus; s__;	sp.
MS006 OTU360	OTU360	MS006	26.4356	-1.23645	1	g__Staphylococcus; s__;	epidermidis
MS006 OTU596	OTU596	MS006	3.3956	1.96872	1	g__Anaerococcus; s__;	sp.
MS006 OTU829	OTU829	MS006	5.55806	1.15363	1	g__Malassezia; s__;	sp.
MS006 OTU880	OTU880	MS006	9.00971	-2.49842	1	g__Brachybacterium; s__;	sp.
MS006 OTU548	OTU548	MS006	2.4741	-2.20976	1	g__Acidovorax; s__;	sp.
MS006 OTU322	OTU322	MS006	1.07884	-1.69387	1	g__Malassezia; s__;	sp.
MS006 OTU282	OTU282	MS006	4.99268	1.86888	1	g__ph2; s__;	sp.
MS006 OTU29	OTU29	MS006	392.753	0.730018	1	g__Hortaea; s__;	sp.
MS006 OTU826	OTU826	MS006	10.3781	1.08926	1	g__Brachybacterium; s__;	sp.
MS006 OTU491	OTU491	MS006	5.73543	-2.63736	1	g__Alternaria; s__;	sp.
MS006 OTU321	OTU321	MS006	10.6668	1.0965	1	g__Finegoldia; s__;	sp.
MS006 OTU351	OTU351	MS006	1.16054	-2.45684	1	g__Malassezia; s__;	sp.
MS006 OTU530	OTU530	MS006	40.0465	-1.21032	1	g__Corynebacterium; s__;	sp.
MS006 OTU811	OTU811	MS006	2.45637	2.66936	1	g__Aerococcus; s__;	sp.
MS006 OTU705	OTU705	MS006	5.03861	1.74984	1	g__Staphylococcus; s__;	sp.
MS006 OTU332	OTU332	MS006	95.775	-0.549951	1	g__Corynebacterium; s__;	sp.
MS006 OTU689	OTU689	MS006	3.81177	1.77988	1	g__Peptoniphilus; s__;	sp.
MS006 OTU372	OTU372	MS006	27.4828	1.19858	1	g__Streptococcus; s__;	sp.
MS006 OTU512	OTU512	MS006	19.1071	-1.42525	1	g__Staphylococcus; s__;	sciuri
MS006 OTU1033	OTU1033	MS006	0.834657	3.40772	1	g__Corynebacterium; s__;	sp.
MS006 OTU476	OTU476	MS006	10.1925	1.80519	1	g__Porphyromonas; s__;	sp.
MS006 OTU1010	OTU1010	MS006	3.90887	1.78288	1	g__Anaerococcus; s__;	sp.
MS006 OTU896	OTU896	MS006	7.67728	0.801896	1	g__Mycosphaerella; s__;	sp.
MS006 OTU527	OTU527	MS006	2.90725	0.608076	1	g__Corynebacterium; s__;	sp.
MS006 OTU751	OTU751	MS006	3.60431	-1.57675	1	g__Streptococcus; s__;	sp.
MS006 OTU862	OTU862	MS006	6.47592	2.25721	1	g__Pseudomonas; s__;	sp.
MS006 OTU58	OTU58	MS006	77.2548	0.632457	1	g__Streptococcus; s__;	sp.
MS006 OTU747	OTU747	MS006	52.3997	-0.837598	1	g__Dietzia; s__;	sp.
MS006 OTU208	OTU208	MS006	1066.01	0.901449	1	g__Streptococcus; s__;	sp.
MS006 OTU259	OTU259	MS006	39.5953	0.694665	1	g__Paracoccus_Methylarcula; s__;	sp.
MS006 OTU319	OTU319	MS006	2.23745	-1.50572	1	g__Staphylococcus; s__;	epidermidis
MS006 OTU724	OTU724	MS006	3.85181	-1.44694	1	g__Peptoniphilus; s__;	sp.
MS006 OTU646	OTU646	MS006	2.77442	1.52416	1	g__Anaerococcus; s__;	sp.
MS006 OTU1019	OTU1019	MS006	21.4687	12.2928	1	g__Bacillus; s__;	sp.
MS006 OTU298	OTU298	MS006	7.65321	-0.939255	1	f__Intrasporangiaceae; g__; s__;	sp.
MS006 OTU858	OTU858	MS006	15.7413	-1.59184	1	g__Corynebacterium; s__;	sp.
MS006 OTU860	OTU860	MS006	1.03816	1.46712	1	g__Cryptococcus; s__;	sp.
MS006 OTU250	OTU250	MS006	62.1292	-0.548927	1	g__Alloiococcus; s__;	sp.
MS006 OTU456	OTU456	MS006	6.10769	0.588263	1	g__Mycosphaerella; s__;	sp.
MS006 OTU648	OTU648	MS006	5.92112	1.3837	1	g__Enhydrobacter; s__;	sp.
MS006 OTU417	OTU417	MS006	4.85721	1.73022	1	g__Corynebacterium; s__;	sp.
MS006 OTU98	OTU98	MS006	9.04174	1.51082	1	g__Streptococcus; s__;	sp.
MS006 OTU116	OTU116	MS006	1.66802	2.10667	1	g__Staphylococcus; s__;	sp.
MS006 OTU216	OTU216	MS006	464.175	1.33879	1	g__Staphylococcus; s__;	aureus
MS006 OTU536	OTU536	MS006	2.94666	1.60852	1	g__Erwinia; s__;	sp.
MS006 OTU637	OTU637	MS006	28.3121	-0.916258	1	g__Staphylococcus; s__;	sp.
MS006 OTU462	OTU462	MS006	3.36401	1.89388	1	g__Prevotella; s__;	sp.
MS006 OTU386	OTU386	MS006	4.4562	2.42359	1	g__Paracoccus_Methylarcula; s__;	sp.
MS006 OTU948	OTU948	MS006	12.5375	-1.24854	1	g__Dothidea; s__;	sp.
MS006 OTU657	OTU657	MS006	4.52427	-1.90914	1	g__Roseomonas; s__;	sp.
MS006 OTU247	OTU247	MS006	7.4563	1.16789	1	g__Prevotella; s__;	sp.
MS006 OTU604	OTU604	MS006	86.7085	-1.25218	1	g__Sphingomonas; s__;	sp.
MS006 OTU499	OTU499	MS006	2.4127	1.20203	1	g__Rothia; s__;	sp.
MS006 OTU965	OTU965	MS006	3.98934	1.85573	1	g__Pseudomonas; s__;	sp.
MS006 OTU564	OTU564	MS006	2.56128	1.18073	1	g__Acinetobacter; s__;	sp.
MS006 OTU145	OTU145	MS006	5.81104	1.51891	1	g__Veillonella; s__;	sp.
MS006 OTU271	OTU271	MS006	3.62193	-1.07721	1	g__Candida; s__;	sp.
MS006 OTU181	OTU181	MS006	39.9869	-0.743196	1	g__Corynebacterium; s__;	sp.
MS006 OTU267	OTU267	MS006	109.805	0.612122	1	g__Micrococcus; s__;	sp.
MS006 OTU656	OTU656	MS006	11.4873	-0.695367	1	o__Corynebacteriales; f__; g__; s__;	sp.
MS006 OTU957	OTU957	MS006	3.58329	0.999105	1	g__Acinetobacter; s__;	sp.
MS006 OTU599	OTU599	MS006	2.26405	-1.72425	1	g__Leuconostoc; s__;	sp.
MS006 OTU1053	OTU1053	MS006	1.25961	2.90685	1	g__Fusobacterium; s__;	sp.
MS006 OTU866	OTU866	MS006	623.921	-0.575578	1	g__Brevundimonas; s__;	sp.
MS006 OTU577	OTU577	MS006	9.63474	0.927821	1	g__Rothia; s__;	sp.
MS006 OTU192	OTU192	MS006	13.7485	1.02011	1	g__Corynebacterium; s__;	sp.
MS006 OTU618	OTU618	MS006	4.29229	1.32675	1	g__Veillonella; s__;	sp.
MS006 OTU497	OTU497	MS006	1486.22	0.588407	1	g__Streptococcus; s__;	sp.
MS006 OTU818	OTU818	MS006	6.13028	1.20228	1	g__Veillonella; s__;	sp.
MS006 OTU158	OTU158	MS006	672.782	1.19647	1	g__Fusobacterium; s__;	sp.
MS006 OTU777	OTU777	MS006	17.2927	-1.56235	1	g__Paracoccus_Methylarcula; s__;	sp.
MS006 OTU384	OTU384	MS006	2.14589	-1.08125	1	g__Anaerococcus; s__;	sp.
MS006 OTU1061	OTU1061	MS006	4.00042	2.10681	1	f__Mogibacteriaceae; g__; s__;	sp.
MS006 OTU810	OTU810	MS006	2.32666	-0.373872	1	g__Corynebacterium; s__;	sp.
MS006 OTU457	OTU457	MS006	7.11392	1.47028	1	g__Corynebacterium; s__;	sp.
MS006 OTU859	OTU859	MS006	2.32833	1.35142	1	g__Dermacoccus; s__;	sp.
MS006 OTU920	OTU920	MS006	1.22753	-0.737701	1	g__Aerococcus; s__;	sp.
MS006 OTU632	OTU632	MS006	17.9776	0.898351	1	g__Anaerococcus; s__;	sp.
MS006 OTU715	OTU715	MS006	2.64421	1.45362	1	g__Prevotella; s__;	sp.
MS006 OTU808	OTU808	MS006	464.231	1.35055	1	g__Gemella; s__;	sp.
MS006 OTU427	OTU427	MS006	3.21992	1.51654	1	g__Prevotella; s__;	sp.
MS006 OTU289	OTU289	MS006	9.02751	1.43732	1	g__Pseudomonas; s__;	sp.
MS006 OTU285	OTU285	MS006	16.7977	0.806151	1	g__Wallemia; s__;	sp.
MS006 OTU584	OTU584	MS006	23.7388	0.974968	1	g__Agrobacterium; s__;	sp.
MS006 OTU742	OTU742	MS006	26.6784	-0.653864	1	f__Enterobacteriaceae; g__; s__;	sp.
MS006 OTU188	OTU188	MS006	5.00469	0.991514	1	g__Brevundimonas; s__;	sp.
MS006 OTU631	OTU631	MS006	53.6579	-0.395169	1	g__Corynebacterium; s__;	sp.
MS006 OTU255	OTU255	MS006	5.65613	1.42353	1	g__Finegoldia; s__;	sp.
MS006 OTU164	OTU164	MS006	3.19008	-1.21524	1	g__Didymocrea; s__;	sp.
MS006 OTU28	OTU28	MS006	1.80453	1.81451	1	g__Corynebacterium; s__;	sp.
MS006 OTU12	OTU12	MS006	1.2516	2.42603	1	g__Prevotella; s__;	sp.
MS006 OTU987	OTU987	MS006	2.24808	2.27923	1	g__Marmoricola; s__;	sp.
MS006 OTU579	OTU579	MS006	3.09852	0.78333	1	g__Corynebacterium; s__;	sp.
MS006 OTU822	OTU822	MS006	34.3097	0.466447	1	g__Corynebacterium; s__;	sp.
MS006 OTU694	OTU694	MS006	15.6382	-0.976903	1	g__Staphylococcus; s__;	sp.
MS006 OTU416	OTU416	MS006	2.20096	-1.07574	1	g__Prevotella; s__;	sp.
MS006 OTU691	OTU691	MS006	1.39781	-1.30089	1	f__Listeriaceae; g__; s__;	sp.
MS006 OTU940	OTU940	MS006	627.6	1.63764	1	f__Enterobacteriaceae; g__; s__;	sp.
MS006 OTU861	OTU861	MS006	3.17604	-0.881203	1	g__Veillonella; s__;	sp.
MS006 OTU951	OTU951	MS006	28.5977	0.81241	1	g__Corynebacterium; s__;	sp.
MS006 OTU773	OTU773	MS006	0.820086	2.50733	1	g__Abiotrophia; s__;	sp.
MS006 OTU475	OTU475	MS006	638.146	0.520492	1	g__Malassezia; s__;	sp.
MS006 OTU923	OTU923	MS006	5.43108	-0.751971	1	g__Mycobacterium; s__;	sp.
MS006 OTU525	OTU525	MS006	10.7283	-0.598833	1	g__Actinomyces; s__;	sp.
MS006 OTU367	OTU367	MS006	3.51025	1.51447	1	g__Erwinia; s__;	sp.
MS006 OTU801	OTU801	MS006	13.4261	0.562655	1	g__Veillonella; s__;	sp.
MS006 OTU904	OTU904	MS006	3.60186	-1.00449	1	g__Mycoplasma; s__;	sp.
MS006 OTU112	OTU112	MS006	10.5366	0.760252	1	g__Pseudomonas; s__;	sp.
MS006 OTU1051	OTU1051	MS006	1.976	-0.866207	1	g__Agromyces; s__;	sp.
MS006 OTU816	OTU816	MS006	1.13073	-1.67847	1	g__Staphylococcus; s__;	epidermidis
MS006 OTU156	OTU156	MS006	0.7308	1.86588	1	g__Staphylococcus; s__;	lugdunensis
MS006 OTU931	OTU931	MS006	2.4686	2.36116	1	g__Pseudomonas; s__;	sp.
MS006 OTU460	OTU460	MS006	9.40823	0.971912	1	g__Streptococcus; s__;	sp.
MS006 OTU33	OTU33	MS006	33.8258	-1.42316	1	g__Demodex; s__;	sp.
MS006 OTU786	OTU786	MS006	3.60402	1.2477	1	g__Acinetobacter; s__;	sp.
MS006 OTU732	OTU732	MS006	4.21718	-1.27215	1	g__Actinomyces; s__;	sp.
MS006 OTU182	OTU182	MS006	8.94675	-1.00518	1	g__Corynebacterium; s__;	sp.
MS006 OTU566	OTU566	MS006	8.00706	0.608943	1	g__Micrococcus; s__;	sp.
MS006 OTU679	OTU679	MS006	0.688854	1.82492	1	g__Enhydrobacter; s__;	sp.
MS006 OTU22	OTU22	MS006	11.7449	0.70676	1	g__Dietzia; s__;	sp.
MS006 OTU820	OTU820	MS006	596.913	0.431732	1	g__Corynebacterium; s__;	sp.
MS006 OTU408	OTU408	MS006	1.85331	0.622689	1	g__Staphylococcus; s__;	aureus
MS006 OTU60	OTU60	MS006	13.0604	-0.699679	1	g__Corynebacterium; s__;	sp.
MS006 OTU129	OTU129	MS006	37.888	0.0493793	1	g__Propionibacterium; s__;	acnes
MS006 OTU185	OTU185	MS006	2.4932	1.18153	1	g__Staphylococcus; s__;	pettenkoferi
MS006 OTU84	OTU84	MS006	9.0901	0.720436	1	g__Streptococcus; s__;	sp.
MS006 OTU180	OTU180	MS006	17.0506	-0.49015	1	g__Corynebacterium; s__;	sp.
MS006 OTU126	OTU126	MS006	16.4731	1.08875	1	g__Corynebacterium; s__;	sp.
MS006 OTU606	OTU606	MS006	10.0121	-0.597731	1	f__Enterobacteriaceae; g__; s__;	sp.
MS006 OTU14	OTU14	MS006	1.64347	1.59635	1	g__Dialister; s__;	sp.
MS006 OTU966	OTU966	MS006	2.24315	0.346782	1	g__Streptococcus; s__;	sp.
MS006 OTU941	OTU941	MS006	23.6813	-0.631098	1	f__Enterobacteriaceae; g__; s__;	sp.
MS006 OTU13	OTU13	MS006	243.558	2.10921	1	g__Gemella; s__;	sp.
MS006 OTU261	OTU261	MS006	55.8771	0.654171	1	g__Paracoccus_Methylarcula; s__;	sp.
MS006 OTU736	OTU736	MS006	15.7099	-0.577784	1	g__Aerococcus; s__;	sp.
MS006 OTU111	OTU111	MS006	0.947114	1.13373	1	f__Geodermatophilaceae; g__; s__;	sp.
MS006 OTU256	OTU256	MS006	9.38534	-0.719638	1	g__Anaerococcus; s__;	sp.
MS006 OTU333	OTU333	MS006	5.83878	1.06844	1	g__Bacteroides; s__;	sp.
MS006 OTU15	OTU15	MS006	10.8808	-2.05537	1	g__Ruminococcus; s__;	sp.
MS006 OTU281	OTU281	MS006	36.3911	-0.440903	1	g__Corynebacterium; s__;	sp.
MS006 OTU335	OTU335	MS006	9.71537	-0.336766	1	g__Propionibacterium; s__;	sp.
MS006 OTU538	OTU538	MS006	5.92846	-0.812863	1	g__Mucispirillum; s__;	sp.
MS006 OTU903	OTU903	MS006	1.32907	2.50961	1	g__Actinomycetospora; s__;	sp.
MS006 OTU917	OTU917	MS006	2.64015	3.87088	1	g__Enhydrobacter; s__;	sp.
MS006 OTU993	OTU993	MS006	2.16232	-0.842403	1	g__Actinomyces; s__;	sp.
MS006 OTU91	OTU91	MS006	1.97559	1.54976	1	g__Erwinia; s__;	sp.
MS006 OTU248	OTU248	MS006	0.976554	-0.461612	1	g__Streptococcus; s__;	sp.
MS006 OTU676	OTU676	MS006	8.54857	0.698969	1	f__Mogibacteriaceae; g__; s__;	sp.
MS006 OTU881	OTU881	MS006	1.54369	1.59474	1	g__Corynebacterium; s__;	sp.
MS006 OTU568	OTU568	MS006	9.23761	1.03477	1	f__Xanthomonadaceae; g__; s__;	sp.
MS006 OTU983	OTU983	MS006	2.92149	1.39132	1	g__Friedmanniella; s__;	sp.
MS006 OTU996	OTU996	MS006	48.7256	-0.396762	1	g__Pseudomonas; s__;	sp.
MS006 OTU661	OTU661	MS006	28.099	0.960812	1	g__Staphylococcus; s__;	aureus
MS006 OTU511	OTU511	MS006	2.76481	0.586259	1	g__Capnocytophaga; s__;	sp.
MS006 OTU945	OTU945	MS006	23.2074	0.45632	1	g__Sphingomonas; s__;	sp.
MS006 OTU678	OTU678	MS006	6.46859	0.635236	1	g__Veillonella; s__;	sp.
MS006 OTU121	OTU121	MS006	12.8366	0.644564	1	g__Paracoccus_Methylarcula; s__;	sp.
MS006 OTU908	OTU908	MS006	14.5829	0.815771	1	g__Novosphingobium; s__;	sp.
MS006 OTU728	OTU728	MS006	11.6702	-0.574677	1	g__Anaerococcus; s__;	sp.
MS006 OTU6	OTU6	MS006	7.85937	1.06354	1	o__Clostridiales; f__; g__; s__;	sp.
MS006 OTU695	OTU695	MS006	10.1955	-0.654544	1	g__Leptotrichia; s__;	sp.
MS006 OTU769	OTU769	MS006	110.3	0.386367	1	g__Sphingomonas; s__;	sp.
MS006 OTU561	OTU561	MS006	42.3448	-0.289852	1	g__Corynebacterium; s__;	sp.
MS006 OTU147	OTU147	MS006	20.7365	-2.46068	1	f__Xanthomonadaceae; g__; s__;	sp.
MS006 OTU918	OTU918	MS006	170.478	-0.198397	1	g__Corynebacterium; s__;	sp.
MS006 OTU391	OTU391	MS006	0.609866	-1.41764	1	f__Carnobacteriaceae; g__; s__;	sp.
MS006 OTU441	OTU441	MS006	12.3049	0.469241	1	g__Microbacterium; s__;	sp.
MS006 OTU387	OTU387	MS006	23.124	0.733461	1	g__Corynebacterium; s__;	sp.
MS006 OTU489	OTU489	MS006	5.0775	-1.31182	1	g__Corynebacterium; s__;	sp.
MS006 OTU354	OTU354	MS006	147.941	-0.489574	1	g__Malassezia; s__;	sp.
MS006 OTU998	OTU998	MS006	11.2642	0.54286	1	g__LR2-63; s__;	sp.
MS006 OTU429	OTU429	MS006	35.2085	-0.432979	1	g__Corynebacterium; s__;	sp.
MS006 OTU211	OTU211	MS006	49.4476	-0.31705	1	g__Corynebacterium; s__;	sp.
MS006 OTU884	OTU884	MS006	0.330212	1.71325	1	g__Alloprevotella; s__;	sp.
MS006 OTU729	OTU729	MS006	0.475052	0.592932	1	g__Leucosporidium; s__;	sp.
MS006 OTU916	OTU916	MS006	0.39935	1.45864	1	g__AF14; s__;	sp.
MS006 OTU824	OTU824	MS006	3.89866	-0.752831	1	g__Acinetobacter; s__;	sp.
MS006 OTU963	OTU963	MS006	7.84249	0.808513	1	g__Streptococcus; s__;	sp.
MS006 OTU1037	OTU1037	MS006	3.36023	0.723311	1	g__Veillonella; s__;	sp.
MS006 OTU291	OTU291	MS006	4.98739	0.509605	1	o__Acidimicrobiales; f__; g__; s__;	sp.
MS006 OTU314	OTU314	MS006	1.09945	-0.692305	1	g__Staphylococcus; s__;	epidermidis
MS006 OTU572	OTU572	MS006	1.28146	-0.440737	1	g__Actinomyces; s__;	sp.
MS006 OTU969	OTU969	MS006	1.63526	1.34488	1	g__Corynebacterium; s__;	sp.
MS006 OTU608	OTU608	MS006	1.11453	-0.229218	1	g__Streptococcus; s__;	sp.
MS006 OTU178	OTU178	MS006	4.57388	0.490225	1	g__Veillonella; s__;	sp.
MS006 OTU174	OTU174	MS006	2.35012	0.955203	1	g__Pseudomonas; s__;	sp.
MS006 OTU849	OTU849	MS006	0.213958	1.49234	1	g__Aggregatibacter; s__;	sp.
MS006 OTU92	OTU92	MS006	4.14151	0.690509	1	g__Chryseobacterium_Epilithonimonas; s__;	sp.
MS006 OTU686	OTU686	MS006	18.3415	0.360158	1	g__Corynebacterium; s__;	sp.
MS006 OTU583	OTU583	MS006	44.8369	-0.557949	1	g__Corynebacterium; s__;	sp.
MS006 OTU123	OTU123	MS006	0.734675	1.36821	1	g__Corynebacterium; s__;	sp.
MS006 OTU27	OTU27	MS006	2.06042	-0.550162	1	g__Bifidobacterium; s__;	sp.
MS006 OTU163	OTU163	MS006	44.54	0.344045	1	g__Corynebacterium; s__;	sp.
MS006 OTU411	OTU411	MS006	0.878518	1.4852	1	f__Ruminococcaceae; g__; s__;	sp.
MS006 OTU1073	OTU1073	MS006	1.42315	-1.07901	1	g__Granulicatella; s__;	sp.
MS006 OTU878	OTU878	MS006	2.82532	-1.02123	1	g__Massilia; s__;	sp.
MS006 OTU573	OTU573	MS006	0.399973	-1.20737	1	f__Sphingomonadaceae; g__; s__;	sp.
MS006 OTU739	OTU739	MS006	0.880119	-0.944226	1	g__Alicyclobacillus; s__;	sp.
MS006 OTU639	OTU639	MS006	5.54472	-0.629287	1	g__Anaerococcus; s__;	sp.
[truncated: 2,910 more rows]

## Sheet: TableS1f
ID	OTU	subject_ID	association	comp2	importance	comp2 importance	comp1	comp1 importance	genus	highest_resolved	Species
MS001 OTU560	OTU560	MS001	None	None	0	NA	None	NA	g__	f__Planococcaceae; g__; s__;	sp.
MS001 OTU722	OTU722	MS001	None	None	0	NA	None	NA	g__Deinococcus	g__Deinococcus; s__;	sp.
MS001 OTU29	OTU29	MS001	None	None	0	NA	None	NA	g__Hortaea	g__Hortaea; s__;	sp.
MS001 OTU889	OTU889	MS001	None	None	0	NA	None	NA	g__Curtobacterium	g__Curtobacterium; s__;	sp.
MS001 OTU58	OTU58	MS001	None	None	0	NA	None	NA	g__Streptococcus	g__Streptococcus; s__;	sp.
MS001 OTU211	OTU211	MS001	None	None	0	NA	None	NA	g__Corynebacterium	g__Corynebacterium; s__;	sp.
MS001 OTU861	OTU861	MS001	None	None	0	NA	None	NA	g__Veillonella	g__Veillonella; s__;	sp.
MS001 OTU917	OTU917	MS001	None	None	0	NA	None	NA	g__Enhydrobacter	g__Enhydrobacter; s__;	sp.
MS001 OTU160	OTU160	MS001	None	None	0	NA	None	NA	g__Corynebacterium	g__Corynebacterium; s__;	sp.
MS001 OTU569	OTU569	MS001	None	None	0	NA	None	NA	g__Micrococcus	g__Micrococcus; s__;	sp.
MS001 OTU1048	OTU1048	MS001	None	None	0	NA	None	NA	g__Rothia	g__Rothia; s__;	sp.
MS001 OTU288	OTU288	MS001	None	None	0	NA	None	NA	g__Corynebacterium	g__Corynebacterium; s__;	sp.
MS001 OTU410	OTU410	MS001	None	None	0	NA	None	NA	g__	f__Propionibacteriaceae; g__; s__;	sp.
MS001 OTU999	OTU999	MS001	None	None	0	NA	None	NA	g__Facklamia	g__Facklamia; s__;	sp.
MS001 OTU447	OTU447	MS001	None	None	0	NA	None	NA	g__Paracoccus_Methylarcula	g__Paracoccus_Methylarcula; s__;	sp.
MS001 OTU438	OTU438	MS001	None	None	0	NA	None	NA	g__	c__Betaproteobacteria; o__; f__; g__; s__;	sp.
MS001 OTU581	OTU581	MS001	None	None	0	NA	None	NA	g__Kytococcus	g__Kytococcus; s__;	sp.
MS001 OTU308	OTU308	MS001	None	None	0	NA	None	NA	g__Staphylococcus	g__Staphylococcus; s__;	sp.
MS001 OTU373	OTU373	MS001	None	None	0	NA	None	NA	g__Liposcelidae	g__Liposcelidae; s__;	sp.
MS001 OTU652	OTU652	MS001	None	None	0	NA	None	NA	g__Corynebacterium	g__Corynebacterium; s__;	sp.
MS001 OTU1033	OTU1033	MS001	None	None	0	NA	None	NA	g__Corynebacterium	g__Corynebacterium; s__;	sp.
MS001 OTU844	OTU844	MS001	None	None	0	NA	None	NA	g__Parasutterella	g__Parasutterella; s__;	sp.
MS001 OTU919	OTU919	MS001	None	None	0	NA	None	NA	g__Hydrotalea	g__Hydrotalea; s__;	sp.
MS001 OTU888	OTU888	MS001	None	None	0	NA	None	NA	g__Staphylococcus	g__Staphylococcus; s__;	sp.
MS001 OTU633	OTU633	MS001	None	None	0	NA	None	NA	g__Corynebacterium	g__Corynebacterium; s__;	sp.
MS001 OTU475	OTU475	MS001	NLC	NLC	0.463995	0.463995	None	NA	g__Malassezia	g__Malassezia; s__;	sp.
MS001 OTU294	OTU294	MS001	None	None	0	NA	None	NA	g__	f__01D2Z36; g__; s__;	sp.
MS001 OTU432	OTU432	MS001	None	None	0	NA	None	NA	g__Erwinia	g__Erwinia; s__;	sp.
MS001 OTU1074	OTU1074	MS001	None	None	0	NA	None	NA	g__Deinococcus	g__Deinococcus; s__;	sp.
MS001 OTU112	OTU112	MS001	None	None	0	NA	None	NA	g__Pseudomonas	g__Pseudomonas; s__;	sp.
MS001 OTU191	OTU191	MS001	None	None	0	NA	None	NA	g__Neisseria	g__Neisseria; s__;	sp.
MS001 OTU588	OTU588	MS001	None	None	0	NA	None	NA	g__Micrococcus	g__Micrococcus; s__;	sp.
MS001 OTU566	OTU566	MS001	None	None	0	NA	None	NA	g__Micrococcus	g__Micrococcus; s__;	sp.
MS001 OTU182	OTU182	MS001	None	None	0	NA	None	NA	g__Corynebacterium	g__Corynebacterium; s__;	sp.
MS001 OTU604	OTU604	MS001	None	None	0	NA	None	NA	g__Sphingomonas	g__Sphingomonas; s__;	sp.
MS001 OTU781	OTU781	MS001	None	None	0	NA	None	NA	g__Staphylococcus	g__Staphylococcus; s__;	epidermidis
MS001 OTU692	OTU692	MS001	NLC	NLC	0.273769	0.273769	None	NA	g__	f__Intrasporangiaceae; g__; s__;	sp.
MS001 OTU658	OTU658	MS001	None	None	0	NA	None	NA	g__Lautropia	g__Lautropia; s__;	sp.
MS001 OTU353	OTU353	MS001	None	None	0	NA	None	NA	g__Streptococcus	g__Streptococcus; s__;	sp.
MS001 OTU984	OTU984	MS001	None	None	0	NA	None	NA	g__Propionibacterium	g__Propionibacterium; s__;	acnes
MS001 OTU387	OTU387	MS001	None	None	0	NA	None	NA	g__Corynebacterium	g__Corynebacterium; s__;	sp.
MS001 OTU941	OTU941	MS001	None	None	0	NA	None	NA	g__	f__Enterobacteriaceae; g__; s__;	sp.
MS001 OTU461	OTU461	MS001	None	None	0	NA	None	NA	g__Leptotrichia	g__Leptotrichia; s__;	sp.
MS001 OTU951	OTU951	MS001	None	None	0	NA	None	NA	g__Corynebacterium	g__Corynebacterium; s__;	sp.
MS001 OTU736	OTU736	MS001	None	None	0	NA	None	NA	g__Aerococcus	g__Aerococcus; s__;	sp.
MS001 OTU186	OTU186	MS001	None	None	0	NA	None	NA	g__Staphylococcus	g__Staphylococcus; s__;	hominis
MS001 OTU55	OTU55	MS001	None	None	0	NA	None	NA	g__Streptococcus	g__Streptococcus; s__;	sp.
MS001 OTU259	OTU259	MS001	None	None	0	NA	None	NA	g__Paracoccus_Methylarcula	g__Paracoccus_Methylarcula; s__;	sp.
MS001 OTU424	OTU424	MS001	None	None	0	NA	None	NA	g__Malassezia	g__Malassezia; s__;	sp.
MS001 OTU872	OTU872	MS001	None	None	0	NA	None	NA	g__Haemophilus	g__Haemophilus; s__;	sp.
MS001 OTU395	OTU395	MS001	None	None	0	NA	None	NA	g__Propionibacterium	g__Propionibacterium; s__;	granulosum
MS001 OTU648	OTU648	MS001	None	None	0	NA	None	NA	g__Enhydrobacter	g__Enhydrobacter; s__;	sp.
MS001 OTU811	OTU811	MS001	None	None	0	NA	None	NA	g__Aerococcus	g__Aerococcus; s__;	sp.
MS001 OTU202	OTU202	MS001	None	None	0	NA	None	NA	g__	o__JG30-KF-CM45; f__; g__; s__;	sp.
MS001 OTU858	OTU858	MS001	None	None	0	NA	None	NA	g__Corynebacterium	g__Corynebacterium; s__;	sp.
MS001 OTU307	OTU307	MS001	None	None	0	NA	None	NA	g__Paracoccus_Methylarcula	g__Paracoccus_Methylarcula; s__;	sp.
MS001 OTU154	OTU154	MS001	None	None	0	NA	None	NA	g__Propionibacterium	g__Propionibacterium; s__;	acnes
MS001 OTU326	OTU326	MS001	None	None	0	NA	None	NA	g__H77S4_14h02	g__H77S4_14h02; s__;	sp.
MS001 OTU1003	OTU1003	MS001	None	None	0	NA	None	NA	g__Paracoccus_Methylarcula	g__Paracoccus_Methylarcula; s__;	sp.
MS001 OTU335	OTU335	MS001	None	None	0	NA	None	NA	g__Propionibacterium	g__Propionibacterium; s__;	sp.
MS001 OTU598	OTU598	MS001	None	None	0	NA	None	NA	g__	f__Micrococcaceae; g__; s__;	sp.
MS001 OTU890	OTU890	MS001	None	None	0	NA	None	NA	g__Tessaracoccus	g__Tessaracoccus; s__;	sp.
MS001 OTU440	OTU440	MS001	None	None	0	NA	None	NA	g__Corynebacterium	g__Corynebacterium; s__;	sp.
MS001 OTU91	OTU91	MS001	None	None	0	NA	None	NA	g__Erwinia	g__Erwinia; s__;	sp.
MS001 OTU214	OTU214	MS001	None	None	0	NA	None	NA	g__Acinetobacter	g__Acinetobacter; s__;	sp.
MS001 OTU817	OTU817	MS001	None	None	0	NA	None	NA	g__Erwinia	g__Erwinia; s__;	sp.
MS001 OTU731	OTU731	MS001	None	None	0	NA	None	NA	g__Brevibacterium	g__Brevibacterium; s__;	sp.
MS001 OTU657	OTU657	MS001	None	None	0	NA	None	NA	g__Roseomonas	g__Roseomonas; s__;	sp.
MS001 OTU222	OTU222	MS001	None	None	0	NA	None	NA	g__Haemophilus	g__Haemophilus; s__;	sp.
MS001 OTU1036	OTU1036	MS001	None	None	0	NA	None	NA	g__Corynebacterium	g__Corynebacterium; s__;	sp.
MS001 OTU46	OTU46	MS001	NLC	None	0.114175	NA	NLC	0.114175	g__Micrococcus	g__Micrococcus; s__;	sp.
MS001 OTU317	OTU317	MS001	None	None	0	NA	None	NA	g__Propionibacterium	g__Propionibacterium; s__;	sp.
MS001 OTU522	OTU522	MS001	None	None	0	NA	None	NA	g__Kytococcus	g__Kytococcus; s__;	sp.
MS001 OTU667	OTU667	MS001	None	None	0	NA	None	NA	g__Corynebacterium	g__Corynebacterium; s__;	sp.
MS001 OTU998	OTU998	MS001	None	None	0	NA	None	NA	g__LR2-63	g__LR2-63; s__;	sp.
MS001 OTU397	OTU397	MS001	None	None	0	NA	None	NA	g__Deinococcus	g__Deinococcus; s__;	sp.
MS001 OTU135	OTU135	MS001	None	None	0	NA	None	NA	g__Staphylococcus	g__Staphylococcus; s__;	epidermidis
MS001 OTU561	OTU561	MS001	NLC	NLC	0.229754	0.229754	None	NA	g__Corynebacterium	g__Corynebacterium; s__;	sp.
MS001 OTU821	OTU821	MS001	None	None	0	NA	None	NA	g__Dermacoccus	g__Dermacoccus; s__;	sp.
MS001 OTU297	OTU297	MS001	None	None	0	NA	None	NA	g__Herbaspirillum	g__Herbaspirillum; s__;	sp.
MS001 OTU92	OTU92	MS001	None	None	0	NA	None	NA	g__Chryseobacterium_Epilithonimonas	g__Chryseobacterium_Epilithonimonas; s__;	sp.
MS001 OTU837	OTU837	MS001	None	None	0	NA	None	NA	g__	f__Micrococcaceae; g__; s__;	sp.
MS001 OTU625	OTU625	MS001	AK	None	0.0253924	NA	AK	0.0253924	g__Bifidobacterium	g__Bifidobacterium; s__;	sp.
MS001 OTU406	OTU406	MS001	None	None	0	NA	None	NA	g__Propionibacterium	g__Propionibacterium; s__;	acnes
MS001 OTU173	OTU173	MS001	None	None	0	NA	None	NA	g__Liposcelidae	g__Liposcelidae; s__;	sp.
MS001 OTU530	OTU530	MS001	None	None	0	NA	None	NA	g__Corynebacterium	g__Corynebacterium; s__;	sp.
MS001 OTU1030	OTU1030	MS001	None	None	0	NA	None	NA	g__Enhydrobacter	g__Enhydrobacter; s__;	sp.
MS001 OTU470	OTU470	MS001	None	None	0	NA	None	NA	g__M79	g__M79; s__;	sp.
MS001 OTU390	OTU390	MS001	NLC	None	0.0367955	NA	NLC	0.0367955	g__Gordonia	g__Gordonia; s__;	sp.
MS001 OTU196	OTU196	MS001	None	None	0	NA	None	NA	g__Kytococcus	g__Kytococcus; s__;	sp.
MS001 OTU118	OTU118	MS001	None	None	0	NA	None	NA	g__Corynebacterium	g__Corynebacterium; s__;	sp.
MS001 OTU84	OTU84	MS001	None	None	0	NA	None	NA	g__Streptococcus	g__Streptococcus; s__;	sp.
MS001 OTU437	OTU437	MS001	AK	AK	0.50634	0.50634	None	NA	g__Dermabacter	g__Dermabacter; s__;	sp.
MS001 OTU1021	OTU1021	MS001	None	None	0	NA	None	NA	g__Pseudomonas	g__Pseudomonas; s__;	sp.
MS001 OTU934	OTU934	MS001	None	None	0	NA	None	NA	g__Propionibacterium	g__Propionibacterium; s__;	acnes
MS001 OTU129	OTU129	MS001	None	None	0	NA	None	NA	g__Propionibacterium	g__Propionibacterium; s__;	acnes
MS001 OTU926	OTU926	MS001	None	None	0	NA	None	NA	g__Arthrobacter	g__Arthrobacter; s__;	sp.
MS001 OTU859	OTU859	MS001	NLC	None	0.771993	NA	NLC	0.771993	g__Dermacoccus	g__Dermacoccus; s__;	sp.
MS001 OTU739	OTU739	MS001	None	None	0	NA	None	NA	g__Alicyclobacillus	g__Alicyclobacillus; s__;	sp.
MS001 OTU637	OTU637	MS001	None	None	0	NA	None	NA	g__Staphylococcus	g__Staphylococcus; s__;	sp.
MS001 OTU49	OTU49	MS001	None	None	0	NA	None	NA	g__Corynebacterium	g__Corynebacterium; s__;	sp.
MS001 OTU772	OTU772	MS001	None	None	0	NA	None	NA	g__Paracoccus_Methylarcula	g__Paracoccus_Methylarcula; s__;	sp.
MS001 OTU1015	OTU1015	MS001	None	None	0	NA	None	NA	g__Acinetobacter	g__Acinetobacter; s__;	sp.
MS001 OTU940	OTU940	MS001	None	None	0	NA	None	NA	g__	f__Enterobacteriaceae; g__; s__;	sp.
MS001 OTU778	OTU778	MS001	None	None	0	NA	None	NA	g__Corynebacterium	g__Corynebacterium; s__;	sp.
MS001 OTU21	OTU21	MS001	None	None	0	NA	None	NA	g__Paracoccus_Methylarcula	g__Paracoccus_Methylarcula; s__;	sp.
MS001 OTU694	OTU694	MS001	None	None	0	NA	None	NA	g__Staphylococcus	g__Staphylococcus; s__;	sp.
MS001 OTU835	OTU835	MS001	NLC	None	0.401105	NA	NLC	0.401105	g__Janibacter	g__Janibacter; s__;	sp.
MS001 OTU379	OTU379	MS001	None	None	0	NA	None	NA	g__Finegoldia	g__Finegoldia; s__;	sp.
MS001 OTU342	OTU342	MS001	None	None	0	NA	None	NA	g__Arthrobacter	g__Arthrobacter; s__;	sp.
MS001 OTU579	OTU579	MS001	None	None	0	NA	None	NA	g__Corynebacterium	g__Corynebacterium; s__;	sp.
MS001 OTU535	OTU535	MS001	None	None	0	NA	None	NA	g__Corynebacterium	g__Corynebacterium; s__;	sp.
MS001 OTU765	OTU765	MS001	None	None	0	NA	None	NA	g__Pseudoclavibacter	g__Pseudoclavibacter; s__;	sp.
MS001 OTU45	OTU45	MS001	None	None	0	NA	None	NA	g__Methanosarcina	g__Methanosarcina; s__;	sp.
MS001 OTU507	OTU507	MS001	None	None	0	NA	None	NA	g__Corynebacterium	g__Corynebacterium; s__;	sp.
MS001 OTU309	OTU309	MS001	None	None	0	NA	None	NA	g__Brachybacterium	g__Brachybacterium; s__;	sp.
MS001 OTU380	OTU380	MS001	None	None	0	NA	None	NA	g__Acinetobacter	g__Acinetobacter; s__;	sp.
MS001 OTU813	OTU813	MS001	None	None	0	NA	None	NA	g__Lactococcus	g__Lactococcus; s__;	sp.
MS001 OTU50	OTU50	MS001	None	None	0	NA	None	NA	g__Staphylococcus	g__Staphylococcus; s__;	aureus
MS001 OTU296	OTU296	MS001	None	None	0	NA	None	NA	g__H-274	g__H-274; s__;	sp.
MS001 OTU791	OTU791	MS001	None	None	0	NA	None	NA	g__Veillonella	g__Veillonella; s__;	sp.
MS001 OTU386	OTU386	MS001	None	None	0	NA	None	NA	g__Paracoccus_Methylarcula	g__Paracoccus_Methylarcula; s__;	sp.
MS001 OTU329	OTU329	MS001	None	None	0	NA	None	NA	g__	f__Propionibacteriaceae; g__; s__;	sp.
MS001 OTU161	OTU161	MS001	None	None	0	NA	None	NA	g__Corynebacterium	g__Corynebacterium; s__;	sp.
MS001 OTU582	OTU582	MS001	None	None	0	NA	None	NA	g__	o__JG30-KF-CM45; f__; g__; s__;	sp.
MS001 OTU441	OTU441	MS001	None	None	0	NA	None	NA	g__Microbacterium	g__Microbacterium; s__;	sp.
MS001 OTU868	OTU868	MS001	None	None	0	NA	None	NA	g__	f__Methylophilaceae; g__; s__;	sp.
MS001 OTU672	OTU672	MS001	None	None	0	NA	None	NA	g__Aspergillus	g__Aspergillus; s__;	sp.
MS001 OTU769	OTU769	MS001	None	None	0	NA	None	NA	g__Sphingomonas	g__Sphingomonas; s__;	sp.
MS001 OTU197	OTU197	MS001	None	None	0	NA	None	NA	g__Kocuria	g__Kocuria; s__;	sp.
MS001 OTU60	OTU60	MS001	None	None	0	NA	None	NA	g__Corynebacterium	g__Corynebacterium; s__;	sp.
MS001 OTU911	OTU911	MS001	None	None	0	NA	None	NA	g__Pseudoclavibacter	g__Pseudoclavibacter; s__;	sp.
MS001 OTU650	OTU650	MS001	None	None	0	NA	None	NA	g__Micrococcus	g__Micrococcus; s__;	sp.
MS001 OTU352	OTU352	MS001	None	None	0	NA	None	NA	g__Paracoccus_Methylarcula	g__Paracoccus_Methylarcula; s__;	sp.
MS001 OTU126	OTU126	MS001	None	None	0	NA	None	NA	g__Corynebacterium	g__Corynebacterium; s__;	sp.
MS001 OTU651	OTU651	MS001	None	None	0	NA	None	NA	g__Corynebacterium	g__Corynebacterium; s__;	sp.
MS001 OTU176	OTU176	MS001	None	None	0	NA	None	NA	g__Brevibacterium	g__Brevibacterium; s__;	sp.
MS001 OTU956	OTU956	MS001	None	None	0	NA	None	NA	g__Actinomyces	g__Actinomyces; s__;	sp.
MS001 OTU428	OTU428	MS001	None	None	0	NA	None	NA	g__Sphingomonas	g__Sphingomonas; s__;	sp.
MS001 OTU887	OTU887	MS001	None	None	0	NA	None	NA	g__M79	g__M79; s__;	sp.
MS001 OTU632	OTU632	MS001	None	None	0	NA	None	NA	g__Anaerococcus	g__Anaerococcus; s__;	sp.
MS001 OTU705	OTU705	MS001	None	None	0	NA	None	NA	g__Staphylococcus	g__Staphylococcus; s__;	sp.
MS001 OTU1077	OTU1077	MS001	None	None	0	NA	None	NA	g__Pseudomonas	g__Pseudomonas; s__;	sp.
MS001 OTU635	OTU635	MS001	None	None	0	NA	None	NA	g__Janibacter	g__Janibacter; s__;	sp.
MS001 OTU28	OTU28	MS001	None	None	0	NA	None	NA	g__Corynebacterium	g__Corynebacterium; s__;	sp.
MS001 OTU267	OTU267	MS001	NLC	None	0.059582	NA	NLC	0.059582	g__Micrococcus	g__Micrococcus; s__;	sp.
MS001 OTU826	OTU826	MS001	None	None	0	NA	None	NA	g__Brachybacterium	g__Brachybacterium; s__;	sp.
MS001 OTU332	OTU332	MS001	None	None	0	NA	None	NA	g__Corynebacterium	g__Corynebacterium; s__;	sp.
MS001 OTU730	OTU730	MS001	None	None	0	NA	None	NA	g__Kocuria	g__Kocuria; s__;	sp.
MS001 OTU921	OTU921	MS001	None	None	0	NA	None	NA	g__Corynebacterium	g__Corynebacterium; s__;	sp.
MS001 OTU1013	OTU1013	MS001	None	None	0	NA	None	NA	g__Propionibacterium	g__Propionibacterium; s__;	acnes
MS001 OTU368	OTU368	MS001	None	None	0	NA	None	NA	g__	o__JG30-KF-CM45; f__; g__; s__;	sp.
MS001 OTU208	OTU208	MS001	None	None	0	NA	None	NA	g__Streptococcus	g__Streptococcus; s__;	sp.
MS001 OTU899	OTU899	MS001	None	None	0	NA	None	NA	g__Corynebacterium	g__Corynebacterium; s__;	sp.
MS001 OTU374	OTU374	MS001	None	None	0	NA	None	NA	g__	f__Microbacteriaceae; g__; s__;	sp.
MS001 OTU429	OTU429	MS001	None	None	0	NA	None	NA	g__Corynebacterium	g__Corynebacterium; s__;	sp.
MS001 OTU489	OTU489	MS001	None	None	0	NA	None	NA	g__Corynebacterium	g__Corynebacterium; s__;	sp.
MS001 OTU104	OTU104	MS001	None	None	0	NA	None	NA	g__Prevotella	g__Prevotella; s__;	sp.
MS001 OTU159	OTU159	MS001	None	None	0	NA	None	NA	g__Pseudomonas	g__Pseudomonas; s__;	sp.
MS001 OTU747	OTU747	MS001	None	None	0	NA	None	NA	g__Dietzia	g__Dietzia; s__;	sp.
MS001 OTU47	OTU47	MS001	None	None	0	NA	None	NA	g__Deinococcus	g__Deinococcus; s__;	sp.
MS001 OTU1017	OTU1017	MS001	NLC	None	0.473844	NA	NLC	0.473844	g__Micrococcus	g__Micrococcus; s__;	sp.
MS001 OTU855	OTU855	MS001	None	None	0	NA	None	NA	g__Tessaracoccus	g__Tessaracoccus; s__;	sp.
MS001 OTU1057	OTU1057	MS001	None	None	0	NA	None	NA	g__Paracoccus_Methylarcula	g__Paracoccus_Methylarcula; s__;	sp.
MS001 OTU679	OTU679	MS001	None	None	0	NA	None	NA	g__Enhydrobacter	g__Enhydrobacter; s__;	sp.
MS001 OTU880	OTU880	MS001	None	None	0	NA	None	NA	g__Brachybacterium	g__Brachybacterium; s__;	sp.
MS001 OTU986	OTU986	MS001	None	None	0	NA	None	NA	g__Liposcelidae	g__Liposcelidae; s__;	sp.
MS001 OTU1027	OTU1027	MS001	None	None	0	NA	None	NA	g__Acinetobacter	g__Acinetobacter; s__;	sp.
MS001 OTU905	OTU905	MS001	None	None	0	NA	None	NA	g__Cryptococcus	g__Cryptococcus; s__;	sp.
MS001 OTU52	OTU52	MS001	None	None	0	NA	None	NA	g__	f__Dietziaceae; g__; s__;	sp.
MS001 OTU866	OTU866	MS001	None	None	0	NA	None	NA	g__Brevundimonas	g__Brevundimonas; s__;	sp.
MS001 OTU641	OTU641	MS001	None	None	0	NA	None	NA	g__Streptococcus	g__Streptococcus; s__;	sp.
MS001 OTU777	OTU777	MS001	None	None	0	NA	None	NA	g__Paracoccus_Methylarcula	g__Paracoccus_Methylarcula; s__;	sp.
MS001 OTU518	OTU518	MS001	None	None	0	NA	None	NA	g__Paracoccus_Methylarcula	g__Paracoccus_Methylarcula; s__;	sp.
MS001 OTU216	OTU216	MS001	None	None	0	NA	None	NA	g__Staphylococcus	g__Staphylococcus; s__;	aureus
MS001 OTU478	OTU478	MS001	None	None	0	NA	None	NA	g__Thermaerobacter	g__Thermaerobacter; s__;	sp.
MS001 OTU912	OTU912	MS001	None	None	0	NA	None	NA	g__Corynebacterium	g__Corynebacterium; s__;	sp.
MS001 OTU785	OTU785	MS001	None	None	0	NA	None	NA	g__Brevibacterium	g__Brevibacterium; s__;	sp.
MS001 OTU587	OTU587	MS001	None	None	0	NA	None	NA	g__Propionibacterium	g__Propionibacterium; s__;	acnes
MS001 OTU95	OTU95	MS001	None	None	0	NA	None	NA	g__	f__Halobacteriaceae; g__; s__;	sp.
MS001 OTU923	OTU923	MS001	None	None	0	NA	None	NA	g__Mycobacterium	g__Mycobacterium; s__;	sp.
MS001 OTU822	OTU822	MS001	None	None	0	NA	None	NA	g__Corynebacterium	g__Corynebacterium; s__;	sp.
MS001 OTU707	OTU707	MS001	None	None	0	NA	None	NA	g__Eikenella_Kingella	g__Eikenella_Kingella; s__;	sp.
MS001 OTU65	OTU65	MS001	None	None	0	NA	None	NA	g__Corynebacterium	g__Corynebacterium; s__;	sp.
MS001 OTU261	OTU261	MS001	None	None	0	NA	None	NA	g__Paracoccus_Methylarcula	g__Paracoccus_Methylarcula; s__;	sp.
MS001 OTU371	OTU371	MS001	None	None	0	NA	None	NA	g__Corynebacterium	g__Corynebacterium; s__;	sp.
MS001 OTU656	OTU656	MS001	None	None	0	NA	None	NA	g__	o__Corynebacteriales; f__; g__; s__;	sp.
MS001 OTU814	OTU814	MS001	None	None	0	NA	None	NA	g__	f__Propionibacteriaceae; g__; s__;	sp.
MS001 OTU228	OTU228	MS001	None	None	0	NA	None	NA	g__	f__Dermabacteraceae; g__; s__;	sp.
MS001 OTU531	OTU531	MS001	None	None	0	NA	None	NA	g__Fusobacterium	g__Fusobacterium; s__;	sp.
MS001 OTU829	OTU829	MS001	None	None	0	NA	None	NA	g__Malassezia	g__Malassezia; s__;	sp.
MS001 OTU172	OTU172	MS001	None	None	0	NA	None	NA	g__Sphingomonas	g__Sphingomonas; s__;	sp.
MS001 OTU669	OTU669	MS001	None	None	0	NA	None	NA	g__Acinetobacter	g__Acinetobacter; s__;	sp.
MS001 OTU121	OTU121	MS001	None	None	0	NA	None	NA	g__Paracoccus_Methylarcula	g__Paracoccus_Methylarcula; s__;	sp.
MS001 OTU639	OTU639	MS001	None	None	0	NA	None	NA	g__Anaerococcus	g__Anaerococcus; s__;	sp.
MS002 OTU578	OTU578	MS002	None	None	0	NA	None	NA	g__Staphylococcus	g__Staphylococcus; s__;	aureus
MS001 OTU123	OTU123	MS001	None	None	0	NA	None	NA	g__Corynebacterium	g__Corynebacterium; s__;	sp.
MS001 OTU304	OTU304	MS001	None	None	0	NA	None	NA	g__Enhydrobacter	g__Enhydrobacter; s__;	sp.
MS001 OTU499	OTU499	MS001	None	None	0	NA	None	NA	g__Rothia	g__Rothia; s__;	sp.
MS001 OTU56	OTU56	MS001	NLC	None	0.00534882	NA	NLC	0.00534882	g__Brevibacterium	g__Brevibacterium; s__;	sp.
MS001 OTU703	OTU703	MS001	None	None	0	NA	None	NA	g__Paracoccus_Methylarcula	g__Paracoccus_Methylarcula; s__;	sp.
MS001 OTU146	OTU146	MS001	None	None	0	NA	None	NA	g__Terracoccus	g__Terracoccus; s__;	sp.
MS001 OTU802	OTU802	MS001	None	None	0	NA	None	NA	g__Kocuria	g__Kocuria; s__;	sp.
MS002 OTU454	OTU454	MS002	NLC	None	0.122194	NA	NLC	0.122194	g__Propionibacterium	g__Propionibacterium; s__;	acnes
MS002 OTU76	OTU76	MS002	None	None	0	NA	None	NA	g__Staphylococcus	g__Staphylococcus; s__;	aureus
MS002 OTU978	OTU978	MS002	None	None	0	NA	None	NA	g__Propionibacterium	g__Propionibacterium; s__;	acnes
MS002 OTU728	OTU728	MS002	None	None	0	NA	None	NA	g__Anaerococcus	g__Anaerococcus; s__;	sp.
MS002 OTU29	OTU29	MS002	None	None	0	NA	None	NA	g__Hortaea	g__Hortaea; s__;	sp.
MS002 OTU58	OTU58	MS002	None	None	0	NA	None	NA	g__Streptococcus	g__Streptococcus; s__;	sp.
MS002 OTU211	OTU211	MS002	NLC	None	0.0295071	NA	NLC	0.0295071	g__Corynebacterium	g__Corynebacterium; s__;	sp.
MS002 OTU861	OTU861	MS002	None	None	0	NA	None	NA	g__Veillonella	g__Veillonella; s__;	sp.
MS002 OTU340	OTU340	MS002	None	None	0	NA	None	NA	g__Agrobacterium	g__Agrobacterium; s__;	sp.
MS002 OTU888	OTU888	MS002	None	None	0	NA	None	NA	g__Staphylococcus	g__Staphylococcus; s__;	sp.
MS002 OTU825	OTU825	MS002	NLC	NLC	0.0426017	0.158459	NLC	0.0426017	g__Streptococcus	g__Streptococcus; s__;	sp.
MS002 OTU917	OTU917	MS002	None	None	0	NA	None	NA	g__Enhydrobacter	g__Enhydrobacter; s__;	sp.
MS002 OTU236	OTU236	MS002	None	None	0	NA	None	NA	g__Williamsia	g__Williamsia; s__;	sp.
MS002 OTU193	OTU193	MS002	None	None	0	NA	None	NA	g__Demodex	g__Demodex; s__;	sp.
MS002 OTU360	OTU360	MS002	None	None	0	NA	None	NA	g__Staphylococcus	g__Staphylococcus; s__;	epidermidis
MS002 OTU189	OTU189	MS002	None	None	0	NA	None	NA	g__Haemophilus	g__Haemophilus; s__;	sp.
MS002 OTU1022	OTU1022	MS002	NLC	NLC	0.357515	0.357515	None	NA	g__Corynebacterium	g__Corynebacterium; s__;	sp.
MS002 OTU508	OTU508	MS002	None	None	0	NA	None	NA	g__	f__S15B-MN121; g__; s__;	sp.
MS002 OTU417	OTU417	MS002	None	None	0	NA	None	NA	g__Corynebacterium	g__Corynebacterium; s__;	sp.
MS002 OTU260	OTU260	MS002	None	None	0	NA	None	NA	g__Leptotrichia	g__Leptotrichia; s__;	sp.
MS002 OTU762	OTU762	MS002	None	None	0	NA	None	NA	g__Mycosphaerella	g__Mycosphaerella; s__;	sp.
MS002 OTU781	OTU781	MS002	None	None	0	NA	None	NA	g__Staphylococcus	g__Staphylococcus; s__;	epidermidis
MS002 OTU678	OTU678	MS002	NLC	NLC	0.196569	0.196569	None	NA	g__Veillonella	g__Veillonella; s__;	sp.
MS002 OTU652	OTU652	MS002	None	None	0	NA	None	NA	g__Corynebacterium	g__Corynebacterium; s__;	sp.
MS002 OTU1033	OTU1033	MS002	None	None	0	NA	None	NA	g__Corynebacterium	g__Corynebacterium; s__;	sp.
MS002 OTU366	OTU366	MS002	None	None	0	NA	None	NA	g__Actinomyces	g__Actinomyces; s__;	sp.
MS002 OTU844	OTU844	MS002	None	None	0	NA	None	NA	g__Parasutterella	g__Parasutterella; s__;	sp.
MS002 OTU400	OTU400	MS002	None	None	0	NA	None	NA	g__Brevibacterium	g__Brevibacterium; s__;	sp.
MS002 OTU985	OTU985	MS002	None	None	0	NA	None	NA	g__Staphylococcus	g__Staphylococcus; s__;	sp.
MS002 OTU475	OTU475	MS002	NLC	None	0.179237	NA	NLC	0.179237	g__Malassezia	g__Malassezia; s__;	sp.
MS002 OTU764	OTU764	MS002	None	None	0	NA	None	NA	g__Actinomyces	g__Actinomyces; s__;	sp.
MS002 OTU112	OTU112	MS002	None	None	0	NA	None	NA	g__Pseudomonas	g__Pseudomonas; s__;	sp.
MS002 OTU191	OTU191	MS002	NLC	NLC	0.133217	0.133217	None	NA	g__Neisseria	g__Neisseria; s__;	sp.
MS002 OTU588	OTU588	MS002	None	None	0	NA	None	NA	g__Micrococcus	g__Micrococcus; s__;	sp.
MS002 OTU446	OTU446	MS002	None	None	0	NA	None	NA	g__Streptococcus	g__Streptococcus; s__;	sp.
MS002 OTU319	OTU319	MS002	None	None	0	NA	None	NA	g__Staphylococcus	g__Staphylococcus; s__;	epidermidis
MS002 OTU663	OTU663	MS002	None	None	0	NA	None	NA	g__Porphyromonas	g__Porphyromonas; s__;	sp.
MS002 OTU854	OTU854	MS002	NLC	None	0.0916762	NA	NLC	0.0916762	g__Propionibacterium	g__Propionibacterium; s__;	acnes
MS002 OTU353	OTU353	MS002	None	None	0	NA	None	NA	g__Streptococcus	g__Streptococcus; s__;	sp.
MS002 OTU984	OTU984	MS002	NLC	None	0.272754	NA	NLC	0.272754	g__Propionibacterium	g__Propionibacterium; s__;	acnes
MS002 OTU128	OTU128	MS002	AK	None	0.237038	NA	AK	0.237038	g__Macrococcus	g__Macrococcus; s__;	sp.
MS002 OTU250	OTU250	MS002	None	None	0	NA	None	NA	g__Alloiococcus	g__Alloiococcus; s__;	sp.
MS002 OTU130	OTU130	MS002	NLC	None	0.0263147	NA	NLC	0.0263147	g__LR2-63	g__LR2-63; s__;	sp.
MS002 OTU461	OTU461	MS002	None	None	0	NA	None	NA	g__Leptotrichia	g__Leptotrichia; s__;	sp.
MS002 OTU736	OTU736	MS002	None	None	0	NA	None	NA	g__Aerococcus	g__Aerococcus; s__;	sp.
MS002 OTU408	OTU408	MS002	None	None	0	NA	None	NA	g__Staphylococcus	g__Staphylococcus; s__;	aureus
MS002 OTU55	OTU55	MS002	None	None	0	NA	None	NA	g__Streptococcus	g__Streptococcus; s__;	sp.
MS002 OTU424	OTU424	MS002	NLC	None	0.271738	NA	NLC	0.271738	g__Malassezia	g__Malassezia; s__;	sp.
MS002 OTU872	OTU872	MS002	None	None	0	NA	None	NA	g__Haemophilus	g__Haemophilus; s__;	sp.
MS002 OTU163	OTU163	MS002	None	None	0	NA	None	NA	g__Corynebacterium	g__Corynebacterium; s__;	sp.
MS002 OTU395	OTU395	MS002	NLC	None	0.100675	NA	NLC	0.100675	g__Propionibacterium	g__Propionibacterium; s__;	granulosum
MS002 OTU988	OTU988	MS002	None	None	0	NA	None	NA	g__Abiotrophia	g__Abiotrophia; s__;	sp.
MS002 OTU886	OTU886	MS002	None	None	0	NA	None	NA	g__Phaeophleospora	g__Phaeophleospora; s__;	sp.
MS002 OTU648	OTU648	MS002	None	None	0	NA	None	NA	g__Enhydrobacter	g__Enhydrobacter; s__;	sp.
MS002 OTU642	OTU642	MS002	None	None	0	NA	None	NA	g__Veillonella	g__Veillonella; s__;	sp.
MS002 OTU801	OTU801	MS002	None	None	0	NA	None	NA	g__Veillonella	g__Veillonella; s__;	sp.
MS002 OTU135	OTU135	MS002	None	None	0	NA	None	NA	g__Staphylococcus	g__Staphylococcus; s__;	epidermidis
MS002 OTU154	OTU154	MS002	None	None	0	NA	None	NA	g__Propionibacterium	g__Propionibacterium; s__;	acnes
MS002 OTU1003	OTU1003	MS002	None	None	0	NA	None	NA	g__Paracoccus_Methylarcula	g__Paracoccus_Methylarcula; s__;	sp.
MS002 OTU335	OTU335	MS002	NLC	None	0.0330554	NA	NLC	0.0330554	g__Propionibacterium	g__Propionibacterium; s__;	sp.
MS002 OTU698	OTU698	MS002	None	None	0	NA	None	NA	g__Corynebacterium	g__Corynebacterium; s__;	sp.
MS002 OTU554	OTU554	MS002	None	None	0	NA	None	NA	g__Streptococcus	g__Streptococcus; s__;	sp.
MS002 OTU440	OTU440	MS002	None	None	0	NA	None	NA	g__Corynebacterium	g__Corynebacterium; s__;	sp.
MS002 OTU214	OTU214	MS002	None	None	0	NA	None	NA	g__Acinetobacter	g__Acinetobacter; s__;	sp.
MS002 OTU328	OTU328	MS002	NLC	None	0.131235	NA	NLC	0.131235	g__Finegoldia	g__Finegoldia; s__;	sp.
MS002 OTU317	OTU317	MS002	None	None	0	NA	None	NA	g__Propionibacterium	g__Propionibacterium; s__;	sp.
MS002 OTU998	OTU998	MS002	None	None	0	NA	None	NA	g__LR2-63	g__LR2-63; s__;	sp.
MS002 OTU823	OTU823	MS002	None	None	0	NA	None	NA	g__Porphyromonas	g__Porphyromonas; s__;	sp.
MS002 OTU289	OTU289	MS002	None	None	0	NA	None	NA	g__Pseudomonas	g__Pseudomonas; s__;	sp.
MS002 OTU401	OTU401	MS002	None	None	0	NA	None	NA	g__Propionibacterium	g__Propionibacterium; s__;	acnes
MS002 OTU694	OTU694	MS002	None	None	0	NA	None	NA	g__Staphylococcus	g__Staphylococcus; s__;	sp.
MS002 OTU816	OTU816	MS002	None	None	0	NA	None	NA	g__Staphylococcus	g__Staphylococcus; s__;	epidermidis
MS002 OTU404	OTU404	MS002	None	None	0	NA	None	NA	g__Parabacteroides	g__Parabacteroides; s__;	sp.
MS002 OTU455	OTU455	MS002	None	None	0	NA	None	NA	g__Methylobacterium	g__Methylobacterium; s__;	sp.
MS002 OTU336	OTU336	MS002	AK	AK	0.379312	0.379312	None	NA	g__Finegoldia	g__Finegoldia; s__;	sp.
MS002 OTU92	OTU92	MS002	None	None	0	NA	None	NA	g__Chryseobacterium_Epilithonimonas	g__Chryseobacterium_Epilithonimonas; s__;	sp.
MS002 OTU550	OTU550	MS002	None	None	0	NA	None	NA	g__Erwinia	g__Erwinia; s__;	sp.
MS002 OTU419	OTU419	MS002	None	None	0	NA	None	NA	g__Leptotrichia	g__Leptotrichia; s__;	sp.
MS002 OTU625	OTU625	MS002	None	None	0	NA	None	NA	g__Bifidobacterium	g__Bifidobacterium; s__;	sp.
MS002 OTU712	OTU712	MS002	None	None	0	NA	None	NA	g__Peptoniphilus	g__Peptoniphilus; s__;	sp.
MS002 OTU50	OTU50	MS002	None	None	0	NA	None	NA	g__Staphylococcus	g__Staphylococcus; s__;	aureus
MS002 OTU406	OTU406	MS002	NLC	None	0.267607	NA	NLC	0.267607	g__Propionibacterium	g__Propionibacterium; s__;	acnes
MS002 OTU530	OTU530	MS002	None	None	0	NA	None	NA	g__Corynebacterium	g__Corynebacterium; s__;	sp.
MS002 OTU365	OTU365	MS002	AK	AK	0.0117526	0.259678	AK	0.0117526	g__Capnocytophaga	g__Capnocytophaga; s__;	sp.
MS002 OTU470	OTU470	MS002	AK	AK	0.182445	0.182445	None	NA	g__M79	g__M79; s__;	sp.
MS002 OTU883	OTU883	MS002	None	None	0	NA	None	NA	g__Acinetobacter	g__Acinetobacter; s__;	sp.
MS002 OTU491	OTU491	MS002	AK	AK	0.0242626	0.0242626	None	NA	g__Alternaria	g__Alternaria; s__;	sp.
MS002 OTU1016	OTU1016	MS002	NLC	None	0.303705	NA	NLC	0.303705	g__Malassezia	g__Malassezia; s__;	sp.
MS002 OTU13	OTU13	MS002	None	None	0	NA	None	NA	g__Gemella	g__Gemella; s__;	sp.
MS002 OTU799	OTU799	MS002	None	None	0	NA	None	NA	g__Porphyromonas	g__Porphyromonas; s__;	sp.
MS002 OTU105	OTU105	MS002	None	None	0	NA	None	NA	g__Roseomonas	g__Roseomonas; s__;	sp.
MS002 OTU840	OTU840	MS002	None	None	0	NA	None	NA	g__Rhodotorula	g__Rhodotorula; s__;	sp.
MS002 OTU390	OTU390	MS002	None	None	0	NA	None	NA	g__Gordonia	g__Gordonia; s__;	sp.
MS004 OTU888	OTU888	MS004	None	None	0	NA	None	NA	g__Staphylococcus	g__Staphylococcus; s__;	sp.
MS002 OTU959	OTU959	MS002	None	None	0	NA	None	NA	g__Leptotrichia	g__Leptotrichia; s__;	sp.
MS002 OTU358	OTU358	MS002	None	None	0	NA	None	NA	g__Kocuria	g__Kocuria; s__;	sp.
MS002 OTU805	OTU805	MS002	None	None	0	NA	None	NA	g__Kingella_Simonsiella	g__Kingella_Simonsiella; s__;	sp.
MS002 OTU437	OTU437	MS002	None	None	0	NA	None	NA	g__Dermabacter	g__Dermabacter; s__;	sp.
MS002 OTU1021	OTU1021	MS002	None	None	0	NA	None	NA	g__Pseudomonas	g__Pseudomonas; s__;	sp.
MS002 OTU934	OTU934	MS002	NLC	None	0.273729	NA	NLC	0.273729	g__Propionibacterium	g__Propionibacterium; s__;	acnes
MS002 OTU382	OTU382	MS002	None	None	0	NA	None	NA	g__Actinomyces	g__Actinomyces; s__;	sp.
MS002 OTU139	OTU139	MS002	None	None	0	NA	None	NA	g__Malassezia	g__Malassezia; s__;	sp.
MS002 OTU129	OTU129	MS002	NLC	None	0.147769	NA	NLC	0.147769	g__Propionibacterium	g__Propionibacterium; s__;	acnes
MS002 OTU168	OTU168	MS002	None	None	0	NA	None	NA	g__LR2-63	g__LR2-63; s__;	sp.
MS004 OTU360	OTU360	MS004	None	None	0	NA	None	NA	g__Staphylococcus	g__Staphylococcus; s__;	epidermidis
MS002 OTU178	OTU178	MS002	None	None	0	NA	None	NA	g__Veillonella	g__Veillonella; s__;	sp.
MS002 OTU124	OTU124	MS002	None	None	0	NA	None	NA	g__Porphyromonas	g__Porphyromonas; s__;	sp.
MS002 OTU778	OTU778	MS002	None	None	0	NA	None	NA	g__Corynebacterium	g__Corynebacterium; s__;	sp.
MS002 OTU21	OTU21	MS002	AK	AK	0.0209471	0.0209471	None	NA	g__Paracoccus_Methylarcula	g__Paracoccus_Methylarcula; s__;	sp.
MS002 OTU460	OTU460	MS002	None	None	0	NA	None	NA	g__Streptococcus	g__Streptococcus; s__;	sp.
MS002 OTU1040	OTU1040	MS002	None	None	0	NA	None	NA	g__Pseudomonas	g__Pseudomonas; s__;	sp.
MS002 OTU379	OTU379	MS002	NLC	None	0.0275825	NA	NLC	0.0275825	g__Finegoldia	g__Finegoldia; s__;	sp.
MS002 OTU901	OTU901	MS002	None	None	0	NA	None	NA	g__Leptotrichia	g__Leptotrichia; s__;	sp.
MS002 OTU579	OTU579	MS002	None	None	0	NA	None	NA	g__Corynebacterium	g__Corynebacterium; s__;	sp.
MS002 OTU341	OTU341	MS002	None	None	0	NA	None	NA	g__Vibrio	g__Vibrio; s__;	sp.
MS002 OTU1002	OTU1002	MS002	None	None	0	NA	None	NA	g__Corynebacterium	g__Corynebacterium; s__;	sp.
MS002 OTU416	OTU416	MS002	None	None	0	NA	None	NA	g__Prevotella	g__Prevotella; s__;	sp.
MS002 OTU380	OTU380	MS002	None	None	0	NA	None	NA	g__Acinetobacter	g__Acinetobacter; s__;	sp.
MS002 OTU120	OTU120	MS002	None	None	0	NA	None	NA	g__Actinomyces	g__Actinomyces; s__;	sp.
MS002 OTU813	OTU813	MS002	None	None	0	NA	None	NA	g__Lactococcus	g__Lactococcus; s__;	sp.
MS002 OTU851	OTU851	MS002	None	None	0	NA	None	NA	g__	f__Entomoplasmataceae; g__; s__;	sp.
MS004 OTU135	OTU135	MS004	None	None	0	NA	None	NA	g__Staphylococcus	g__Staphylococcus; s__;	epidermidis
MS004 OTU694	OTU694	MS004	None	None	0	NA	None	NA	g__Staphylococcus	g__Staphylococcus; s__;	sp.
MS002 OTU791	OTU791	MS002	None	None	0	NA	None	NA	g__Veillonella	g__Veillonella; s__;	sp.
MS002 OTU525	OTU525	MS002	None	None	0	NA	None	NA	g__Actinomyces	g__Actinomyces; s__;	sp.
MS002 OTU441	OTU441	MS002	None	None	0	NA	None	NA	g__Microbacterium	g__Microbacterium; s__;	sp.
MS002 OTU751	OTU751	MS002	None	None	0	NA	None	NA	g__Streptococcus	g__Streptococcus; s__;	sp.
MS002 OTU691	OTU691	MS002	None	None	0	NA	None	NA	g__	f__Listeriaceae; g__; s__;	sp.
MS002 OTU427	OTU427	MS002	AK	None	0.0173478	NA	AK	0.0173478	g__Prevotella	g__Prevotella; s__;	sp.
MS002 OTU224	OTU224	MS002	NLC	NLC	0.169562	0.169562	None	NA	g__Enhydrobacter	g__Enhydrobacter; s__;	sp.
MS002 OTU1034	OTU1034	MS002	None	None	0	NA	None	NA	g__Neisseria	g__Neisseria; s__;	sp.
MS002 OTU996	OTU996	MS002	None	None	0	NA	None	NA	g__Pseudomonas	g__Pseudomonas; s__;	sp.
MS002 OTU651	OTU651	MS002	None	None	0	NA	None	NA	g__Corynebacterium	g__Corynebacterium; s__;	sp.
MS002 OTU483	OTU483	MS002	NLC	NLC	0.105558	0.105558	None	NA	g__Streptococcus	g__Streptococcus; s__;	sp.
MS002 OTU918	OTU918	MS002	NLC	NLC	0.238972	0.211186	NLC	0.238972	g__Corynebacterium	g__Corynebacterium; s__;	sp.
MS004 OTU705	OTU705	MS004	None	None	0	NA	None	NA	g__Staphylococcus	g__Staphylococcus; s__;	sp.
MS002 OTU645	OTU645	MS002	None	None	0	NA	None	NA	g__Granulicatella	g__Granulicatella; s__;	sp.
MS002 OTU575	OTU575	MS002	AK	None	0.109211	NA	AK	0.109211	g__Neisseria	g__Neisseria; s__;	sp.
MS002 OTU1039	OTU1039	MS002	None	None	0	NA	None	NA	g__Corynebacterium	g__Corynebacterium; s__;	sp.
MS002 OTU28	OTU28	MS002	None	None	0	NA	None	NA	g__Corynebacterium	g__Corynebacterium; s__;	sp.
MS002 OTU40	OTU40	MS002	None	None	0	NA	None	NA	g__Veillonella	g__Veillonella; s__;	sp.
MS002 OTU192	OTU192	MS002	None	None	0	NA	None	NA	g__Corynebacterium	g__Corynebacterium; s__;	sp.
MS002 OTU215	OTU215	MS002	None	None	0	NA	None	NA	g__Leptotrichia	g__Leptotrichia; s__;	sp.
MS002 OTU960	OTU960	MS002	None	None	0	NA	None	NA	g__Corynebacterium	g__Corynebacterium; s__;	sp.
MS002 OTU150	OTU150	MS002	None	None	0	NA	None	NA	g__Leptotrichia	g__Leptotrichia; s__;	sp.
MS002 OTU354	OTU354	MS002	None	None	0	NA	None	NA	g__Malassezia	g__Malassezia; s__;	sp.
MS005 OTU578	OTU578	MS005	None	None	0	NA	None	NA	g__Staphylococcus	g__Staphylococcus; s__;	aureus
MS002 OTU921	OTU921	MS002	AK	AK	0.0856518	0.0856518	None	NA	g__Corynebacterium	g__Corynebacterium; s__;	sp.
MS002 OTU1013	OTU1013	MS002	NLC	None	0.329695	NA	NLC	0.329695	g__Propionibacterium	g__Propionibacterium; s__;	acnes
MS002 OTU208	OTU208	MS002	None	None	0	NA	None	NA	g__Streptococcus	g__Streptococcus; s__;	sp.
MS002 OTU842	OTU842	MS002	None	None	0	NA	None	NA	g__Oribacterium	g__Oribacterium; s__;	sp.
MS002 OTU899	OTU899	MS002	None	None	0	NA	None	NA	g__Corynebacterium	g__Corynebacterium; s__;	sp.
MS002 OTU429	OTU429	MS002	None	None	0	NA	None	NA	g__Corynebacterium	g__Corynebacterium; s__;	sp.
MS002 OTU67	OTU67	MS002	None	None	0	NA	None	NA	g__Gordonia	g__Gordonia; s__;	sp.
MS002 OTU795	OTU795	MS002	None	None	0	NA	None	NA	g__Propionibacterium	g__Propionibacterium; s__;	acidifacines
MS002 OTU489	OTU489	MS002	None	None	0	NA	None	NA	g__Corynebacterium	g__Corynebacterium; s__;	sp.
MS002 OTU732	OTU732	MS002	None	None	0	NA	None	NA	g__Actinomyces	g__Actinomyces; s__;	sp.
MS002 OTU24	OTU24	MS002	None	None	0	NA	None	NA	g__Propionibacterium	g__Propionibacterium; s__;	acnes
MS002 OTU104	OTU104	MS002	None	None	0	NA	None	NA	g__Prevotella	g__Prevotella; s__;	sp.
MS002 OTU159	OTU159	MS002	None	None	0	NA	None	NA	g__Pseudomonas	g__Pseudomonas; s__;	sp.
MS002 OTU195	OTU195	MS002	None	None	0	NA	None	NA	g__Anaerococcus	g__Anaerococcus; s__;	sp.
MS002 OTU1057	OTU1057	MS002	None	None	0	NA	None	NA	g__Paracoccus_Methylarcula	g__Paracoccus_Methylarcula; s__;	sp.
MS002 OTU162	OTU162	MS002	None	None	0	NA	None	NA	g__Moryella	g__Moryella; s__;	sp.
MS002 OTU334	OTU334	MS002	None	None	0	NA	None	NA	g__	f__Xenococcaceae; g__; s__;	sp.
MS002 OTU201	OTU201	MS002	None	None	0	NA	None	NA	g__Streptococcus	g__Streptococcus; s__;	sp.
MS002 OTU871	OTU871	MS002	NLC	NLC	0.056716	0.056716	None	NA	g__Anaerococcus	g__Anaerococcus; s__;	sp.
MS002 OTU820	OTU820	MS002	None	None	0	NA	None	NA	g__Corynebacterium	g__Corynebacterium; s__;	sp.
MS002 OTU905	OTU905	MS002	None	None	0	NA	None	NA	g__Cryptococcus	g__Cryptococcus; s__;	sp.
MS002 OTU688	OTU688	MS002	NLC	None	0.16493	NA	NLC	0.16493	g__Propionibacterium	g__Propionibacterium; s__;	acnes
MS002 OTU866	OTU866	MS002	None	None	0	NA	None	NA	g__Brevundimonas	g__Brevundimonas; s__;	sp.
MS002 OTU593	OTU593	MS002	None	None	0	NA	None	NA	g__Haemophilus	g__Haemophilus; s__;	sp.
MS002 OTU188	OTU188	MS002	None	None	0	NA	None	NA	g__Brevundimonas	g__Brevundimonas; s__;	sp.
MS002 OTU641	OTU641	MS002	None	None	0	NA	None	NA	g__Streptococcus	g__Streptococcus; s__;	sp.
MS002 OTU838	OTU838	MS002	None	None	0	NA	None	NA	g__Actinomyces	g__Actinomyces; s__;	sp.
MS002 OTU497	OTU497	MS002	None	None	0	NA	None	NA	g__Streptococcus	g__Streptococcus; s__;	sp.
MS002 OTU183	OTU183	MS002	None	None	0	NA	None	NA	g__Prevotella	g__Prevotella; s__;	sp.
MS005 OTU888	OTU888	MS005	None	None	0	NA	None	NA	g__Staphylococcus	g__Staphylococcus; s__;	sp.
MS002 OTU587	OTU587	MS002	NLC	None	0.254617	NA	NLC	0.254617	g__Propionibacterium	g__Propionibacterium; s__;	acnes
MS002 OTU65	OTU65	MS002	None	None	0	NA	None	NA	g__Corynebacterium	g__Corynebacterium; s__;	sp.
MS002 OTU261	OTU261	MS002	None	None	0	NA	None	NA	g__Paracoccus_Methylarcula	g__Paracoccus_Methylarcula; s__;	sp.
MS002 OTU792	OTU792	MS002	None	None	0	NA	None	NA	g__Leptotrichia	g__Leptotrichia; s__;	sp.
MS002 OTU371	OTU371	MS002	None	None	0	NA	None	NA	g__Corynebacterium	g__Corynebacterium; s__;	sp.
MS002 OTU656	OTU656	MS002	NLC	NLC	0.277814	0.256806	NLC	0.277814	g__	o__Corynebacteriales; f__; g__; s__;	sp.
MS002 OTU531	OTU531	MS002	None	None	0	NA	None	NA	g__Fusobacterium	g__Fusobacterium; s__;	sp.
MS002 OTU829	OTU829	MS002	NLC	None	0.00713283	NA	NLC	0.00713283	g__Malassezia	g__Malassezia; s__;	sp.
MS002 OTU613	OTU613	MS002	None	None	0	NA	None	NA	g__Actinomyces	g__Actinomyces; s__;	sp.
MS002 OTU121	OTU121	MS002	AK	AK	0.0225603	0.0225603	None	NA	g__Paracoccus_Methylarcula	g__Paracoccus_Methylarcula; s__;	sp.
MS002 OTU1071	OTU1071	MS002	None	None	0	NA	None	NA	g__Prevotella	g__Prevotella; s__;	sp.
MS002 OTU577	OTU577	MS002	None	None	0	NA	None	NA	g__Rothia	g__Rothia; s__;	sp.
MS005 OTU781	OTU781	MS005	None	None	0	NA	None	NA	g__Staphylococcus	g__Staphylococcus; s__;	epidermidis
MS002 OTU713	OTU713	MS002	None	None	0	NA	None	NA	g__Corynebacterium	g__Corynebacterium; s__;	sp.
MS002 OTU618	OTU618	MS002	None	None	0	NA	None	NA	g__Veillonella	g__Veillonella; s__;	sp.
MS002 OTU356	OTU356	MS002	None	None	0	NA	None	NA	g__	f__03f02; g__; s__;	sp.
MS002 OTU528	OTU528	MS002	None	None	0	NA	None	NA	g__Leptotrichia	g__Leptotrichia; s__;	sp.
MS002 OTU164	OTU164	MS002	NLC	NLC	0.595233	0.595233	None	NA	g__Didymocrea	g__Didymocrea; s__;	sp.
MS004 OTU560	OTU560	MS004	None	None	0	NA	None	NA	g__	f__Planococcaceae; g__; s__;	sp.
MS004 OTU454	OTU454	MS004	AK	AK	0.204027	0.204027	None	NA	g__Propionibacterium	g__Propionibacterium; s__;	acnes
MS004 OTU978	OTU978	MS004	NLC	None	0.139744	NA	NLC	0.139744	g__Propionibacterium	g__Propionibacterium; s__;	acnes
MS004 OTU29	OTU29	MS004	AK	AK	0.0660783	0.0412453	AK	0.0660783	g__Hortaea	g__Hortaea; s__;	sp.
MS004 OTU58	OTU58	MS004	AK	AK	0.0397907	0.0397907	None	NA	g__Streptococcus	g__Streptococcus; s__;	sp.
MS004 OTU861	OTU861	MS004	AK	AK	0.0579871	0.0579871	None	NA	g__Veillonella	g__Veillonella; s__;	sp.
MS004 OTU340	OTU340	MS004	NLC	NLC	0.0753538	0.00564096	NLC	0.0753538	g__Agrobacterium	g__Agrobacterium; s__;	sp.
MS004 OTU917	OTU917	MS004	None	None	0	NA	None	NA	g__Enhydrobacter	g__Enhydrobacter; s__;	sp.
MS004 OTU218	OTU218	MS004	NLC	NLC	0.0308742	0.0308742	None	NA	g__Paracoccus_Methylarcula	g__Paracoccus_Methylarcula; s__;	sp.
MS004 OTU96	OTU96	MS004	None	None	0	NA	None	NA	g__Nyssopsora	g__Nyssopsora; s__;	sp.
MS004 OTU569	OTU569	MS004	None	None	0	NA	None	NA	g__Micrococcus	g__Micrococcus; s__;	sp.
MS004 OTU690	OTU690	MS004	NLC	NLC	0.0919345	0.0919345	None	NA	g__Streptococcus	g__Streptococcus; s__;	sp.
MS004 OTU536	OTU536	MS004	NLC	NLC	0.0252819	0.119503	NLC	0.0252819	g__Erwinia	g__Erwinia; s__;	sp.
MS004 OTU438	OTU438	MS004	NLC	None	0.0395831	NA	NLC	0.0395831	g__	c__Betaproteobacteria; o__; f__; g__; s__;	sp.
MS004 OTU87	OTU87	MS004	None	None	0	NA	None	NA	g__	f__Pseudoalteromonadaceae; g__; s__;	sp.
MS004 OTU762	OTU762	MS004	AK	AK	0.0714692	0.174194	AK	0.0714692	g__Mycosphaerella	g__Mycosphaerella; s__;	sp.
MS004 OTU381	OTU381	MS004	NLC	NLC	0.0959852	0.0959852	None	NA	g__Propionibacterium	g__Propionibacterium; s__;	acnes
MS004 OTU678	OTU678	MS004	AK	AK	0.250863	0.250863	None	NA	g__Veillonella	g__Veillonella; s__;	sp.
MS004 OTU301	OTU301	MS004	None	None	0	NA	None	NA	g__Cryptococcus	g__Cryptococcus; s__;	sp.
MS004 OTU456	OTU456	MS004	AK	AK	0.140557	0.140557	None	NA	g__Mycosphaerella	g__Mycosphaerella; s__;	sp.
MS004 OTU652	OTU652	MS004	None	None	0	NA	None	NA	g__Corynebacterium	g__Corynebacterium; s__;	sp.
MS004 OTU1033	OTU1033	MS004	NLC	NLC	0.0238326	0.0691961	NLC	0.0238326	g__Corynebacterium	g__Corynebacterium; s__;	sp.
MS004 OTU844	OTU844	MS004	NLC	NLC	0.0477174	0.0230228	NLC	0.0477174	g__Parasutterella	g__Parasutterella; s__;	sp.
MS005 OTU186	OTU186	MS005	None	None	0	NA	None	NA	g__Staphylococcus	g__Staphylococcus; s__;	hominis
MS004 OTU633	OTU633	MS004	AK	AK	0.0562603	0.038256	AK	0.0562603	g__Corynebacterium	g__Corynebacterium; s__;	sp.
MS004 OTU475	OTU475	MS004	NLC	NLC	0.286206	0.000155991	NLC	0.286206	g__Malassezia	g__Malassezia; s__;	sp.
MS004 OTU932	OTU932	MS004	NLC	NLC	0.00343006	0.00343006	None	NA	g__Luteimonas	g__Luteimonas; s__;	sp.
MS004 OTU1063	OTU1063	MS004	AK	AK	0.194882	0.194882	None	NA	g__Mycosphaerella	g__Mycosphaerella; s__;	sp.
MS004 OTU112	OTU112	MS004	None	None	0	NA	None	NA	g__Pseudomonas	g__Pseudomonas; s__;	sp.
MS004 OTU191	OTU191	MS004	None	None	0	NA	None	NA	g__Neisseria	g__Neisseria; s__;	sp.
MS004 OTU588	OTU588	MS004	NLC	NLC	0.266986	0.0474304	NLC	0.266986	g__Micrococcus	g__Micrococcus; s__;	sp.
MS004 OTU542	OTU542	MS004	AK	None	0.0155742	NA	AK	0.0155742	g__Acinetobacter	g__Acinetobacter; s__;	sp.
MS004 OTU227	OTU227	MS004	AK	AK	0.144729	0.144729	None	NA	g__Haemophilus	g__Haemophilus; s__;	sp.
MS004 OTU566	OTU566	MS004	None	None	0	NA	None	NA	g__Micrococcus	g__Micrococcus; s__;	sp.
MS004 OTU717	OTU717	MS004	NLC	NLC	0.0570081	0.0570081	None	NA	g__B202	g__B202; s__;	sp.
MS005 OTU319	OTU319	MS005	None	None	0	NA	None	NA	g__Staphylococcus	g__Staphylococcus; s__;	epidermidis
MS004 OTU854	OTU854	MS004	NLC	None	0.0984313	NA	NLC	0.0984313	g__Propionibacterium	g__Propionibacterium; s__;	acnes
MS004 OTU393	OTU393	MS004	None	None	0	NA	None	NA	g__Propionibacterium	g__Propionibacterium; s__;	acnes
MS004 OTU658	OTU658	MS004	None	None	0	NA	None	NA	g__Lautropia	g__Lautropia; s__;	sp.
MS004 OTU353	OTU353	MS004	None	None	0	NA	None	NA	g__Streptococcus	g__Streptococcus; s__;	sp.
MS004 OTU375	OTU375	MS004	None	None	0	NA	None	NA	g__Empedobacter_Wautersiella	g__Empedobacter_Wautersiella; s__;	sp.
MS004 OTU984	OTU984	MS004	NLC	NLC	0.0835049	0.140993	NLC	0.0835049	g__Propionibacterium	g__Propionibacterium; s__;	acnes
MS004 OTU250	OTU250	MS004	NLC	NLC	0.144299	0.0121904	NLC	0.144299	g__Alloiococcus	g__Alloiococcus; s__;	sp.
MS004 OTU387	OTU387	MS004	AK	None	0.0761266	NA	AK	0.0761266	g__Corynebacterium	g__Corynebacterium; s__;	sp.
MS004 OTU736	OTU736	MS004	NLC	NLC	0.0252916	0.0252916	None	NA	g__Aerococcus	g__Aerococcus; s__;	sp.
MS005 OTU156	OTU156	MS005	None	None	0	NA	None	NA	g__Staphylococcus	g__Staphylococcus; s__;	lugdunensis
MS004 OTU55	OTU55	MS004	NLC	NLC	0.0359627	0.0359627	None	NA	g__Streptococcus	g__Streptococcus; s__;	sp.
MS004 OTU259	OTU259	MS004	None	None	0	NA	None	NA	g__Paracoccus_Methylarcula	g__Paracoccus_Methylarcula; s__;	sp.
MS004 OTU424	OTU424	MS004	NLC	None	0.194099	NA	NLC	0.194099	g__Malassezia	g__Malassezia; s__;	sp.
MS004 OTU872	OTU872	MS004	AK	AK	0.116025	0.0142111	AK	0.116025	g__Haemophilus	g__Haemophilus; s__;	sp.
MS004 OTU163	OTU163	MS004	None	None	0	NA	None	NA	g__Corynebacterium	g__Corynebacterium; s__;	sp.
MS004 OTU395	OTU395	MS004	None	None	0	NA	None	NA	g__Propionibacterium	g__Propionibacterium; s__;	granulosum
MS004 OTU988	OTU988	MS004	NLC	NLC	0.0286854	0.0286854	None	NA	g__Abiotrophia	g__Abiotrophia; s__;	sp.
MS004 OTU665	OTU665	MS004	NLC	NLC	0.0910801	0.0910801	None	NA	g__Candida	g__Candida; s__;	sp.
MS004 OTU930	OTU930	MS004	NLC	None	0.171071	NA	NLC	0.171071	g__	f__Acetobacteraceae; g__; s__;	sp.
MS004 OTU648	OTU648	MS004	None	None	0	NA	None	NA	g__Enhydrobacter	g__Enhydrobacter; s__;	sp.
MS004 OTU811	OTU811	MS004	NLC	None	0.0960728	NA	NLC	0.0960728	g__Aerococcus	g__Aerococcus; s__;	sp.
MS004 OTU249	OTU249	MS004	NLC	NLC	0.00990785	0.0117992	NLC	0.00990785	g__Corynebacterium	g__Corynebacterium; s__;	sp.
MS004 OTU412	OTU412	MS004	NLC	NLC	0.0407944	0.0407944	None	NA	g__Facklamia	g__Facklamia; s__;	sp.
MS004 OTU801	OTU801	MS004	AK	None	0.150619	NA	AK	0.150619	g__Veillonella	g__Veillonella; s__;	sp.
MS004 OTU154	OTU154	MS004	NLC	NLC	0.128727	0.0409975	NLC	0.128727	g__Propionibacterium	g__Propionibacterium; s__;	acnes
MS004 OTU335	OTU335	MS004	NLC	None	0.128032	NA	NLC	0.128032	g__Propionibacterium	g__Propionibacterium; s__;	sp.
MS004 OTU524	OTU524	MS004	NLC	NLC	0.0174953	0.0317642	NLC	0.0174953	g__Erwinia	g__Erwinia; s__;	sp.
MS004 OTU602	OTU602	MS004	NLC	None	0.00523981	NA	NLC	0.00523981	g__Trichocomaceae	g__Trichocomaceae; s__;	sp.
MS004 OTU467	OTU467	MS004	None	None	0	NA	None	NA	g__Prevotella	g__Prevotella; s__;	sp.
MS004 OTU214	OTU214	MS004	None	None	0	NA	None	NA	g__Acinetobacter	g__Acinetobacter; s__;	sp.
MS004 OTU564	OTU564	MS004	AK	AK	0.0645921	0.0645921	None	NA	g__Acinetobacter	g__Acinetobacter; s__;	sp.
MS004 OTU817	OTU817	MS004	NLC	NLC	0.0239666	0.0239666	None	NA	g__Erwinia	g__Erwinia; s__;	sp.
MS004 OTU657	OTU657	MS004	None	None	0	NA	None	NA	g__Roseomonas	g__Roseomonas; s__;	sp.
MS004 OTU222	OTU222	MS004	None	None	0	NA	None	NA	g__Haemophilus	g__Haemophilus; s__;	sp.
MS004 OTU484	OTU484	MS004	None	None	0	NA	None	NA	g__Corynebacterium	g__Corynebacterium; s__;	sp.
MS004 OTU363	OTU363	MS004	NLC	NLC	0.0831381	0.0470557	NLC	0.0831381	g__	f__Entomoplasmataceae; g__; s__;	sp.
MS004 OTU46	OTU46	MS004	NLC	None	0.218407	NA	NLC	0.218407	g__Micrococcus	g__Micrococcus; s__;	sp.
MS004 OTU317	OTU317	MS004	NLC	None	0.114391	NA	NLC	0.114391	g__Propionibacterium	g__Propionibacterium; s__;	sp.
MS004 OTU313	OTU313	MS004	NLC	NLC	0.0711589	0.0711589	None	NA	g__Chryseobacterium_Epilithonimonas	g__Chryseobacterium_Epilithonimonas; s__;	sp.
MS004 OTU823	OTU823	MS004	AK	None	0.0027691	NA	AK	0.0027691	g__Porphyromonas	g__Porphyromonas; s__;	sp.
MS004 OTU289	OTU289	MS004	AK	AK	0.120159	0.120159	None	NA	g__Pseudomonas	g__Pseudomonas; s__;	sp.
MS004 OTU808	OTU808	MS004	NLC	NLC	0.0498189	0.0498189	None	NA	g__Gemella	g__Gemella; s__;	sp.
MS004 OTU401	OTU401	MS004	NLC	None	0.031035	NA	NLC	0.031035	g__Propionibacterium	g__Propionibacterium; s__;	acnes
MS005 OTU408	OTU408	MS005	None	None	0	NA	None	NA	g__Staphylococcus	g__Staphylococcus; s__;	aureus
MS005 OTU405	OTU405	MS005	None	None	0	NA	None	NA	g__Staphylococcus	g__Staphylococcus; s__;	epidermidis
MS004 OTU1052	OTU1052	MS004	NLC	NLC	0.0679845	0.0679845	None	NA	g__Massilia	g__Massilia; s__;	sp.
MS004 OTU92	OTU92	MS004	AK	AK	0.00712487	0.0576492	AK	0.00712487	g__Chryseobacterium_Epilithonimonas	g__Chryseobacterium_Epilithonimonas; s__;	sp.
MS004 OTU550	OTU550	MS004	None	None	0	NA	None	NA	g__Erwinia	g__Erwinia; s__;	sp.
MS004 OTU625	OTU625	MS004	AK	AK	0.0320126	0.0320126	None	NA	g__Bifidobacterium	g__Bifidobacterium; s__;	sp.
MS004 OTU406	OTU406	MS004	NLC	NLC	0.109363	0.156632	NLC	0.109363	g__Propionibacterium	g__Propionibacterium; s__;	acnes
MS004 OTU530	OTU530	MS004	AK	None	0.0335232	NA	AK	0.0335232	g__Corynebacterium	g__Corynebacterium; s__;	sp.
MS004 OTU470	OTU470	MS004	NLC	NLC	0.213674	0.0639366	NLC	0.213674	g__M79	g__M79; s__;	sp.
MS004 OTU883	OTU883	MS004	None	None	0	NA	None	NA	g__Acinetobacter	g__Acinetobacter; s__;	sp.
MS005 OTU694	OTU694	MS005	None	None	0	NA	None	NA	g__Staphylococcus	g__Staphylococcus; s__;	sp.
MS004 OTU491	OTU491	MS004	None	None	0	NA	None	NA	g__Alternaria	g__Alternaria; s__;	sp.
MS004 OTU1016	OTU1016	MS004	NLC	NLC	0.0488682	0.0488682	None	NA	g__Malassezia	g__Malassezia; s__;	sp.
MS004 OTU799	OTU799	MS004	AK	AK	0.133506	0.133506	None	NA	g__Porphyromonas	g__Porphyromonas; s__;	sp.
MS004 OTU840	OTU840	MS004	None	None	0	NA	None	NA	g__Rhodotorula	g__Rhodotorula; s__;	sp.
MS004 OTU358	OTU358	MS004	None	None	0	NA	None	NA	g__Kocuria	g__Kocuria; s__;	sp.
MS004 OTU84	OTU84	MS004	NLC	NLC	0.0681607	0.0681607	None	NA	g__Streptococcus	g__Streptococcus; s__;	sp.
MS004 OTU1021	OTU1021	MS004	AK	None	0.205735	NA	AK	0.205735	g__Pseudomonas	g__Pseudomonas; s__;	sp.
MS004 OTU934	OTU934	MS004	NLC	NLC	0.0357429	0.0798291	NLC	0.0357429	g__Propionibacterium	g__Propionibacterium; s__;	acnes
MS004 OTU948	OTU948	MS004	None	None	0	NA	None	NA	g__Dothidea	g__Dothidea; s__;	sp.
MS004 OTU675	OTU675	MS004	NLC	NLC	0.0608861	0.0608861	None	NA	g__	f__Xenococcaceae; g__; s__;	sp.
MS004 OTU226	OTU226	MS004	NLC	NLC	0.0301231	0.0301231	None	NA	g__Acinetobacter	g__Acinetobacter; s__;	sp.
MS004 OTU139	OTU139	MS004	NLC	None	0.0407335	NA	NLC	0.0407335	g__Malassezia	g__Malassezia; s__;	sp.
MS004 OTU129	OTU129	MS004	NLC	NLC	0.104493	0.15952	NLC	0.104493	g__Propionibacterium	g__Propionibacterium; s__;	acnes
MS004 OTU548	OTU548	MS004	None	None	0	NA	None	NA	g__Acidovorax	g__Acidovorax; s__;	sp.
MS005 OTU50	OTU50	MS005	None	None	0	NA	None	NA	g__Staphylococcus	g__Staphylococcus; s__;	aureus
MS004 OTU772	OTU772	MS004	None	None	0	NA	None	NA	g__Paracoccus_Methylarcula	g__Paracoccus_Methylarcula; s__;	sp.
MS004 OTU993	OTU993	MS004	AK	AK	0.0989204	0.0989204	None	NA	g__Actinomyces	g__Actinomyces; s__;	sp.
MS004 OTU1015	OTU1015	MS004	NLC	NLC	0.0749319	0.0749319	None	NA	g__Acinetobacter	g__Acinetobacter; s__;	sp.
MS004 OTU940	OTU940	MS004	None	None	0	NA	None	NA	g__	f__Enterobacteriaceae; g__; s__;	sp.
MS004 OTU778	OTU778	MS004	NLC	NLC	0.0135247	0.19001	NLC	0.0135247	g__Corynebacterium	g__Corynebacterium; s__;	sp.
MS004 OTU21	OTU21	MS004	NLC	NLC	0.0610449	0.0566037	NLC	0.0610449	g__Paracoccus_Methylarcula	g__Paracoccus_Methylarcula; s__;	sp.
MS004 OTU295	OTU295	MS004	NLC	None	0.068775	NA	NLC	0.068775	g__Stenotrophomonas	g__Stenotrophomonas; s__;	sp.
MS004 OTU579	OTU579	MS004	AK	AK	0.106399	0.031884	AK	0.106399	g__Corynebacterium	g__Corynebacterium; s__;	sp.
MS004 OTU507	OTU507	MS004	None	None	0	NA	None	NA	g__Corynebacterium	g__Corynebacterium; s__;	sp.
MS004 OTU380	OTU380	MS004	None	None	0	NA	None	NA	g__Acinetobacter	g__Acinetobacter; s__;	sp.
MS004 OTU824	OTU824	MS004	None	None	0	NA	None	NA	g__Acinetobacter	g__Acinetobacter; s__;	sp.
MS004 OTU496	OTU496	MS004	None	None	0	NA	None	NA	g__Streptococcus	g__Streptococcus; s__;	sp.
MS004 OTU813	OTU813	MS004	None	None	0	NA	None	NA	g__Lactococcus	g__Lactococcus; s__;	sp.
MS004 OTU851	OTU851	MS004	NLC	NLC	0.0443557	0.0443557	None	NA	g__	f__Entomoplasmataceae; g__; s__;	sp.
MS005 OTU745	OTU745	MS005	None	None	0	NA	None	NA	g__Staphylococcus	g__Staphylococcus; s__;	epidermidis
MS004 OTU791	OTU791	MS004	None	None	0	NA	None	NA	g__Veillonella	g__Veillonella; s__;	sp.
MS004 OTU386	OTU386	MS004	None	None	0	NA	None	NA	g__Paracoccus_Methylarcula	g__Paracoccus_Methylarcula; s__;	sp.
MS004 OTU525	OTU525	MS004	None	None	0	NA	None	NA	g__Actinomyces	g__Actinomyces; s__;	sp.
MS004 OTU441	OTU441	MS004	AK	AK	0.0361965	0.0361965	None	NA	g__Microbacterium	g__Microbacterium; s__;	sp.
MS004 OTU672	OTU672	MS004	None	None	0	NA	None	NA	g__Aspergillus	g__Aspergillus; s__;	sp.
MS004 OTU769	OTU769	MS004	NLC	NLC	0.176963	0.176963	None	NA	g__Sphingomonas	g__Sphingomonas; s__;	sp.
MS004 OTU853	OTU853	MS004	None	None	0	NA	None	NA	g__Massilia	g__Massilia; s__;	sp.
MS004 OTU751	OTU751	MS004	None	None	0	NA	None	NA	g__Streptococcus	g__Streptococcus; s__;	sp.
MS004 OTU60	OTU60	MS004	None	None	0	NA	None	NA	g__Corynebacterium	g__Corynebacterium; s__;	sp.
MS004 OTU1067	OTU1067	MS004	NLC	NLC	0.0390358	0.000270546	NLC	0.0390358	g__Propionibacterium	g__Propionibacterium; s__;	acnes
MS004 OTU346	OTU346	MS004	None	None	0	NA	None	NA	g__Corynebacterium	g__Corynebacterium; s__;	sp.
MS004 OTU427	OTU427	MS004	AK	None	0.268922	NA	AK	0.268922	g__Prevotella	g__Prevotella; s__;	sp.
MS004 OTU1034	OTU1034	MS004	AK	None	0.0621909	NA	AK	0.0621909	g__Neisseria	g__Neisseria; s__;	sp.
MS004 OTU996	OTU996	MS004	None	None	0	NA	None	NA	g__Pseudomonas	g__Pseudomonas; s__;	sp.
MS004 OTU651	OTU651	MS004	None	None	0	NA	None	NA	g__Corynebacterium	g__Corynebacterium; s__;	sp.
MS004 OTU956	OTU956	MS004	AK	AK	0.148121	0.00967328	AK	0.148121	g__Actinomyces	g__Actinomyces; s__;	sp.
MS004 OTU918	OTU918	MS004	AK	None	0.00891074	NA	AK	0.00891074	g__Corynebacterium	g__Corynebacterium; s__;	sp.
MS005 OTU422	OTU422	MS005	None	None	0	NA	None	NA	g__Staphylococcus	g__Staphylococcus; s__;	sp.
MS005 OTU705	OTU705	MS005	None	None	0	NA	None	NA	g__Staphylococcus	g__Staphylococcus; s__;	sp.
MS004 OTU1077	OTU1077	MS004	None	None	0	NA	None	NA	g__Pseudomonas	g__Pseudomonas; s__;	sp.
MS004 OTU645	OTU645	MS004	AK	AK	0.0566803	0.0566803	None	NA	g__Granulicatella	g__Granulicatella; s__;	sp.
MS004 OTU1039	OTU1039	MS004	AK	None	0.0729881	NA	AK	0.0729881	g__Corynebacterium	g__Corynebacterium; s__;	sp.
MS004 OTU40	OTU40	MS004	AK	None	0.196213	NA	AK	0.196213	g__Veillonella	g__Veillonella; s__;	sp.
MS004 OTU310	OTU310	MS004	NLC	NLC	0.0618731	0.0618731	None	NA	g__Methylobacterium	g__Methylobacterium; s__;	sp.
MS004 OTU150	OTU150	MS004	AK	AK	0.250458	0.0542783	AK	0.250458	g__Leptotrichia	g__Leptotrichia; s__;	sp.
MS004 OTU267	OTU267	MS004	NLC	NLC	0.167564	0.0132387	NLC	0.167564	g__Micrococcus	g__Micrococcus; s__;	sp.
MS004 OTU826	OTU826	MS004	None	None	0	NA	None	NA	g__Brachybacterium	g__Brachybacterium; s__;	sp.
MS004 OTU354	OTU354	MS004	None	None	0	NA	None	NA	g__Malassezia	g__Malassezia; s__;	sp.
MS004 OTU332	OTU332	MS004	AK	None	0.0386296	NA	AK	0.0386296	g__Corynebacterium	g__Corynebacterium; s__;	sp.
MS005 OTU231	OTU231	MS005	None	None	0	NA	None	NA	g__Staphylococcus	g__Staphylococcus; s__;	epidermidis
MS004 OTU1045	OTU1045	MS004	NLC	NLC	0.138573	0.138573	None	NA	g__Lecythophora	g__Lecythophora; s__;	sp.
MS004 OTU730	OTU730	MS004	NLC	None	0.00264782	NA	NLC	0.00264782	g__Kocuria	g__Kocuria; s__;	sp.
MS004 OTU921	OTU921	MS004	None	None	0	NA	None	NA	g__Corynebacterium	g__Corynebacterium; s__;	sp.
MS004 OTU1013	OTU1013	MS004	NLC	NLC	0.105914	0.177633	NLC	0.105914	g__Propionibacterium	g__Propionibacterium; s__;	acnes
MS004 OTU208	OTU208	MS004	NLC	NLC	0.0550798	0.0550798	None	NA	g__Streptococcus	g__Streptococcus; s__;	sp.
MS004 OTU429	OTU429	MS004	None	None	0	NA	None	NA	g__Corynebacterium	g__Corynebacterium; s__;	sp.
MS004 OTU489	OTU489	MS004	AK	AK	0.129585	0.0617388	AK	0.129585	g__Corynebacterium	g__Corynebacterium; s__;	sp.
MS004 OTU732	OTU732	MS004	AK	None	0.145848	NA	AK	0.145848	g__Actinomyces	g__Actinomyces; s__;	sp.
MS004 OTU970	OTU970	MS004	NLC	None	0.082797	NA	NLC	0.082797	g__Cystobasidiomycetes	g__Cystobasidiomycetes; s__;	sp.
MS004 OTU24	OTU24	MS004	None	None	0	NA	None	NA	g__Propionibacterium	g__Propionibacterium; s__;	acnes
MS004 OTU159	OTU159	MS004	AK	AK	0.128342	0.128342	None	NA	g__Pseudomonas	g__Pseudomonas; s__;	sp.
MS004 OTU1057	OTU1057	MS004	None	None	0	NA	None	NA	g__Paracoccus_Methylarcula	g__Paracoccus_Methylarcula; s__;	sp.
MS004 OTU880	OTU880	MS004	NLC	NLC	0.0547164	0.0547164	None	NA	g__Brachybacterium	g__Brachybacterium; s__;	sp.
MS004 OTU647	OTU647	MS004	None	None	0	NA	None	NA	g__Massilia	g__Massilia; s__;	sp.
MS004 OTU786	OTU786	MS004	None	None	0	NA	None	NA	g__Acinetobacter	g__Acinetobacter; s__;	sp.
MS004 OTU1027	OTU1027	MS004	AK	None	0.0392845	NA	AK	0.0392845	g__Acinetobacter	g__Acinetobacter; s__;	sp.
MS004 OTU668	OTU668	MS004	None	None	0	NA	None	NA	g__Corynebacterium	g__Corynebacterium; s__;	sp.
MS004 OTU688	OTU688	MS004	NLC	NLC	0.241859	0.241859	None	NA	g__Propionibacterium	g__Propionibacterium; s__;	acnes
MS004 OTU866	OTU866	MS004	NLC	None	0.0088928	NA	NLC	0.0088928	g__Brevundimonas	g__Brevundimonas; s__;	sp.
MS004 OTU593	OTU593	MS004	None	None	0	NA	None	NA	g__Haemophilus	g__Haemophilus; s__;	sp.
MS004 OTU188	OTU188	MS004	NLC	NLC	0.146036	0.0804908	NLC	0.146036	g__Brevundimonas	g__Brevundimonas; s__;	sp.
MS004 OTU641	OTU641	MS004	AK	AK	0.0662299	0.0662299	None	NA	g__Streptococcus	g__Streptococcus; s__;	sp.
MS004 OTU83	OTU83	MS004	AK	AK	0.00364221	0.161403	AK	0.00364221	g__Pleospora	g__Pleospora; s__;	sp.
MS004 OTU896	OTU896	MS004	AK	AK	0.0184166	0.288158	AK	0.0184166	g__Mycosphaerella	g__Mycosphaerella; s__;	sp.
MS004 OTU497	OTU497	MS004	AK	AK	0.0139079	0.10004	AK	0.0139079	g__Streptococcus	g__Streptococcus; s__;	sp.
MS004 OTU362	OTU362	MS004	NLC	NLC	0.014159	0.0025996	NLC	0.014159	g__Cryptococcus	g__Cryptococcus; s__;	sp.
MS005 OTU216	OTU216	MS005	None	None	0	NA	None	NA	g__Staphylococcus	g__Staphylococcus; s__;	aureus
MS004 OTU407	OTU407	MS004	AK	AK	0.00882081	0.00882081	None	NA	g__Pseudomonas	g__Pseudomonas; s__;	sp.
MS004 OTU18	OTU18	MS004	None	None	0	NA	None	NA	g__Sordariomycetes	g__Sordariomycetes; s__;	sp.
MS004 OTU912	OTU912	MS004	None	None	0	NA	None	NA	g__Corynebacterium	g__Corynebacterium; s__;	sp.
MS004 OTU587	OTU587	MS004	NLC	NLC	0.00286214	0.103631	NLC	0.00286214	g__Propionibacterium	g__Propionibacterium; s__;	acnes
MS004 OTU822	OTU822	MS004	NLC	NLC	0.0220899	0.0220899	None	NA	g__Corynebacterium	g__Corynebacterium; s__;	sp.
MS006 OTU888	OTU888	MS006	None	None	0	NA	None	NA	g__Staphylococcus	g__Staphylococcus; s__;	sp.
MS004 OTU551	OTU551	MS004	AK	AK	0.205243	0.0813956	AK	0.205243	g__Haemophilus	g__Haemophilus; s__;	sp.
MS004 OTU343	OTU343	MS004	NLC	None	0.109121	NA	NLC	0.109121	g__Propionibacterium	g__Propionibacterium; s__;	granulosum
MS004 OTU65	OTU65	MS004	None	None	0	NA	None	NA	g__Corynebacterium	g__Corynebacterium; s__;	sp.
MS004 OTU261	OTU261	MS004	NLC	NLC	0.067488	0.067488	None	NA	g__Paracoccus_Methylarcula	g__Paracoccus_Methylarcula; s__;	sp.
MS004 OTU371	OTU371	MS004	NLC	NLC	0.0697487	0.0697487	None	NA	g__Corynebacterium	g__Corynebacterium; s__;	sp.
MS004 OTU656	OTU656	MS004	NLC	None	0.0116603	NA	NLC	0.0116603	g__	o__Corynebacteriales; f__; g__; s__;	sp.
MS004 OTU749	OTU749	MS004	None	None	0	NA	None	NA	g__Propionibacterium	g__Propionibacterium; s__;	propionicum
MS004 OTU531	OTU531	MS004	None	None	0	NA	None	NA	g__Fusobacterium	g__Fusobacterium; s__;	sp.
MS004 OTU829	OTU829	MS004	NLC	NLC	0.15348	0.15348	None	NA	g__Malassezia	g__Malassezia; s__;	sp.
MS006 OTU360	OTU360	MS006	None	None	0	NA	None	NA	g__Staphylococcus	g__Staphylococcus; s__;	epidermidis
MS004 OTU613	OTU613	MS004	None	None	0	NA	None	NA	g__Actinomyces	g__Actinomyces; s__;	sp.
MS004 OTU721	OTU721	MS004	AK	AK	0.120931	0.120931	None	NA	g__Corynebacterium	g__Corynebacterium; s__;	sp.
MS004 OTU669	OTU669	MS004	NLC	NLC	0.00725932	0.00725932	None	NA	g__Acinetobacter	g__Acinetobacter; s__;	sp.
MS004 OTU420	OTU420	MS004	AK	None	0.0615116	NA	AK	0.0615116	g__Propionibacterium	g__Propionibacterium; s__;	propionicum
MS004 OTU1071	OTU1071	MS004	AK	AK	0.0649785	0.146964	AK	0.0649785	g__Prevotella	g__Prevotella; s__;	sp.
MS006 OTU186	OTU186	MS006	None	None	0	NA	None	NA	g__Staphylococcus	g__Staphylococcus; s__;	hominis
MS004 OTU713	OTU713	MS004	AK	AK	0.0613726	0.00559216	AK	0.0613726	g__Corynebacterium	g__Corynebacterium; s__;	sp.
MS004 OTU938	OTU938	MS004	AK	None	0.0952572	NA	AK	0.0952572	g__Prevotella	g__Prevotella; s__;	sp.
MS004 OTU56	OTU56	MS004	NLC	NLC	0.0870136	0.155043	NLC	0.0870136	g__Brevibacterium	g__Brevibacterium; s__;	sp.
MS004 OTU473	OTU473	MS004	AK	AK	0.047068	0.047068	None	NA	g__Pseudomonas	g__Pseudomonas; s__;	sp.
MS004 OTU356	OTU356	MS004	NLC	NLC	0.0700365	0.0639304	NLC	0.0700365	g__	f__03f02; g__; s__;	sp.
MS004 OTU164	OTU164	MS004	AK	None	0.0376697	NA	AK	0.0376697	g__Didymocrea	g__Didymocrea; s__;	sp.
MS005 OTU454	OTU454	MS005	None	None	0	NA	None	NA	g__Propionibacterium	g__Propionibacterium; s__;	acnes
MS006 OTU135	OTU135	MS006	None	None	0	NA	None	NA	g__Staphylococcus	g__Staphylococcus; s__;	epidermidis
MS005 OTU978	OTU978	MS005	None	None	0	NA	None	NA	g__Propionibacterium	g__Propionibacterium; s__;	acnes
MS005 OTU29	OTU29	MS005	None	None	0	NA	None	NA	g__Hortaea	g__Hortaea; s__;	sp.
MS005 OTU889	OTU889	MS005	None	None	0	NA	None	NA	g__Curtobacterium	g__Curtobacterium; s__;	sp.
MS005 OTU58	OTU58	MS005	None	None	0	NA	None	NA	g__Streptococcus	g__Streptococcus; s__;	sp.
MS005 OTU684	OTU684	MS005	None	None	0	NA	None	NA	g__Jeotgalicoccus	g__Jeotgalicoccus; s__;	sp.
MS005 OTU861	OTU861	MS005	None	None	0	NA	None	NA	g__Veillonella	g__Veillonella; s__;	sp.
MS005 OTU1048	OTU1048	MS005	None	None	0	NA	None	NA	g__Rothia	g__Rothia; s__;	sp.
MS005 OTU193	OTU193	MS005	None	None	0	NA	None	NA	g__Demodex	g__Demodex; s__;	sp.
MS005 OTU690	OTU690	MS005	NLC	None	0.251559	NA	NLC	0.251559	g__Streptococcus	g__Streptococcus; s__;	sp.
MS005 OTU438	OTU438	MS005	AK	None	0.363529	NA	AK	0.363529	g__	c__Betaproteobacteria; o__; f__; g__; s__;	sp.
MS005 OTU762	OTU762	MS005	None	None	0	NA	None	NA	g__Mycosphaerella	g__Mycosphaerella; s__;	sp.
MS006 OTU637	OTU637	MS006	None	None	0	NA	None	NA	g__Staphylococcus	g__Staphylococcus; s__;	sp.
MS005 OTU381	OTU381	MS005	None	None	0	NA	None	NA	g__Propionibacterium	g__Propionibacterium; s__;	acnes
MS005 OTU652	OTU652	MS005	None	None	0	NA	None	NA	g__Corynebacterium	g__Corynebacterium; s__;	sp.
MS005 OTU1033	OTU1033	MS005	None	None	0	NA	None	NA	g__Corynebacterium	g__Corynebacterium; s__;	sp.
MS005 OTU1026	OTU1026	MS005	None	None	0	NA	None	NA	g__	f__Bifidobacteriaceae; g__; s__;	sp.
MS005 OTU366	OTU366	MS005	None	None	0	NA	None	NA	g__Actinomyces	g__Actinomyces; s__;	sp.
MS005 OTU844	OTU844	MS005	None	None	0	NA	None	NA	g__Parasutterella	g__Parasutterella; s__;	sp.
MS005 OTU919	OTU919	MS005	None	None	0	NA	None	NA	g__Hydrotalea	g__Hydrotalea; s__;	sp.
MS006 OTU694	OTU694	MS006	None	None	0	NA	None	NA	g__Staphylococcus	g__Staphylococcus; s__;	sp.
MS005 OTU475	OTU475	MS005	None	None	0	NA	None	NA	g__Malassezia	g__Malassezia; s__;	sp.
MS005 OTU724	OTU724	MS005	None	None	0	NA	None	NA	g__Peptoniphilus	g__Peptoniphilus; s__;	sp.
MS005 OTU333	OTU333	MS005	None	None	0	NA	None	NA	g__Bacteroides	g__Bacteroides; s__;	sp.
MS005 OTU112	OTU112	MS005	None	None	0	NA	None	NA	g__Pseudomonas	g__Pseudomonas; s__;	sp.
MS005 OTU191	OTU191	MS005	None	None	0	NA	None	NA	g__Neisseria	g__Neisseria; s__;	sp.
MS005 OTU588	OTU588	MS005	None	None	0	NA	None	NA	g__Micrococcus	g__Micrococcus; s__;	sp.
MS005 OTU646	OTU646	MS005	None	None	0	NA	None	NA	g__Anaerococcus	g__Anaerococcus; s__;	sp.
MS005 OTU182	OTU182	MS005	None	None	0	NA	None	NA	g__Corynebacterium	g__Corynebacterium; s__;	sp.
MS005 OTU108	OTU108	MS005	None	None	0	NA	None	NA	g__Peptoniphilus	g__Peptoniphilus; s__;	sp.
MS005 OTU142	OTU142	MS005	None	None	0	NA	None	NA	g__Anaerococcus	g__Anaerococcus; s__;	sp.
MS006 OTU50	OTU50	MS006	None	None	0	NA	None	NA	g__Staphylococcus	g__Staphylococcus; s__;	aureus
MS005 OTU854	OTU854	MS005	None	None	0	NA	None	NA	g__Propionibacterium	g__Propionibacterium; s__;	acnes
MS005 OTU969	OTU969	MS005	None	None	0	NA	None	NA	g__Corynebacterium	g__Corynebacterium; s__;	sp.
MS005 OTU658	OTU658	MS005	None	None	0	NA	None	NA	g__Lautropia	g__Lautropia; s__;	sp.
MS005 OTU353	OTU353	MS005	None	None	0	NA	None	NA	g__Streptococcus	g__Streptococcus; s__;	sp.
MS005 OTU984	OTU984	MS005	AK	None	0.061217	NA	AK	0.061217	g__Propionibacterium	g__Propionibacterium; s__;	acnes
MS005 OTU250	OTU250	MS005	None	None	0	NA	None	NA	g__Alloiococcus	g__Alloiococcus; s__;	sp.
MS005 OTU387	OTU387	MS005	None	None	0	NA	None	NA	g__Corynebacterium	g__Corynebacterium; s__;	sp.
MS005 OTU583	OTU583	MS005	None	None	0	NA	None	NA	g__Corynebacterium	g__Corynebacterium; s__;	sp.
MS005 OTU736	OTU736	MS005	None	None	0	NA	None	NA	g__Aerococcus	g__Aerococcus; s__;	sp.
MS006 OTU216	OTU216	MS006	None	None	0	NA	None	NA	g__Staphylococcus	g__Staphylococcus; s__;	aureus
MS005 OTU55	OTU55	MS005	None	None	0	NA	None	NA	g__Streptococcus	g__Streptococcus; s__;	sp.
MS005 OTU424	OTU424	MS005	NLC	NLC	0.728263	0.728263	None	NA	g__Malassezia	g__Malassezia; s__;	sp.
MS005 OTU163	OTU163	MS005	None	None	0	NA	None	NA	g__Corynebacterium	g__Corynebacterium; s__;	sp.
MS005 OTU395	OTU395	MS005	None	None	0	NA	None	NA	g__Propionibacterium	g__Propionibacterium; s__;	granulosum
MS005 OTU175	OTU175	MS005	None	None	0	NA	None	NA	g__Megasphaera	g__Megasphaera; s__;	sp.
MS005 OTU648	OTU648	MS005	None	None	0	NA	None	NA	g__Enhydrobacter	g__Enhydrobacter; s__;	sp.
MS005 OTU811	OTU811	MS005	None	None	0	NA	None	NA	g__Aerococcus	g__Aerococcus; s__;	sp.
MS005 OTU412	OTU412	MS005	None	None	0	NA	None	NA	g__Facklamia	g__Facklamia; s__;	sp.
MS005 OTU154	OTU154	MS005	None	None	0	NA	None	NA	g__Propionibacterium	g__Propionibacterium; s__;	acnes
MS005 OTU326	OTU326	MS005	None	None	0	NA	None	NA	g__H77S4_14h02	g__H77S4_14h02; s__;	sp.
MS005 OTU1003	OTU1003	MS005	None	None	0	NA	None	NA	g__Paracoccus_Methylarcula	g__Paracoccus_Methylarcula; s__;	sp.
MS005 OTU681	OTU681	MS005	None	None	0	NA	None	NA	g__Novosphingobium	g__Novosphingobium; s__;	sp.
MS005 OTU335	OTU335	MS005	None	None	0	NA	None	NA	g__Propionibacterium	g__Propionibacterium; s__;	sp.
MS005 OTU554	OTU554	MS005	None	None	0	NA	None	NA	g__Streptococcus	g__Streptococcus; s__;	sp.
MS005 OTU214	OTU214	MS005	None	None	0	NA	None	NA	g__Acinetobacter	g__Acinetobacter; s__;	sp.
MS005 OTU657	OTU657	MS005	None	None	0	NA	None	NA	g__Roseomonas	g__Roseomonas; s__;	sp.
MS005 OTU338	OTU338	MS005	None	None	0	NA	None	NA	g__Propionibacterium	g__Propionibacterium; s__;	acnes
MS005 OTU217	OTU217	MS005	None	None	0	NA	None	NA	g__Collinsella	g__Collinsella; s__;	sp.
MS005 OTU281	OTU281	MS005	None	None	0	NA	None	NA	g__Corynebacterium	g__Corynebacterium; s__;	sp.
MS005 OTU46	OTU46	MS005	None	None	0	NA	None	NA	g__Micrococcus	g__Micrococcus; s__;	sp.
MS005 OTU317	OTU317	MS005	None	None	0	NA	None	NA	g__Propionibacterium	g__Propionibacterium; s__;	sp.
MS005 OTU892	OTU892	MS005	None	None	0	NA	None	NA	g__Sphingopyxis	g__Sphingopyxis; s__;	sp.
MS005 OTU998	OTU998	MS005	None	None	0	NA	None	NA	g__LR2-63	g__LR2-63; s__;	sp.
MS005 OTU729	OTU729	MS005	None	None	0	NA	None	NA	g__Leucosporidium	g__Leucosporidium; s__;	sp.
MS005 OTU808	OTU808	MS005	None	None	0	NA	None	NA	g__Gemella	g__Gemella; s__;	sp.
MS005 OTU401	OTU401	MS005	None	None	0	NA	None	NA	g__Propionibacterium	g__Propionibacterium; s__;	acnes
MS007 OTU888	OTU888	MS007	None	None	0	NA	None	NA	g__Staphylococcus	g__Staphylococcus; s__;	sp.
MS007 OTU781	OTU781	MS007	None	None	0	NA	None	NA	g__Staphylococcus	g__Staphylococcus; s__;	epidermidis
MS005 OTU696	OTU696	MS005	None	None	0	NA	None	NA	g__	f__Xenococcaceae; g__; s__;	sp.
MS005 OTU712	OTU712	MS005	None	None	0	NA	None	NA	g__Peptoniphilus	g__Peptoniphilus; s__;	sp.
MS005 OTU406	OTU406	MS005	None	None	0	NA	None	NA	g__Propionibacterium	g__Propionibacterium; s__;	acnes
MS005 OTU530	OTU530	MS005	AK	AK	0.360654	0.360654	None	NA	g__Corynebacterium	g__Corynebacterium; s__;	sp.
MS005 OTU470	OTU470	MS005	None	None	0	NA	None	NA	g__M79	g__M79; s__;	sp.
MS005 OTU654	OTU654	MS005	None	None	0	NA	None	NA	g__Pseudonocardia	g__Pseudonocardia; s__;	sp.
MS007 OTU186	OTU186	MS007	None	None	0	NA	None	NA	g__Staphylococcus	g__Staphylococcus; s__;	hominis
MS005 OTU840	OTU840	MS005	None	None	0	NA	None	NA	g__Rhodotorula	g__Rhodotorula; s__;	sp.
MS007 OTU705	OTU705	MS007	None	None	0	NA	None	NA	g__Staphylococcus	g__Staphylococcus; s__;	sp.
MS005 OTU737	OTU737	MS005	None	None	0	NA	None	NA	g__Acinetobacter	g__Acinetobacter; s__;	sp.
MS005 OTU437	OTU437	MS005	None	None	0	NA	None	NA	g__Dermabacter	g__Dermabacter; s__;	sp.
MS005 OTU846	OTU846	MS005	None	None	0	NA	None	NA	g__Finegoldia	g__Finegoldia; s__;	sp.
MS005 OTU934	OTU934	MS005	None	None	0	NA	None	NA	g__Propionibacterium	g__Propionibacterium; s__;	acnes
MS005 OTU948	OTU948	MS005	None	None	0	NA	None	NA	g__Dothidea	g__Dothidea; s__;	sp.
MS005 OTU139	OTU139	MS005	None	None	0	NA	None	NA	g__Malassezia	g__Malassezia; s__;	sp.
MS005 OTU129	OTU129	MS005	None	None	0	NA	None	NA	g__Propionibacterium	g__Propionibacterium; s__;	acnes
MS005 OTU168	OTU168	MS005	None	None	0	NA	None	NA	g__LR2-63	g__LR2-63; s__;	sp.
MS008 OTU116	OTU116	MS008	None	None	0	NA	None	NA	g__Staphylococcus	g__Staphylococcus; s__;	sp.
MS005 OTU178	OTU178	MS005	None	None	0	NA	None	NA	g__Veillonella	g__Veillonella; s__;	sp.
MS005 OTU772	OTU772	MS005	None	None	0	NA	None	NA	g__Paracoccus_Methylarcula	g__Paracoccus_Methylarcula; s__;	sp.
MS005 OTU940	OTU940	MS005	None	None	0	NA	None	NA	g__	f__Enterobacteriaceae; g__; s__;	sp.
MS005 OTU778	OTU778	MS005	None	None	0	NA	None	NA	g__Corynebacterium	g__Corynebacterium; s__;	sp.
MS005 OTU21	OTU21	MS005	None	None	0	NA	None	NA	g__Paracoccus_Methylarcula	g__Paracoccus_Methylarcula; s__;	sp.
MS005 OTU324	OTU324	MS005	None	None	0	NA	None	NA	g__Streptococcus	g__Streptococcus; s__;	sp.
MS005 OTU1040	OTU1040	MS005	None	None	0	NA	None	NA	g__Pseudomonas	g__Pseudomonas; s__;	sp.
MS005 OTU379	OTU379	MS005	None	None	0	NA	None	NA	g__Finegoldia	g__Finegoldia; s__;	sp.
MS005 OTU579	OTU579	MS005	None	None	0	NA	None	NA	g__Corynebacterium	g__Corynebacterium; s__;	sp.
MS008 OTU694	OTU694	MS008	None	None	0	NA	None	NA	g__Staphylococcus	g__Staphylococcus; s__;	sp.
MS005 OTU380	OTU380	MS005	None	None	0	NA	None	NA	g__Acinetobacter	g__Acinetobacter; s__;	sp.
MS005 OTU824	OTU824	MS005	None	None	0	NA	None	NA	g__Acinetobacter	g__Acinetobacter; s__;	sp.
MS005 OTU120	OTU120	MS005	None	None	0	NA	None	NA	g__Actinomyces	g__Actinomyces; s__;	sp.
MS005 OTU813	OTU813	MS005	None	None	0	NA	None	NA	g__Lactococcus	g__Lactococcus; s__;	sp.
MS008 OTU816	OTU816	MS008	None	None	0	NA	None	NA	g__Staphylococcus	g__Staphylococcus; s__;	epidermidis
MS005 OTU213	OTU213	MS005	None	None	0	NA	None	NA	g__Amaricoccus_Tetracoccus	g__Amaricoccus_Tetracoccus; s__;	sp.
MS005 OTU568	OTU568	MS005	None	None	0	NA	None	NA	g__	f__Xanthomonadaceae; g__; s__;	sp.
MS005 OTU296	OTU296	MS005	None	None	0	NA	None	NA	g__H-274	g__H-274; s__;	sp.
MS005 OTU791	OTU791	MS005	None	None	0	NA	None	NA	g__Veillonella	g__Veillonella; s__;	sp.
MS005 OTU386	OTU386	MS005	None	None	0	NA	None	NA	g__Paracoccus_Methylarcula	g__Paracoccus_Methylarcula; s__;	sp.
MS005 OTU525	OTU525	MS005	None	None	0	NA	None	NA	g__Actinomyces	g__Actinomyces; s__;	sp.
MS005 OTU868	OTU868	MS005	None	None	0	NA	None	NA	g__	f__Methylophilaceae; g__; s__;	sp.
MS005 OTU672	OTU672	MS005	None	None	0	NA	None	NA	g__Aspergillus	g__Aspergillus; s__;	sp.
MS005 OTU275	OTU275	MS005	None	None	0	NA	None	NA	g__Corynebacterium	g__Corynebacterium; s__;	sp.
MS005 OTU751	OTU751	MS005	None	None	0	NA	None	NA	g__Streptococcus	g__Streptococcus; s__;	sp.
MS005 OTU1067	OTU1067	MS005	AK	None	0.367104	NA	AK	0.367104	g__Propionibacterium	g__Propionibacterium; s__;	acnes
MS005 OTU691	OTU691	MS005	None	None	0	NA	None	NA	g__	f__Listeriaceae; g__; s__;	sp.
MS005 OTU427	OTU427	MS005	None	None	0	NA	None	NA	g__Prevotella	g__Prevotella; s__;	sp.
MS005 OTU251	OTU251	MS005	None	None	0	NA	None	NA	g__	f__Enterobacteriaceae; g__; s__;	sp.
MS005 OTU996	OTU996	MS005	None	None	0	NA	None	NA	g__Pseudomonas	g__Pseudomonas; s__;	sp.
MS005 OTU651	OTU651	MS005	None	None	0	NA	None	NA	g__Corynebacterium	g__Corynebacterium; s__;	sp.
MS005 OTU956	OTU956	MS005	None	None	0	NA	None	NA	g__Actinomyces	g__Actinomyces; s__;	sp.
MS005 OTU256	OTU256	MS005	None	None	0	NA	None	NA	g__Anaerococcus	g__Anaerococcus; s__;	sp.
MS005 OTU887	OTU887	MS005	None	None	0	NA	None	NA	g__M79	g__M79; s__;	sp.
MS005 OTU790	OTU790	MS005	None	None	0	NA	None	NA	g__Alloprevotella	g__Alloprevotella; s__;	sp.
MS008 OTU843	OTU843	MS008	None	None	0	NA	None	NA	g__Staphylococcus	g__Staphylococcus; s__;	epidermidis
MS008 OTU50	OTU50	MS008	None	None	0	NA	None	NA	g__Staphylococcus	g__Staphylococcus; s__;	aureus
MS005 OTU1077	OTU1077	MS005	None	None	0	NA	None	NA	g__Pseudomonas	g__Pseudomonas; s__;	sp.
MS005 OTU645	OTU645	MS005	None	None	0	NA	None	NA	g__Granulicatella	g__Granulicatella; s__;	sp.
MS005 OTU28	OTU28	MS005	None	None	0	NA	None	NA	g__Corynebacterium	g__Corynebacterium; s__;	sp.
MS005 OTU192	OTU192	MS005	None	None	0	NA	None	NA	g__Corynebacterium	g__Corynebacterium; s__;	sp.
MS005 OTU960	OTU960	MS005	None	None	0	NA	None	NA	g__Corynebacterium	g__Corynebacterium; s__;	sp.
MS005 OTU267	OTU267	MS005	AK	AK	0.0153501	0.0153501	None	NA	g__Micrococcus	g__Micrococcus; s__;	sp.
MS008 OTU745	OTU745	MS008	None	None	0	NA	None	NA	g__Staphylococcus	g__Staphylococcus; s__;	epidermidis
MS005 OTU891	OTU891	MS005	None	None	0	NA	None	NA	g__Lactobacillus	g__Lactobacillus; s__;	sp.
MS005 OTU16	OTU16	MS005	None	None	0	NA	None	NA	g__Propionibacterium	g__Propionibacterium; s__;	acnes
MS005 OTU730	OTU730	MS005	None	None	0	NA	None	NA	g__Kocuria	g__Kocuria; s__;	sp.
MS005 OTU921	OTU921	MS005	None	None	0	NA	None	NA	g__Corynebacterium	g__Corynebacterium; s__;	sp.
MS005 OTU1013	OTU1013	MS005	None	None	0	NA	None	NA	g__Propionibacterium	g__Propionibacterium; s__;	acnes
MS005 OTU11	OTU11	MS005	None	None	0	NA	None	NA	g__Capnocytophaga	g__Capnocytophaga; s__;	sp.
MS005 OTU208	OTU208	MS005	NLC	None	0.488532	NA	NLC	0.488532	g__Streptococcus	g__Streptococcus; s__;	sp.
MS005 OTU899	OTU899	MS005	AK	None	0.244743	NA	AK	0.244743	g__Corynebacterium	g__Corynebacterium; s__;	sp.
MS005 OTU429	OTU429	MS005	None	None	0	NA	None	NA	g__Corynebacterium	g__Corynebacterium; s__;	sp.
MS005 OTU409	OTU409	MS005	None	None	0	NA	None	NA	g__Prevotella	g__Prevotella; s__;	sp.
MS005 OTU489	OTU489	MS005	None	None	0	NA	None	NA	g__Corynebacterium	g__Corynebacterium; s__;	sp.
MS005 OTU732	OTU732	MS005	None	None	0	NA	None	NA	g__Actinomyces	g__Actinomyces; s__;	sp.
MS008 OTU314	OTU314	MS008	None	None	0	NA	None	NA	g__Staphylococcus	g__Staphylococcus; s__;	epidermidis
MS005 OTU1057	OTU1057	MS005	None	None	0	NA	None	NA	g__Paracoccus_Methylarcula	g__Paracoccus_Methylarcula; s__;	sp.
MS005 OTU679	OTU679	MS005	AK	None	0.0189762	NA	AK	0.0189762	g__Enhydrobacter	g__Enhydrobacter; s__;	sp.
MS005 OTU680	OTU680	MS005	None	None	0	NA	None	NA	g__Megasphaera	g__Megasphaera; s__;	sp.
MS005 OTU162	OTU162	MS005	None	None	0	NA	None	NA	g__Moryella	g__Moryella; s__;	sp.
MS005 OTU433	OTU433	MS005	None	None	0	NA	None	NA	g__Corynebacterium	g__Corynebacterium; s__;	sp.
MS005 OTU827	OTU827	MS005	None	None	0	NA	None	NA	g__Anaerococcus	g__Anaerococcus; s__;	sp.
MS005 OTU820	OTU820	MS005	None	None	0	NA	None	NA	g__Corynebacterium	g__Corynebacterium; s__;	sp.
MS008 OTU216	OTU216	MS008	None	None	0	NA	None	NA	g__Staphylococcus	g__Staphylococcus; s__;	aureus
MS005 OTU688	OTU688	MS005	AK	None	0.0458233	NA	AK	0.0458233	g__Propionibacterium	g__Propionibacterium; s__;	acnes
MS005 OTU302	OTU302	MS005	None	None	0	NA	None	NA	g__	f__Methylobacteriaceae; g__; s__;	sp.
MS005 OTU593	OTU593	MS005	None	None	0	NA	None	NA	g__Haemophilus	g__Haemophilus; s__;	sp.
MS005 OTU770	OTU770	MS005	None	None	0	NA	None	NA	g__Methylobacterium	g__Methylobacterium; s__;	sp.
MS005 OTU188	OTU188	MS005	None	None	0	NA	None	NA	g__Brevundimonas	g__Brevundimonas; s__;	sp.
MS005 OTU641	OTU641	MS005	None	None	0	NA	None	NA	g__Streptococcus	g__Streptococcus; s__;	sp.
MS005 OTU83	OTU83	MS005	None	None	0	NA	None	NA	g__Pleospora	g__Pleospora; s__;	sp.
MS005 OTU777	OTU777	MS005	None	None	0	NA	None	NA	g__Paracoccus_Methylarcula	g__Paracoccus_Methylarcula; s__;	sp.
MS005 OTU497	OTU497	MS005	None	None	0	NA	None	NA	g__Streptococcus	g__Streptococcus; s__;	sp.
MS005 OTU518	OTU518	MS005	None	None	0	NA	None	NA	g__Paracoccus_Methylarcula	g__Paracoccus_Methylarcula; s__;	sp.
MS005 OTU411	OTU411	MS005	None	None	0	NA	None	NA	g__	f__Ruminococcaceae; g__; s__;	sp.
MS009 OTU127	OTU127	MS009	None	None	0	NA	None	NA	g__Staphylococcus	g__Staphylococcus; s__;	aureus
MS005 OTU384	OTU384	MS005	None	None	0	NA	None	NA	g__Anaerococcus	g__Anaerococcus; s__;	sp.
MS005 OTU942	OTU942	MS005	None	None	0	NA	None	NA	g__Streptococcus	g__Streptococcus; s__;	sp.
MS005 OTU587	OTU587	MS005	None	None	0	NA	None	NA	g__Propionibacterium	g__Propionibacterium; s__;	acnes
MS005 OTU95	OTU95	MS005	None	None	0	NA	None	NA	g__	f__Halobacteriaceae; g__; s__;	sp.
MS005 OTU822	OTU822	MS005	None	None	0	NA	None	NA	g__Corynebacterium	g__Corynebacterium; s__;	sp.
MS009 OTU512	OTU512	MS009	None	None	0	NA	None	NA	g__Staphylococcus	g__Staphylococcus; s__;	sciuri
MS005 OTU343	OTU343	MS005	None	None	0	NA	None	NA	g__Propionibacterium	g__Propionibacterium; s__;	granulosum
MS005 OTU261	OTU261	MS005	None	None	0	NA	None	NA	g__Paracoccus_Methylarcula	g__Paracoccus_Methylarcula; s__;	sp.
MS005 OTU321	OTU321	MS005	None	None	0	NA	None	NA	g__Finegoldia	g__Finegoldia; s__;	sp.
MS005 OTU371	OTU371	MS005	NLC	NLC	0.565357	0.565357	None	NA	g__Corynebacterium	g__Corynebacterium; s__;	sp.
MS005 OTU656	OTU656	MS005	None	None	0	NA	None	NA	g__	o__Corynebacteriales; f__; g__; s__;	sp.
MS005 OTU884	OTU884	MS005	None	None	0	NA	None	NA	g__Alloprevotella	g__Alloprevotella; s__;	sp.
MS005 OTU531	OTU531	MS005	None	None	0	NA	None	NA	g__Fusobacterium	g__Fusobacterium; s__;	sp.
MS005 OTU829	OTU829	MS005	None	None	0	NA	None	NA	g__Malassezia	g__Malassezia; s__;	sp.
MS005 OTU420	OTU420	MS005	None	None	0	NA	None	NA	g__Propionibacterium	g__Propionibacterium; s__;	propionicum
MS005 OTU639	OTU639	MS005	NLC	NLC	0.140346	0.140346	None	NA	g__Anaerococcus	g__Anaerococcus; s__;	sp.
MS005 OTU494	OTU494	MS005	None	None	0	NA	None	NA	g__	f__Veillonellaceae; g__; s__;	sp.
MS005 OTU238	OTU238	MS005	None	None	0	NA	None	NA	g__Gemella	g__Gemella; s__;	sp.
MS005 OTU577	OTU577	MS005	None	None	0	NA	None	NA	g__Rothia	g__Rothia; s__;	sp.
MS009 OTU578	OTU578	MS009	None	None	0	NA	None	NA	g__Staphylococcus	g__Staphylococcus; s__;	aureus
MS005 OTU713	OTU713	MS005	AK	None	0.0195877	NA	AK	0.0195877	g__Corynebacterium	g__Corynebacterium; s__;	sp.
MS005 OTU631	OTU631	MS005	None	None	0	NA	None	NA	g__Corynebacterium	g__Corynebacterium; s__;	sp.
MS005 OTU499	OTU499	MS005	AK	None	0.0137515	NA	AK	0.0137515	g__Rothia	g__Rothia; s__;	sp.
MS005 OTU56	OTU56	MS005	None	None	0	NA	None	NA	g__Brevibacterium	g__Brevibacterium; s__;	sp.
MS005 OTU618	OTU618	MS005	None	None	0	NA	None	NA	g__Veillonella	g__Veillonella; s__;	sp.
MS005 OTU356	OTU356	MS005	None	None	0	NA	None	NA	g__	f__03f02; g__; s__;	sp.
MS006 OTU560	OTU560	MS006	AK	AK	0.0536403	0.0536403	None	NA	g__	f__Planococcaceae; g__; s__;	sp.
MS009 OTU480	OTU480	MS009	None	None	0	NA	None	NA	g__Staphylococcus	g__Staphylococcus; s__;	cohnii
MS006 OTU695	OTU695	MS006	None	None	0	NA	None	NA	g__Leptotrichia	g__Leptotrichia; s__;	sp.
MS006 OTU728	OTU728	MS006	None	None	0	NA	None	NA	g__Anaerococcus	g__Anaerococcus; s__;	sp.
MS006 OTU742	OTU742	MS006	AK	None	0.00238159	NA	AK	0.00238159	g__	f__Enterobacteriaceae; g__; s__;	sp.
MS006 OTU29	OTU29	MS006	None	None	0	NA	None	NA	g__Hortaea	g__Hortaea; s__;	sp.
MS006 OTU58	OTU58	MS006	None	None	0	NA	None	NA	g__Streptococcus	g__Streptococcus; s__;	sp.
MS006 OTU211	OTU211	MS006	None	None	0	NA	None	NA	g__Corynebacterium	g__Corynebacterium; s__;	sp.
MS006 OTU861	OTU861	MS006	None	None	0	NA	None	NA	g__Veillonella	g__Veillonella; s__;	sp.
MS006 OTU340	OTU340	MS006	None	None	0	NA	None	NA	g__Agrobacterium	g__Agrobacterium; s__;	sp.
MS006 OTU311	OTU311	MS006	None	None	0	NA	None	NA	g__Acinetobacter	g__Acinetobacter; s__;	sp.
MS006 OTU825	OTU825	MS006	None	None	0	NA	None	NA	g__Streptococcus	g__Streptococcus; s__;	sp.
MS006 OTU917	OTU917	MS006	None	None	0	NA	None	NA	g__Enhydrobacter	g__Enhydrobacter; s__;	sp.
MS006 OTU495	OTU495	MS006	None	None	0	NA	None	NA	g__Candida	g__Candida; s__;	sp.
MS006 OTU966	OTU966	MS006	None	None	0	NA	None	NA	g__Streptococcus	g__Streptococcus; s__;	sp.
MS006 OTU218	OTU218	MS006	None	None	0	NA	None	NA	g__Paracoccus_Methylarcula	g__Paracoccus_Methylarcula; s__;	sp.
MS006 OTU834	OTU834	MS006	None	None	0	NA	None	NA	g__Mycosphaerellaceae	g__Mycosphaerellaceae; s__;	sp.
MS006 OTU285	OTU285	MS006	None	None	0	NA	None	NA	g__Wallemia	g__Wallemia; s__;	sp.
MS006 OTU569	OTU569	MS006	None	None	0	NA	None	NA	g__Micrococcus	g__Micrococcus; s__;	sp.
MS006 OTU98	OTU98	MS006	None	None	0	NA	None	NA	g__Streptococcus	g__Streptococcus; s__;	sp.
MS006 OTU1048	OTU1048	MS006	None	None	0	NA	None	NA	g__Rothia	g__Rothia; s__;	sp.
MS006 OTU1061	OTU1061	MS006	NLC	None	0.280312	NA	NLC	0.280312	g__	f__Mogibacteriaceae; g__; s__;	sp.
MS006 OTU686	OTU686	MS006	None	None	0	NA	None	NA	g__Corynebacterium	g__Corynebacterium; s__;	sp.
MS006 OTU180	OTU180	MS006	None	None	0	NA	None	NA	g__Corynebacterium	g__Corynebacterium; s__;	sp.
MS006 OTU246	OTU246	MS006	None	None	0	NA	None	NA	g__Streptococcus	g__Streptococcus; s__;	sp.
MS006 OTU999	OTU999	MS006	None	None	0	NA	None	NA	g__Facklamia	g__Facklamia; s__;	sp.
MS006 OTU690	OTU690	MS006	None	None	0	NA	None	NA	g__Streptococcus	g__Streptococcus; s__;	sp.
MS006 OTU438	OTU438	MS006	None	None	0	NA	None	NA	g__	c__Betaproteobacteria; o__; f__; g__; s__;	sp.
MS006 OTU417	OTU417	MS006	None	None	0	NA	None	NA	g__Corynebacterium	g__Corynebacterium; s__;	sp.
MS006 OTU260	OTU260	MS006	None	None	0	NA	None	NA	g__Leptotrichia	g__Leptotrichia; s__;	sp.
MS006 OTU762	OTU762	MS006	None	None	0	NA	None	NA	g__Mycosphaerella	g__Mycosphaerella; s__;	sp.
MS009 OTU734	OTU734	MS009	None	None	0	NA	None	NA	g__Staphylococcus	g__Staphylococcus; s__;	cohnii
MS006 OTU581	OTU581	MS006	AK	AK	0.174215	0.174215	None	NA	g__Kytococcus	g__Kytococcus; s__;	sp.
MS006 OTU177	OTU177	MS006	None	None	0	NA	None	NA	g__Peptoniphilus	g__Peptoniphilus; s__;	sp.
MS006 OTU678	OTU678	MS006	None	None	0	NA	None	NA	g__Veillonella	g__Veillonella; s__;	sp.
MS006 OTU22	OTU22	MS006	None	None	0	NA	None	NA	g__Dietzia	g__Dietzia; s__;	sp.
MS006 OTU652	OTU652	MS006	AK	AK	0.0777101	0.0777101	None	NA	g__Corynebacterium	g__Corynebacterium; s__;	sp.
MS006 OTU534	OTU534	MS006	NLC	None	0.353417	NA	NLC	0.353417	g__Streptococcus	g__Streptococcus; s__;	sp.
MS006 OTU400	OTU400	MS006	None	None	0	NA	None	NA	g__Brevibacterium	g__Brevibacterium; s__;	sp.
MS009 OTU888	OTU888	MS009	None	None	0	NA	None	NA	g__Staphylococcus	g__Staphylococcus; s__;	sp.
MS006 OTU633	OTU633	MS006	None	None	0	NA	None	NA	g__Corynebacterium	g__Corynebacterium; s__;	sp.
MS006 OTU1019	OTU1019	MS006	None	None	0	NA	None	NA	g__Bacillus	g__Bacillus; s__;	sp.
MS006 OTU475	OTU475	MS006	None	None	0	NA	None	NA	g__Malassezia	g__Malassezia; s__;	sp.
MS006 OTU294	OTU294	MS006	None	None	0	NA	None	NA	g__	f__01D2Z36; g__; s__;	sp.
MS006 OTU349	OTU349	MS006	AK	None	0.0336532	NA	AK	0.0336532	g__	f__Geodermatophilaceae; g__; s__;	sp.
MS006 OTU606	OTU606	MS006	None	None	0	NA	None	NA	g__	f__Enterobacteriaceae; g__; s__;	sp.
MS006 OTU724	OTU724	MS006	None	None	0	NA	None	NA	g__Peptoniphilus	g__Peptoniphilus; s__;	sp.
MS006 OTU432	OTU432	MS006	AK	AK	0.33357	0.33357	None	NA	g__Erwinia	g__Erwinia; s__;	sp.
MS006 OTU860	OTU860	MS006	None	None	0	NA	None	NA	g__Cryptococcus	g__Cryptococcus; s__;	sp.
MS006 OTU1063	OTU1063	MS006	None	None	0	NA	None	NA	g__Mycosphaerella	g__Mycosphaerella; s__;	sp.
MS006 OTU333	OTU333	MS006	None	None	0	NA	None	NA	g__Bacteroides	g__Bacteroides; s__;	sp.
MS006 OTU112	OTU112	MS006	None	None	0	NA	None	NA	g__Pseudomonas	g__Pseudomonas; s__;	sp.
MS006 OTU187	OTU187	MS006	AK	AK	0.0502241	0.0126037	AK	0.0502241	g__Actinomyces	g__Actinomyces; s__;	sp.
MS006 OTU588	OTU588	MS006	NLC	NLC	0.0609115	0.0609115	None	NA	g__Micrococcus	g__Micrococcus; s__;	sp.
MS006 OTU646	OTU646	MS006	None	None	0	NA	None	NA	g__Anaerococcus	g__Anaerococcus; s__;	sp.
MS006 OTU542	OTU542	MS006	None	None	0	NA	None	NA	g__Acinetobacter	g__Acinetobacter; s__;	sp.
MS006 OTU810	OTU810	MS006	AK	AK	0.312541	0.312541	None	NA	g__Corynebacterium	g__Corynebacterium; s__;	sp.
MS006 OTU33	OTU33	MS006	None	None	0	NA	None	NA	g__Demodex	g__Demodex; s__;	sp.
MS006 OTU566	OTU566	MS006	None	None	0	NA	None	NA	g__Micrococcus	g__Micrococcus; s__;	sp.
MS006 OTU806	OTU806	MS006	None	None	0	NA	None	NA	g__	f__Lachnospiraceae; g__; s__;	sp.
MS006 OTU264	OTU264	MS006	None	None	0	NA	None	NA	g__Dialister	g__Dialister; s__;	sp.
MS006 OTU255	OTU255	MS006	None	None	0	NA	None	NA	g__Finegoldia	g__Finegoldia; s__;	sp.
MS006 OTU182	OTU182	MS006	None	None	0	NA	None	NA	g__Corynebacterium	g__Corynebacterium; s__;	sp.
MS006 OTU108	OTU108	MS006	None	None	0	NA	None	NA	g__Peptoniphilus	g__Peptoniphilus; s__;	sp.
MS006 OTU604	OTU604	MS006	None	None	0	NA	None	NA	g__Sphingomonas	g__Sphingomonas; s__;	sp.
MS009 OTU360	OTU360	MS009	None	None	0	NA	None	NA	g__Staphylococcus	g__Staphylococcus; s__;	epidermidis
MS006 OTU766	OTU766	MS006	None	None	0	NA	None	NA	g__Porphyromonas	g__Porphyromonas; s__;	sp.
MS006 OTU682	OTU682	MS006	None	None	0	NA	None	NA	g__Janibacter	g__Janibacter; s__;	sp.
MS006 OTU353	OTU353	MS006	None	None	0	NA	None	NA	g__Streptococcus	g__Streptococcus; s__;	sp.
MS006 OTU984	OTU984	MS006	None	None	0	NA	None	NA	g__Propionibacterium	g__Propionibacterium; s__;	acnes
MS006 OTU946	OTU946	MS006	None	None	0	NA	None	NA	g__Blautia	g__Blautia; s__;	sp.
MS006 OTU250	OTU250	MS006	None	None	0	NA	None	NA	g__Alloiococcus	g__Alloiococcus; s__;	sp.
MS006 OTU130	OTU130	MS006	None	None	0	NA	None	NA	g__LR2-63	g__LR2-63; s__;	sp.
MS006 OTU155	OTU155	MS006	AK	None	0.0174356	NA	AK	0.0174356	g__Brevibacterium	g__Brevibacterium; s__;	sp.
MS006 OTU387	OTU387	MS006	None	None	0	NA	None	NA	g__Corynebacterium	g__Corynebacterium; s__;	sp.
MS006 OTU941	OTU941	MS006	None	None	0	NA	None	NA	g__	f__Enterobacteriaceae; g__; s__;	sp.
MS006 OTU583	OTU583	MS006	None	None	0	NA	None	NA	g__Corynebacterium	g__Corynebacterium; s__;	sp.
MS006 OTU951	OTU951	MS006	None	None	0	NA	None	NA	g__Corynebacterium	g__Corynebacterium; s__;	sp.
MS006 OTU736	OTU736	MS006	None	None	0	NA	None	NA	g__Aerococcus	g__Aerococcus; s__;	sp.
MS006 OTU55	OTU55	MS006	None	None	0	NA	None	NA	g__Streptococcus	g__Streptococcus; s__;	sp.
MS006 OTU259	OTU259	MS006	NLC	None	0.228133	NA	NLC	0.228133	g__Paracoccus_Methylarcula	g__Paracoccus_Methylarcula; s__;	sp.
MS006 OTU424	OTU424	MS006	None	None	0	NA	None	NA	g__Malassezia	g__Malassezia; s__;	sp.
MS006 OTU163	OTU163	MS006	None	None	0	NA	None	NA	g__Corynebacterium	g__Corynebacterium; s__;	sp.
MS006 OTU395	OTU395	MS006	None	None	0	NA	None	NA	g__Propionibacterium	g__Propionibacterium; s__;	granulosum
MS006 OTU584	OTU584	MS006	None	None	0	NA	None	NA	g__Agrobacterium	g__Agrobacterium; s__;	sp.
MS006 OTU904	OTU904	MS006	NLC	NLC	0.205029	0.205029	None	NA	g__Mycoplasma	g__Mycoplasma; s__;	sp.
MS006 OTU649	OTU649	MS006	AK	AK	0.0992834	0.0992834	None	NA	g__	f__Nocardioidaceae; g__; s__;	sp.
MS006 OTU689	OTU689	MS006	NLC	NLC	0.0555268	0.0555268	None	NA	g__Peptoniphilus	g__Peptoniphilus; s__;	sp.
MS006 OTU648	OTU648	MS006	NLC	None	0.0265734	NA	NLC	0.0265734	g__Enhydrobacter	g__Enhydrobacter; s__;	sp.
MS006 OTU465	OTU465	MS006	None	None	0	NA	None	NA	g__Actinobacillus	g__Actinobacillus; s__;	sp.
MS006 OTU776	OTU776	MS006	AK	AK	0.213942	0.213942	None	NA	g__Oxytricha	g__Oxytricha; s__;	sp.
MS006 OTU858	OTU858	MS006	None	None	0	NA	None	NA	g__Corynebacterium	g__Corynebacterium; s__;	sp.
MS006 OTU181	OTU181	MS006	None	None	0	NA	None	NA	g__Corynebacterium	g__Corynebacterium; s__;	sp.
MS006 OTU801	OTU801	MS006	None	None	0	NA	None	NA	g__Veillonella	g__Veillonella; s__;	sp.
MS006 OTU154	OTU154	MS006	None	None	0	NA	None	NA	g__Propionibacterium	g__Propionibacterium; s__;	acnes
MS006 OTU1003	OTU1003	MS006	None	None	0	NA	None	NA	g__Paracoccus_Methylarcula	g__Paracoccus_Methylarcula; s__;	sp.
MS006 OTU335	OTU335	MS006	AK	AK	0.00171899	0.00171899	None	NA	g__Propionibacterium	g__Propionibacterium; s__;	sp.
MS006 OTU91	OTU91	MS006	None	None	0	NA	None	NA	g__Erwinia	g__Erwinia; s__;	sp.
MS006 OTU481	OTU481	MS006	None	None	0	NA	None	NA	g__Peptostreptococcus	g__Peptostreptococcus; s__;	sp.
MS006 OTU214	OTU214	MS006	None	None	0	NA	None	NA	g__Acinetobacter	g__Acinetobacter; s__;	sp.
MS006 OTU564	OTU564	MS006	NLC	None	0.0573895	NA	NLC	0.0573895	g__Acinetobacter	g__Acinetobacter; s__;	sp.
MS006 OTU817	OTU817	MS006	None	None	0	NA	None	NA	g__Erwinia	g__Erwinia; s__;	sp.
MS006 OTU315	OTU315	MS006	None	None	0	NA	None	NA	g__Brevundimonas	g__Brevundimonas; s__;	sp.
MS006 OTU623	OTU623	MS006	None	None	0	NA	None	NA	g__Porphyromonas	g__Porphyromonas; s__;	sp.
MS006 OTU217	OTU217	MS006	AK	AK	0.0158859	0.0158859	None	NA	g__Collinsella	g__Collinsella; s__;	sp.
MS006 OTU328	OTU328	MS006	NLC	NLC	0.137438	0.137438	None	NA	g__Finegoldia	g__Finegoldia; s__;	sp.
MS006 OTU122	OTU122	MS006	None	None	0	NA	None	NA	g__Corynebacterium	g__Corynebacterium; s__;	sp.
MS006 OTU158	OTU158	MS006	None	None	0	NA	None	NA	g__Fusobacterium	g__Fusobacterium; s__;	sp.
MS006 OTU281	OTU281	MS006	None	None	0	NA	None	NA	g__Corynebacterium	g__Corynebacterium; s__;	sp.
MS006 OTU363	OTU363	MS006	None	None	0	NA	None	NA	g__	f__Entomoplasmataceae; g__; s__;	sp.
MS006 OTU46	OTU46	MS006	None	None	0	NA	None	NA	g__Micrococcus	g__Micrococcus; s__;	sp.
MS006 OTU522	OTU522	MS006	None	None	0	NA	None	NA	g__Kytococcus	g__Kytococcus; s__;	sp.
MS006 OTU1007	OTU1007	MS006	None	None	0	NA	None	NA	g__Lactobacillus	g__Lactobacillus; s__;	sp.
MS006 OTU998	OTU998	MS006	None	None	0	NA	None	NA	g__LR2-63	g__LR2-63; s__;	sp.
MS006 OTU313	OTU313	MS006	None	None	0	NA	None	NA	g__Chryseobacterium_Epilithonimonas	g__Chryseobacterium_Epilithonimonas; s__;	sp.
MS006 OTU1058	OTU1058	MS006	None	None	0	NA	None	NA	g__Delftia	g__Delftia; s__;	sp.
MS006 OTU987	OTU987	MS006	None	None	0	NA	None	NA	g__Marmoricola	g__Marmoricola; s__;	sp.
MS006 OTU908	OTU908	MS006	None	None	0	NA	None	NA	g__Novosphingobium	g__Novosphingobium; s__;	sp.
MS006 OTU247	OTU247	MS006	None	None	0	NA	None	NA	g__Prevotella	g__Prevotella; s__;	sp.
MS006 OTU289	OTU289	MS006	NLC	None	0.136085	NA	NLC	0.136085	g__Pseudomonas	g__Pseudomonas; s__;	sp.
MS006 OTU729	OTU729	MS006	None	None	0	NA	None	NA	g__Leucosporidium	g__Leucosporidium; s__;	sp.
MS006 OTU2	OTU2	MS006	None	None	0	NA	None	NA	g__Geodermatophilus	g__Geodermatophilus; s__;	sp.
MS006 OTU808	OTU808	MS006	None	None	0	NA	None	NA	g__Gemella	g__Gemella; s__;	sp.
MS009 OTU782	OTU782	MS009	None	None	0	NA	None	NA	g__Staphylococcus	g__Staphylococcus; s__;	epidermidis
MS006 OTU147	OTU147	MS006	None	None	0	NA	None	NA	g__	f__Xanthomonadaceae; g__; s__;	sp.
MS006 OTU1052	OTU1052	MS006	None	None	0	NA	None	NA	g__Massilia	g__Massilia; s__;	sp.
MS006 OTU561	OTU561	MS006	None	None	0	NA	None	NA	g__Corynebacterium	g__Corynebacterium; s__;	sp.
MS006 OTU80	OTU80	MS006	None	None	0	NA	None	NA	g__Moraxella	g__Moraxella; s__;	sp.
MS006 OTU457	OTU457	MS006	None	None	0	NA	None	NA	g__Corynebacterium	g__Corynebacterium; s__;	sp.
MS006 OTU963	OTU963	MS006	None	None	0	NA	None	NA	g__Streptococcus	g__Streptococcus; s__;	sp.
MS006 OTU297	OTU297	MS006	AK	AK	0.222498	0.222498	None	NA	g__Herbaspirillum	g__Herbaspirillum; s__;	sp.
MS006 OTU92	OTU92	MS006	None	None	0	NA	None	NA	g__Chryseobacterium_Epilithonimonas	g__Chryseobacterium_Epilithonimonas; s__;	sp.
MS006 OTU625	OTU625	MS006	NLC	NLC	0.0515076	0.0515076	None	NA	g__Bifidobacterium	g__Bifidobacterium; s__;	sp.
MS006 OTU712	OTU712	MS006	None	None	0	NA	None	NA	g__Peptoniphilus	g__Peptoniphilus; s__;	sp.
MS006 OTU406	OTU406	MS006	None	None	0	NA	None	NA	g__Propionibacterium	g__Propionibacterium; s__;	acnes
MS006 OTU530	OTU530	MS006	AK	None	0.171634	NA	AK	0.171634	g__Corynebacterium	g__Corynebacterium; s__;	sp.
MS006 OTU19	OTU19	MS006	None	None	0	NA	None	NA	g__Lactobacillus	g__Lactobacillus; s__;	sp.
MS006 OTU252	OTU252	MS006	AK	AK	0.0680628	0.0680628	None	NA	g__Alloprevotella	g__Alloprevotella; s__;	sp.
MS006 OTU883	OTU883	MS006	None	None	0	NA	None	NA	g__Acinetobacter	g__Acinetobacter; s__;	sp.
MS006 OTU655	OTU655	MS006	None	None	0	NA	None	NA	g__Prevotella	g__Prevotella; s__;	sp.
MS006 OTU271	OTU271	MS006	None	None	0	NA	None	NA	g__Candida	g__Candida; s__;	sp.
MS006 OTU491	OTU491	MS006	None	None	0	NA	None	NA	g__Alternaria	g__Alternaria; s__;	sp.
MS006 OTU13	OTU13	MS006	NLC	None	0.0366797	NA	NLC	0.0366797	g__Gemella	g__Gemella; s__;	sp.
MS006 OTU840	OTU840	MS006	AK	AK	0.266117	0.266117	None	NA	g__Rhodotorula	g__Rhodotorula; s__;	sp.
MS006 OTU390	OTU390	MS006	NLC	NLC	0.188574	0.0786985	NLC	0.188574	g__Gordonia	g__Gordonia; s__;	sp.
MS006 OTU945	OTU945	MS006	None	None	0	NA	None	NA	g__Sphingomonas	g__Sphingomonas; s__;	sp.
MS006 OTU331	OTU331	MS006	None	None	0	NA	None	NA	g__Anaerococcus	g__Anaerococcus; s__;	sp.
MS006 OTU737	OTU737	MS006	None	None	0	NA	None	NA	g__Acinetobacter	g__Acinetobacter; s__;	sp.
MS006 OTU580	OTU580	MS006	None	None	0	NA	None	NA	g__Bifidobacterium	g__Bifidobacterium; s__;	sp.
MS006 OTU84	OTU84	MS006	None	None	0	NA	None	NA	g__Streptococcus	g__Streptococcus; s__;	sp.
MS006 OTU805	OTU805	MS006	None	None	0	NA	None	NA	g__Kingella_Simonsiella	g__Kingella_Simonsiella; s__;	sp.
MS006 OTU1020	OTU1020	MS006	AK	AK	0.404316	0.404316	None	NA	g__	f__Leptotrichiaceae; g__; s__;	sp.
MS006 OTU437	OTU437	MS006	None	None	0	NA	None	NA	g__Dermabacter	g__Dermabacter; s__;	sp.
MS006 OTU948	OTU948	MS006	None	None	0	NA	None	NA	g__Dothidea	g__Dothidea; s__;	sp.
MS006 OTU968	OTU968	MS006	None	None	0	NA	None	NA	g__Parvimonas	g__Parvimonas; s__;	sp.
MS006 OTU675	OTU675	MS006	AK	AK	0.226949	0.226949	None	NA	g__	f__Xenococcaceae; g__; s__;	sp.
MS006 OTU226	OTU226	MS006	None	None	0	NA	None	NA	g__Acinetobacter	g__Acinetobacter; s__;	sp.
MS006 OTU15	OTU15	MS006	None	None	0	NA	None	NA	g__Ruminococcus	g__Ruminococcus; s__;	sp.
MS006 OTU527	OTU527	MS006	NLC	None	0.105235	NA	NLC	0.105235	g__Corynebacterium	g__Corynebacterium; s__;	sp.
MS006 OTU129	OTU129	MS006	None	None	0	NA	None	NA	g__Propionibacterium	g__Propionibacterium; s__;	acnes
MS006 OTU548	OTU548	MS006	AK	None	0.387237	NA	AK	0.387237	g__Acidovorax	g__Acidovorax; s__;	sp.
MS006 OTU926	OTU926	MS006	NLC	NLC	0.02667	0.02667	None	NA	g__Arthrobacter	g__Arthrobacter; s__;	sp.
MS009 OTU832	OTU832	MS009	None	None	0	NA	None	NA	g__Staphylococcus	g__Staphylococcus; s__;	epidermidis
MS006 OTU145	OTU145	MS006	None	None	0	NA	None	NA	g__Veillonella	g__Veillonella; s__;	sp.
MS006 OTU178	OTU178	MS006	None	None	0	NA	None	NA	g__Veillonella	g__Veillonella; s__;	sp.
MS006 OTU772	OTU772	MS006	None	None	0	NA	None	NA	g__Paracoccus_Methylarcula	g__Paracoccus_Methylarcula; s__;	sp.
MS006 OTU940	OTU940	MS006	None	None	0	NA	None	NA	g__	f__Enterobacteriaceae; g__; s__;	sp.
MS006 OTU778	OTU778	MS006	None	None	0	NA	None	NA	g__Corynebacterium	g__Corynebacterium; s__;	sp.
MS006 OTU21	OTU21	MS006	None	None	0	NA	None	NA	g__Paracoccus_Methylarcula	g__Paracoccus_Methylarcula; s__;	sp.
MS006 OTU460	OTU460	MS006	None	None	0	NA	None	NA	g__Streptococcus	g__Streptococcus; s__;	sp.
MS009 OTU781	OTU781	MS009	None	None	0	NA	None	NA	g__Staphylococcus	g__Staphylococcus; s__;	epidermidis
MS006 OTU1040	OTU1040	MS006	None	None	0	NA	None	NA	g__Pseudomonas	g__Pseudomonas; s__;	sp.
MS006 OTU1012	OTU1012	MS006	None	None	0	NA	None	NA	g__Anaerococcus	g__Anaerococcus; s__;	sp.
MS006 OTU379	OTU379	MS006	None	None	0	NA	None	NA	g__Finegoldia	g__Finegoldia; s__;	sp.
MS006 OTU901	OTU901	MS006	None	None	0	NA	None	NA	g__Leptotrichia	g__Leptotrichia; s__;	sp.
MS006 OTU1035	OTU1035	MS006	None	None	0	NA	None	NA	g__Capnocytophaga	g__Capnocytophaga; s__;	sp.
MS006 OTU862	OTU862	MS006	None	None	0	NA	None	NA	g__Pseudomonas	g__Pseudomonas; s__;	sp.
MS006 OTU579	OTU579	MS006	None	None	0	NA	None	NA	g__Corynebacterium	g__Corynebacterium; s__;	sp.
MS006 OTU535	OTU535	MS006	AK	AK	0.0156597	0.0156597	None	NA	g__Corynebacterium	g__Corynebacterium; s__;	sp.
MS006 OTU380	OTU380	MS006	None	None	0	NA	None	NA	g__Acinetobacter	g__Acinetobacter; s__;	sp.
MS006 OTU965	OTU965	MS006	None	None	0	NA	None	NA	g__Pseudomonas	g__Pseudomonas; s__;	sp.
MS006 OTU824	OTU824	MS006	None	None	0	NA	None	NA	g__Acinetobacter	g__Acinetobacter; s__;	sp.
MS006 OTU120	OTU120	MS006	AK	None	0.239716	NA	AK	0.239716	g__Actinomyces	g__Actinomyces; s__;	sp.
MS006 OTU496	OTU496	MS006	None	None	0	NA	None	NA	g__Streptococcus	g__Streptococcus; s__;	sp.
MS006 OTU813	OTU813	MS006	None	None	0	NA	None	NA	g__Lactococcus	g__Lactococcus; s__;	sp.
MS006 OTU851	OTU851	MS006	None	None	0	NA	None	NA	g__	f__Entomoplasmataceae; g__; s__;	sp.
MS006 OTU399	OTU399	MS006	None	None	0	NA	None	NA	g__Peptoniphilus	g__Peptoniphilus; s__;	sp.
MS009 OTU319	OTU319	MS009	None	None	0	NA	None	NA	g__Staphylococcus	g__Staphylococcus; s__;	epidermidis
MS006 OTU568	OTU568	MS006	None	None	0	NA	None	NA	g__	f__Xanthomonadaceae; g__; s__;	sp.
MS006 OTU791	OTU791	MS006	NLC	NLC	0.196647	0.196647	None	NA	g__Veillonella	g__Veillonella; s__;	sp.
MS006 OTU171	OTU171	MS006	None	None	0	NA	None	NA	g__Reinekea	g__Reinekea; s__;	sp.
MS006 OTU525	OTU525	MS006	None	None	0	NA	None	NA	g__Actinomyces	g__Actinomyces; s__;	sp.
MS006 OTU27	OTU27	MS006	AK	None	0.00532975	NA	AK	0.00532975	g__Bifidobacterium	g__Bifidobacterium; s__;	sp.
MS006 OTU441	OTU441	MS006	None	None	0	NA	None	NA	g__Microbacterium	g__Microbacterium; s__;	sp.
MS006 OTU868	OTU868	MS006	None	None	0	NA	None	NA	g__	f__Methylophilaceae; g__; s__;	sp.
MS006 OTU672	OTU672	MS006	None	None	0	NA	None	NA	g__Aspergillus	g__Aspergillus; s__;	sp.
MS006 OTU769	OTU769	MS006	None	None	0	NA	None	NA	g__Sphingomonas	g__Sphingomonas; s__;	sp.
MS006 OTU275	OTU275	MS006	None	None	0	NA	None	NA	g__Corynebacterium	g__Corynebacterium; s__;	sp.
MS006 OTU197	OTU197	MS006	None	None	0	NA	None	NA	g__Kocuria	g__Kocuria; s__;	sp.
MS006 OTU853	OTU853	MS006	None	None	0	NA	None	NA	g__Massilia	g__Massilia; s__;	sp.
MS006 OTU751	OTU751	MS006	AK	AK	0.14718	0.14718	None	NA	g__Streptococcus	g__Streptococcus; s__;	sp.
MS006 OTU60	OTU60	MS006	AK	AK	0.0294589	0.0294589	None	NA	g__Corynebacterium	g__Corynebacterium; s__;	sp.
MS006 OTU664	OTU664	MS006	None	None	0	NA	None	NA	g__Treponema	g__Treponema; s__;	sp.
MS006 OTU126	OTU126	MS006	None	None	0	NA	None	NA	g__Corynebacterium	g__Corynebacterium; s__;	sp.
MS006 OTU251	OTU251	MS006	NLC	NLC	0.161612	0.161612	None	NA	g__	f__Enterobacteriaceae; g__; s__;	sp.
MS006 OTU996	OTU996	MS006	None	None	0	NA	None	NA	g__Pseudomonas	g__Pseudomonas; s__;	sp.
MS006 OTU947	OTU947	MS006	None	None	0	NA	None	NA	g__Anaerococcus	g__Anaerococcus; s__;	sp.
MS006 OTU256	OTU256	MS006	None	None	0	NA	None	NA	g__Anaerococcus	g__Anaerococcus; s__;	sp.
MS006 OTU372	OTU372	MS006	None	None	0	NA	None	NA	g__Streptococcus	g__Streptococcus; s__;	sp.
MS006 OTU918	OTU918	MS006	None	None	0	NA	None	NA	g__Corynebacterium	g__Corynebacterium; s__;	sp.
MS006 OTU414	OTU414	MS006	NLC	NLC	0.0076492	0.0076492	None	NA	g__Prevotella	g__Prevotella; s__;	sp.
MS006 OTU462	OTU462	MS006	None	None	0	NA	None	NA	g__Prevotella	g__Prevotella; s__;	sp.
MS006 OTU632	OTU632	MS006	None	None	0	NA	None	NA	g__Anaerococcus	g__Anaerococcus; s__;	sp.
MS006 OTU394	OTU394	MS006	None	None	0	NA	None	NA	g__	f__Enterobacteriaceae; g__; s__;	sp.
MS006 OTU931	OTU931	MS006	AK	AK	0.0410517	0.0410517	None	NA	g__Pseudomonas	g__Pseudomonas; s__;	sp.
MS009 OTU1024	OTU1024	MS009	None	None	0	NA	None	NA	g__Staphylococcus	g__Staphylococcus; s__;	hominis
MS006 OTU476	OTU476	MS006	NLC	None	0.109887	NA	NLC	0.109887	g__Porphyromonas	g__Porphyromonas; s__;	sp.
MS006 OTU1077	OTU1077	MS006	None	None	0	NA	None	NA	g__Pseudomonas	g__Pseudomonas; s__;	sp.
MS006 OTU967	OTU967	MS006	None	None	0	NA	None	NA	g__Neisseria_Kingella	g__Neisseria_Kingella; s__;	sp.
MS006 OTU645	OTU645	MS006	None	None	0	NA	None	NA	g__Granulicatella	g__Granulicatella; s__;	sp.
MS006 OTU28	OTU28	MS006	None	None	0	NA	None	NA	g__Corynebacterium	g__Corynebacterium; s__;	sp.
MS006 OTU310	OTU310	MS006	None	None	0	NA	None	NA	g__Methylobacterium	g__Methylobacterium; s__;	sp.
MS006 OTU192	OTU192	MS006	None	None	0	NA	None	NA	g__Corynebacterium	g__Corynebacterium; s__;	sp.
MS006 OTU818	OTU818	MS006	None	None	0	NA	None	NA	g__Veillonella	g__Veillonella; s__;	sp.
MS006 OTU267	OTU267	MS006	None	None	0	NA	None	NA	g__Micrococcus	g__Micrococcus; s__;	sp.
MS006 OTU826	OTU826	MS006	None	None	0	NA	None	NA	g__Brachybacterium	g__Brachybacterium; s__;	sp.
MS006 OTU354	OTU354	MS006	None	None	0	NA	None	NA	g__Malassezia	g__Malassezia; s__;	sp.
MS006 OTU332	OTU332	MS006	None	None	0	NA	None	NA	g__Corynebacterium	g__Corynebacterium; s__;	sp.
MS006 OTU1045	OTU1045	MS006	None	None	0	NA	None	NA	g__Lecythophora	g__Lecythophora; s__;	sp.
MS006 OTU891	OTU891	MS006	None	None	0	NA	None	NA	g__Lactobacillus	g__Lactobacillus; s__;	sp.
MS006 OTU730	OTU730	MS006	None	None	0	NA	None	NA	g__Kocuria	g__Kocuria; s__;	sp.
MS006 OTU1013	OTU1013	MS006	None	None	0	NA	None	NA	g__Propionibacterium	g__Propionibacterium; s__;	acnes
MS006 OTU208	OTU208	MS006	None	None	0	NA	None	NA	g__Streptococcus	g__Streptococcus; s__;	sp.
MS006 OTU842	OTU842	MS006	None	None	0	NA	None	NA	g__Oribacterium	g__Oribacterium; s__;	sp.
MS006 OTU899	OTU899	MS006	AK	None	0.0940707	NA	AK	0.0940707	g__Corynebacterium	g__Corynebacterium; s__;	sp.
MS006 OTU292	OTU292	MS006	AK	AK	0.0250657	0.0250657	None	NA	g__Anaerococcus	g__Anaerococcus; s__;	sp.
MS006 OTU291	OTU291	MS006	None	None	0	NA	None	NA	g__	o__Acidimicrobiales; f__; g__; s__;	sp.
MS006 OTU429	OTU429	MS006	NLC	NLC	0.0840537	0.0840537	None	NA	g__Corynebacterium	g__Corynebacterium; s__;	sp.
MS006 OTU795	OTU795	MS006	None	None	0	NA	None	NA	g__Propionibacterium	g__Propionibacterium; s__;	acidifacines
MS006 OTU585	OTU585	MS006	None	None	0	NA	None	NA	g__Lactobacillus	g__Lactobacillus; s__;	sp.
MS006 OTU732	OTU732	MS006	AK	AK	0.0125005	0.0125005	None	NA	g__Actinomyces	g__Actinomyces; s__;	sp.
MS006 OTU957	OTU957	MS006	None	None	0	NA	None	NA	g__Acinetobacter	g__Acinetobacter; s__;	sp.
MS006 OTU970	OTU970	MS006	None	None	0	NA	None	NA	g__Cystobasidiomycetes	g__Cystobasidiomycetes; s__;	sp.
MS006 OTU104	OTU104	MS006	None	None	0	NA	None	NA	g__Prevotella	g__Prevotella; s__;	sp.
MS006 OTU159	OTU159	MS006	None	None	0	NA	None	NA	g__Pseudomonas	g__Pseudomonas; s__;	sp.
MS006 OTU747	OTU747	MS006	AK	None	0.175161	NA	AK	0.175161	g__Dietzia	g__Dietzia; s__;	sp.
MS006 OTU1037	OTU1037	MS006	None	None	0	NA	None	NA	g__Veillonella	g__Veillonella; s__;	sp.
MS006 OTU1057	OTU1057	MS006	None	None	0	NA	None	NA	g__Paracoccus_Methylarcula	g__Paracoccus_Methylarcula; s__;	sp.
MS006 OTU538	OTU538	MS006	None	None	0	NA	None	NA	g__Mucispirillum	g__Mucispirillum; s__;	sp.
MS006 OTU162	OTU162	MS006	None	None	0	NA	None	NA	g__Moryella	g__Moryella; s__;	sp.
MS006 OTU433	OTU433	MS006	None	None	0	NA	None	NA	g__Corynebacterium	g__Corynebacterium; s__;	sp.
MS006 OTU880	OTU880	MS006	AK	None	0.158841	NA	AK	0.158841	g__Brachybacterium	g__Brachybacterium; s__;	sp.
MS006 OTU786	OTU786	MS006	None	None	0	NA	None	NA	g__Acinetobacter	g__Acinetobacter; s__;	sp.
MS006 OTU174	OTU174	MS006	None	None	0	NA	None	NA	g__Pseudomonas	g__Pseudomonas; s__;	sp.
MS006 OTU820	OTU820	MS006	None	None	0	NA	None	NA	g__Corynebacterium	g__Corynebacterium; s__;	sp.
MS006 OTU905	OTU905	MS006	None	None	0	NA	None	NA	g__Cryptococcus	g__Cryptococcus; s__;	sp.
MS006 OTU97	OTU97	MS006	AK	None	0.318793	NA	AK	0.318793	g__Prevotella	g__Prevotella; s__;	sp.
MS006 OTU302	OTU302	MS006	None	None	0	NA	None	NA	g__	f__Methylobacteriaceae; g__; s__;	sp.
MS006 OTU866	OTU866	MS006	None	None	0	NA	None	NA	g__Brevundimonas	g__Brevundimonas; s__;	sp.
MS006 OTU693	OTU693	MS006	None	None	0	NA	None	NA	g__Corynebacterium	g__Corynebacterium; s__;	sp.
MS006 OTU593	OTU593	MS006	None	None	0	NA	None	NA	g__Haemophilus	g__Haemophilus; s__;	sp.
MS006 OTU188	OTU188	MS006	NLC	NLC	0.0261445	0.0364227	NLC	0.0261445	g__Brevundimonas	g__Brevundimonas; s__;	sp.
MS006 OTU641	OTU641	MS006	None	None	0	NA	None	NA	g__Streptococcus	g__Streptococcus; s__;	sp.
MS006 OTU838	OTU838	MS006	None	None	0	NA	None	NA	g__Actinomyces	g__Actinomyces; s__;	sp.
MS006 OTU83	OTU83	MS006	None	None	0	NA	None	NA	g__Pleospora	g__Pleospora; s__;	sp.
MS006 OTU896	OTU896	MS006	None	None	0	NA	None	NA	g__Mycosphaerella	g__Mycosphaerella; s__;	sp.
MS006 OTU777	OTU777	MS006	None	None	0	NA	None	NA	g__Paracoccus_Methylarcula	g__Paracoccus_Methylarcula; s__;	sp.
MS006 OTU143	OTU143	MS006	None	None	0	NA	None	NA	g__Sphingobium	g__Sphingobium; s__;	sp.
MS006 OTU1051	OTU1051	MS006	AK	None	0.0588974	NA	AK	0.0588974	g__Agromyces	g__Agromyces; s__;	sp.
MS006 OTU6	OTU6	MS006	None	None	0	NA	None	NA	g__	o__Clostridiales; f__; g__; s__;	sp.
MS006 OTU497	OTU497	MS006	AK	AK	0.0201417	0.0201417	None	NA	g__Streptococcus	g__Streptococcus; s__;	sp.
MS006 OTU362	OTU362	MS006	None	None	0	NA	None	NA	g__Cryptococcus	g__Cryptococcus; s__;	sp.
MS009 OTU135	OTU135	MS009	None	None	0	NA	None	NA	g__Staphylococcus	g__Staphylococcus; s__;	epidermidis
MS006 OTU407	OTU407	MS006	None	None	0	NA	None	NA	g__Pseudomonas	g__Pseudomonas; s__;	sp.
MS006 OTU18	OTU18	MS006	None	None	0	NA	None	NA	g__Sordariomycetes	g__Sordariomycetes; s__;	sp.
MS006 OTU599	OTU599	MS006	None	None	0	NA	None	NA	g__Leuconostoc	g__Leuconostoc; s__;	sp.
MS006 OTU298	OTU298	MS006	None	None	0	NA	None	NA	g__	f__Intrasporangiaceae; g__; s__;	sp.
MS006 OTU923	OTU923	MS006	AK	None	0.0461003	NA	AK	0.0461003	g__Mycobacterium	g__Mycobacterium; s__;	sp.
MS006 OTU822	OTU822	MS006	None	None	0	NA	None	NA	g__Corynebacterium	g__Corynebacterium; s__;	sp.
MS006 OTU857	OTU857	MS006	None	None	0	NA	None	NA	g__Desulfovibrio4	g__Desulfovibrio4; s__;	sp.
MS006 OTU1010	OTU1010	MS006	NLC	None	0.0636871	NA	NLC	0.0636871	g__Anaerococcus	g__Anaerococcus; s__;	sp.
MS006 OTU65	OTU65	MS006	None	None	0	NA	None	NA	g__Corynebacterium	g__Corynebacterium; s__;	sp.
MS006 OTU203	OTU203	MS006	None	None	0	NA	None	NA	g__Streptococcus	g__Streptococcus; s__;	sp.
MS006 OTU261	OTU261	MS006	None	None	0	NA	None	NA	g__Paracoccus_Methylarcula	g__Paracoccus_Methylarcula; s__;	sp.
MS006 OTU321	OTU321	MS006	None	None	0	NA	None	NA	g__Finegoldia	g__Finegoldia; s__;	sp.
MS006 OTU656	OTU656	MS006	AK	None	0.0466909	NA	AK	0.0466909	g__	o__Corynebacteriales; f__; g__; s__;	sp.
MS006 OTU829	OTU829	MS006	None	None	0	NA	None	NA	g__Malassezia	g__Malassezia; s__;	sp.
MS006 OTU172	OTU172	MS006	None	None	0	NA	None	NA	g__Sphingomonas	g__Sphingomonas; s__;	sp.
MS006 OTU596	OTU596	MS006	None	None	0	NA	None	NA	g__Anaerococcus	g__Anaerococcus; s__;	sp.
MS006 OTU282	OTU282	MS006	NLC	None	0.048586	NA	NLC	0.048586	g__ph2	g__ph2; s__;	sp.
MS006 OTU669	OTU669	MS006	None	None	0	NA	None	NA	g__Acinetobacter	g__Acinetobacter; s__;	sp.
MS006 OTU121	OTU121	MS006	None	None	0	NA	None	NA	g__Paracoccus_Methylarcula	g__Paracoccus_Methylarcula; s__;	sp.
MS006 OTU639	OTU639	MS006	AK	None	0.142232	NA	AK	0.142232	g__Anaerococcus	g__Anaerococcus; s__;	sp.
MS006 OTU952	OTU952	MS006	AK	AK	0.014674	0.014674	None	NA	g__Prevotella	g__Prevotella; s__;	sp.
MS006 OTU873	OTU873	MS006	None	None	0	NA	None	NA	g__Erwinia	g__Erwinia; s__;	sp.
MS006 OTU577	OTU577	MS006	NLC	None	0.168644	NA	NLC	0.168644	g__Rothia	g__Rothia; s__;	sp.
MS009 OTU694	OTU694	MS009	None	None	0	NA	None	NA	g__Staphylococcus	g__Staphylococcus; s__;	sp.
MS006 OTU643	OTU643	MS006	None	None	0	NA	None	NA	g__Haemophilus	g__Haemophilus; s__;	sp.
MS006 OTU713	OTU713	MS006	None	None	0	NA	None	NA	g__Corynebacterium	g__Corynebacterium; s__;	sp.
MS006 OTU676	OTU676	MS006	None	None	0	NA	None	NA	g__	f__Mogibacteriaceae; g__; s__;	sp.
MS006 OTU277	OTU277	MS006	None	None	0	NA	None	NA	g__Amaricoccus_Tetracoccus	g__Amaricoccus_Tetracoccus; s__;	sp.
MS006 OTU631	OTU631	MS006	AK	AK	0.0167952	0.0167952	None	NA	g__Corynebacterium	g__Corynebacterium; s__;	sp.
MS006 OTU499	OTU499	MS006	NLC	None	0.0395314	NA	NLC	0.0395314	g__Rothia	g__Rothia; s__;	sp.
MS006 OTU166	OTU166	MS006	None	None	0	NA	None	NA	g__Haplochthonius	g__Haplochthonius; s__;	sp.
MS006 OTU134	OTU134	MS006	NLC	NLC	0.0418654	0.0418654	None	NA	g__Blautia	g__Blautia; s__;	sp.
MS006 OTU618	OTU618	MS006	None	None	0	NA	None	NA	g__Veillonella	g__Veillonella; s__;	sp.
MS006 OTU450	OTU450	MS006	None	None	0	NA	None	NA	g__Tessaracoccus	g__Tessaracoccus; s__;	sp.
MS006 OTU900	OTU900	MS006	NLC	None	0.324102	NA	NLC	0.324102	g__Atopobium	g__Atopobium; s__;	sp.
MS006 OTU356	OTU356	MS006	None	None	0	NA	None	NA	g__	f__03f02; g__; s__;	sp.
MS006 OTU164	OTU164	MS006	AK	AK	0.190928	0.190928	None	NA	g__Didymocrea	g__Didymocrea; s__;	sp.
MS007 OTU560	OTU560	MS007	NLC	None	0.0880186	NA	NLC	0.0880186	g__	f__Planococcaceae; g__; s__;	sp.
MS007 OTU454	OTU454	MS007	NLC	None	0.159844	NA	NLC	0.159844	g__Propionibacterium	g__Propionibacterium; s__;	acnes
MS007 OTU978	OTU978	MS007	None	None	0	NA	None	NA	g__Propionibacterium	g__Propionibacterium; s__;	acnes
MS007 OTU29	OTU29	MS007	None	None	0	NA	None	NA	g__Hortaea	g__Hortaea; s__;	sp.
MS007 OTU58	OTU58	MS007	AK	None	0.148697	NA	AK	0.148697	g__Streptococcus	g__Streptococcus; s__;	sp.
MS007 OTU917	OTU917	MS007	AK	None	0.0360158	NA	AK	0.0360158	g__Enhydrobacter	g__Enhydrobacter; s__;	sp.
MS007 OTU569	OTU569	MS007	None	None	0	NA	None	NA	g__Micrococcus	g__Micrococcus; s__;	sp.
MS007 OTU447	OTU447	MS007	AK	None	0.0312097	NA	AK	0.0312097	g__Paracoccus_Methylarcula	g__Paracoccus_Methylarcula; s__;	sp.
MS007 OTU536	OTU536	MS007	NLC	None	0.0906356	NA	NLC	0.0906356	g__Erwinia	g__Erwinia; s__;	sp.
MS007 OTU438	OTU438	MS007	None	None	0	NA	None	NA	g__	c__Betaproteobacteria; o__; f__; g__; s__;	sp.
MS007 OTU762	OTU762	MS007	NLC	None	0.12907	NA	NLC	0.12907	g__Mycosphaerella	g__Mycosphaerella; s__;	sp.
MS007 OTU177	OTU177	MS007	NLC	None	0.035423	NA	NLC	0.035423	g__Peptoniphilus	g__Peptoniphilus; s__;	sp.
MS007 OTU652	OTU652	MS007	None	None	0	NA	None	NA	g__Corynebacterium	g__Corynebacterium; s__;	sp.
MS009 OTU82	OTU82	MS009	None	None	0	NA	None	NA	g__Staphylococcus	g__Staphylococcus; s__;	hominis
MS007 OTU475	OTU475	MS007	NLC	None	0.040245	NA	NLC	0.040245	g__Malassezia	g__Malassezia; s__;	sp.
MS007 OTU112	OTU112	MS007	None	None	0	NA	None	NA	g__Pseudomonas	g__Pseudomonas; s__;	sp.
MS007 OTU191	OTU191	MS007	None	None	0	NA	None	NA	g__Neisseria	g__Neisseria; s__;	sp.
MS007 OTU588	OTU588	MS007	None	None	0	NA	None	NA	g__Micrococcus	g__Micrococcus; s__;	sp.
MS007 OTU446	OTU446	MS007	None	None	0	NA	None	NA	g__Streptococcus	g__Streptococcus; s__;	sp.
MS007 OTU574	OTU574	MS007	NLC	None	0.108697	NA	NLC	0.108697	g__Sphingomonas	g__Sphingomonas; s__;	sp.
MS007 OTU255	OTU255	MS007	AK	None	0.0800074	NA	AK	0.0800074	g__Finegoldia	g__Finegoldia; s__;	sp.
MS009 OTU843	OTU843	MS009	None	None	0	NA	None	NA	g__Staphylococcus	g__Staphylococcus; s__;	epidermidis
MS007 OTU854	OTU854	MS007	NLC	NLC	0.120172	0.248272	NLC	0.120172	g__Propionibacterium	g__Propionibacterium; s__;	acnes
MS007 OTU658	OTU658	MS007	None	None	0	NA	None	NA	g__Lautropia	g__Lautropia; s__;	sp.
MS007 OTU353	OTU353	MS007	AK	None	0.0475044	NA	AK	0.0475044	g__Streptococcus	g__Streptococcus; s__;	sp.
MS007 OTU984	OTU984	MS007	NLC	None	0.224608	NA	NLC	0.224608	g__Propionibacterium	g__Propionibacterium; s__;	acnes
MS007 OTU155	OTU155	MS007	None	None	0	NA	None	NA	g__Brevibacterium	g__Brevibacterium; s__;	sp.
MS007 OTU387	OTU387	MS007	AK	None	0.0851625	NA	AK	0.0851625	g__Corynebacterium	g__Corynebacterium; s__;	sp.
MS007 OTU736	OTU736	MS007	NLC	None	0.158091	NA	NLC	0.158091	g__Aerococcus	g__Aerococcus; s__;	sp.
MS009 OTU50	OTU50	MS009	None	None	0	NA	None	NA	g__Staphylococcus	g__Staphylococcus; s__;	aureus
MS007 OTU55	OTU55	MS007	None	None	0	NA	None	NA	g__Streptococcus	g__Streptococcus; s__;	sp.
MS007 OTU259	OTU259	MS007	AK	None	0.0477508	NA	AK	0.0477508	g__Paracoccus_Methylarcula	g__Paracoccus_Methylarcula; s__;	sp.
MS007 OTU424	OTU424	MS007	NLC	None	0.13056	NA	NLC	0.13056	g__Malassezia	g__Malassezia; s__;	sp.
MS007 OTU872	OTU872	MS007	None	None	0	NA	None	NA	g__Haemophilus	g__Haemophilus; s__;	sp.
MS007 OTU163	OTU163	MS007	AK	None	0.142048	NA	AK	0.142048	g__Corynebacterium	g__Corynebacterium; s__;	sp.
MS007 OTU395	OTU395	MS007	NLC	None	0.037075	NA	NLC	0.037075	g__Propionibacterium	g__Propionibacterium; s__;	granulosum
MS007 OTU648	OTU648	MS007	None	None	0	NA	None	NA	g__Enhydrobacter	g__Enhydrobacter; s__;	sp.
MS007 OTU811	OTU811	MS007	NLC	None	0.0161465	NA	NLC	0.0161465	g__Aerococcus	g__Aerococcus; s__;	sp.
MS007 OTU412	OTU412	MS007	NLC	None	0.0241456	NA	NLC	0.0241456	g__Facklamia	g__Facklamia; s__;	sp.
MS007 OTU307	OTU307	MS007	AK	None	0.00257653	NA	AK	0.00257653	g__Paracoccus_Methylarcula	g__Paracoccus_Methylarcula; s__;	sp.
MS007 OTU154	OTU154	MS007	AK	None	0.0482832	NA	AK	0.0482832	g__Propionibacterium	g__Propionibacterium; s__;	acnes
MS007 OTU1003	OTU1003	MS007	NLC	NLC	0.452911	0.452911	None	NA	g__Paracoccus_Methylarcula	g__Paracoccus_Methylarcula; s__;	sp.
MS007 OTU335	OTU335	MS007	NLC	None	0.0985908	NA	NLC	0.0985908	g__Propionibacterium	g__Propionibacterium; s__;	sp.
MS007 OTU214	OTU214	MS007	AK	None	0.0609955	NA	AK	0.0609955	g__Acinetobacter	g__Acinetobacter; s__;	sp.
MS007 OTU731	OTU731	MS007	None	None	0	NA	None	NA	g__Brevibacterium	g__Brevibacterium; s__;	sp.
MS007 OTU222	OTU222	MS007	AK	None	0.0673606	NA	AK	0.0673606	g__Haemophilus	g__Haemophilus; s__;	sp.
MS007 OTU122	OTU122	MS007	NLC	None	0.186233	NA	NLC	0.186233	g__Corynebacterium	g__Corynebacterium; s__;	sp.
MS007 OTU46	OTU46	MS007	None	None	0	NA	None	NA	g__Micrococcus	g__Micrococcus; s__;	sp.
MS007 OTU733	OTU733	MS007	NLC	None	0.0374514	NA	NLC	0.0374514	g__	f__Aeromonadaceae; g__; s__;	sp.
MS007 OTU317	OTU317	MS007	None	None	0	NA	None	NA	g__Propionibacterium	g__Propionibacterium; s__;	sp.
MS007 OTU998	OTU998	MS007	None	None	0	NA	None	NA	g__LR2-63	g__LR2-63; s__;	sp.
MS007 OTU987	OTU987	MS007	None	None	0	NA	None	NA	g__Marmoricola	g__Marmoricola; s__;	sp.
MS007 OTU808	OTU808	MS007	NLC	None	0.0072382	NA	NLC	0.0072382	g__Gemella	g__Gemella; s__;	sp.
MS007 OTU401	OTU401	MS007	AK	AK	0.0153198	0.593412	AK	0.0153198	g__Propionibacterium	g__Propionibacterium; s__;	acnes
MS009 OTU745	OTU745	MS009	None	None	0	NA	None	NA	g__Staphylococcus	g__Staphylococcus; s__;	epidermidis
MS007 OTU147	OTU147	MS007	NLC	None	0.0706104	NA	NLC	0.0706104	g__	f__Xanthomonadaceae; g__; s__;	sp.
MS007 OTU455	OTU455	MS007	NLC	None	0.0161417	NA	NLC	0.0161417	g__Methylobacterium	g__Methylobacterium; s__;	sp.
MS007 OTU92	OTU92	MS007	NLC	None	0.0300531	NA	NLC	0.0300531	g__Chryseobacterium_Epilithonimonas	g__Chryseobacterium_Epilithonimonas; s__;	sp.
MS007 OTU625	OTU625	MS007	AK	None	0.251251	NA	AK	0.251251	g__Bifidobacterium	g__Bifidobacterium; s__;	sp.
MS007 OTU406	OTU406	MS007	NLC	None	0.16914	NA	NLC	0.16914	g__Propionibacterium	g__Propionibacterium; s__;	acnes
MS007 OTU883	OTU883	MS007	None	None	0	NA	None	NA	g__Acinetobacter	g__Acinetobacter; s__;	sp.
MS007 OTU1016	OTU1016	MS007	None	None	0	NA	None	NA	g__Malassezia	g__Malassezia; s__;	sp.
MS007 OTU358	OTU358	MS007	AK	None	0.0602053	NA	AK	0.0602053	g__Kocuria	g__Kocuria; s__;	sp.
MS007 OTU737	OTU737	MS007	None	None	0	NA	None	NA	g__Acinetobacter	g__Acinetobacter; s__;	sp.
MS007 OTU84	OTU84	MS007	None	None	0	NA	None	NA	g__Streptococcus	g__Streptococcus; s__;	sp.
MS007 OTU437	OTU437	MS007	None	None	0	NA	None	NA	g__Dermabacter	g__Dermabacter; s__;	sp.
MS007 OTU934	OTU934	MS007	NLC	None	0.236054	NA	NLC	0.236054	g__Propionibacterium	g__Propionibacterium; s__;	acnes
MS007 OTU527	OTU527	MS007	NLC	None	0.00617591	NA	NLC	0.00617591	g__Corynebacterium	g__Corynebacterium; s__;	sp.
MS007 OTU129	OTU129	MS007	NLC	None	0.187273	NA	NLC	0.187273	g__Propionibacterium	g__Propionibacterium; s__;	acnes
MS007 OTU739	OTU739	MS007	NLC	None	0.0811952	NA	NLC	0.0811952	g__Alicyclobacillus	g__Alicyclobacillus; s__;	sp.
MS009 OTU314	OTU314	MS009	None	None	0	NA	None	NA	g__Staphylococcus	g__Staphylococcus; s__;	epidermidis
MS007 OTU772	OTU772	MS007	NLC	None	0.0689895	NA	NLC	0.0689895	g__Paracoccus_Methylarcula	g__Paracoccus_Methylarcula; s__;	sp.
MS007 OTU940	OTU940	MS007	None	None	0	NA	None	NA	g__	f__Enterobacteriaceae; g__; s__;	sp.
MS007 OTU778	OTU778	MS007	NLC	None	0.0258815	NA	NLC	0.0258815	g__Corynebacterium	g__Corynebacterium; s__;	sp.
MS007 OTU21	OTU21	MS007	NLC	None	0.134624	NA	NLC	0.134624	g__Paracoccus_Methylarcula	g__Paracoccus_Methylarcula; s__;	sp.
MS007 OTU295	OTU295	MS007	None	None	0	NA	None	NA	g__Stenotrophomonas	g__Stenotrophomonas; s__;	sp.
MS007 OTU535	OTU535	MS007	AK	None	0.158087	NA	AK	0.158087	g__Corynebacterium	g__Corynebacterium; s__;	sp.
MS007 OTU380	OTU380	MS007	NLC	None	0.0411832	NA	NLC	0.0411832	g__Acinetobacter	g__Acinetobacter; s__;	sp.
MS007 OTU813	OTU813	MS007	None	None	0	NA	None	NA	g__Lactococcus	g__Lactococcus; s__;	sp.
MS007 OTU851	OTU851	MS007	AK	None	0.0660347	NA	AK	0.0660347	g__	f__Entomoplasmataceae; g__; s__;	sp.
MS007 OTU791	OTU791	MS007	NLC	NLC	0.0193279	0.474707	NLC	0.0193279	g__Veillonella	g__Veillonella; s__;	sp.
MS007 OTU386	OTU386	MS007	None	None	0	NA	None	NA	g__Paracoccus_Methylarcula	g__Paracoccus_Methylarcula; s__;	sp.
MS007 OTU769	OTU769	MS007	AK	None	0.0327938	NA	AK	0.0327938	g__Sphingomonas	g__Sphingomonas; s__;	sp.
MS007 OTU751	OTU751	MS007	NLC	None	0.0401818	NA	NLC	0.0401818	g__Streptococcus	g__Streptococcus; s__;	sp.
MS007 OTU1067	OTU1067	MS007	NLC	NLC	0.0146536	0.39465	NLC	0.0146536	g__Propionibacterium	g__Propionibacterium; s__;	acnes
MS007 OTU691	OTU691	MS007	NLC	None	0.0203552	NA	NLC	0.0203552	g__	f__Listeriaceae; g__; s__;	sp.
MS007 OTU427	OTU427	MS007	None	None	0	NA	None	NA	g__Prevotella	g__Prevotella; s__;	sp.
MS007 OTU224	OTU224	MS007	None	None	0	NA	None	NA	g__Enhydrobacter	g__Enhydrobacter; s__;	sp.
MS007 OTU1034	OTU1034	MS007	NLC	None	0.117806	NA	NLC	0.117806	g__Neisseria	g__Neisseria; s__;	sp.
MS007 OTU251	OTU251	MS007	NLC	None	0.130334	NA	NLC	0.130334	g__	f__Enterobacteriaceae; g__; s__;	sp.
MS007 OTU996	OTU996	MS007	AK	None	0.0390353	NA	AK	0.0390353	g__Pseudomonas	g__Pseudomonas; s__;	sp.
MS007 OTU651	OTU651	MS007	AK	None	0.163229	NA	AK	0.163229	g__Corynebacterium	g__Corynebacterium; s__;	sp.
MS007 OTU918	OTU918	MS007	None	None	0	NA	None	NA	g__Corynebacterium	g__Corynebacterium; s__;	sp.
MS007 OTU797	OTU797	MS007	NLC	None	0.103481	NA	NLC	0.103481	g__Empedobacter_Wautersiella	g__Empedobacter_Wautersiella; s__;	sp.
MS007 OTU310	OTU310	MS007	None	None	0	NA	None	NA	g__Methylobacterium	g__Methylobacterium; s__;	sp.
MS007 OTU192	OTU192	MS007	None	None	0	NA	None	NA	g__Corynebacterium	g__Corynebacterium; s__;	sp.
MS007 OTU267	OTU267	MS007	AK	None	0.0124903	NA	AK	0.0124903	g__Micrococcus	g__Micrococcus; s__;	sp.
MS007 OTU332	OTU332	MS007	None	None	0	NA	None	NA	g__Corynebacterium	g__Corynebacterium; s__;	sp.
MS007 OTU16	OTU16	MS007	NLC	None	0.0518686	NA	NLC	0.0518686	g__Propionibacterium	g__Propionibacterium; s__;	acnes
MS007 OTU730	OTU730	MS007	AK	None	0.0585339	NA	AK	0.0585339	g__Kocuria	g__Kocuria; s__;	sp.
MS007 OTU921	OTU921	MS007	NLC	None	0.124557	NA	NLC	0.124557	g__Corynebacterium	g__Corynebacterium; s__;	sp.
MS007 OTU1013	OTU1013	MS007	NLC	None	0.20051	NA	NLC	0.20051	g__Propionibacterium	g__Propionibacterium; s__;	acnes
MS007 OTU208	OTU208	MS007	NLC	None	0.0153989	NA	NLC	0.0153989	g__Streptococcus	g__Streptococcus; s__;	sp.
MS007 OTU429	OTU429	MS007	None	None	0	NA	None	NA	g__Corynebacterium	g__Corynebacterium; s__;	sp.
MS007 OTU73	OTU73	MS007	AK	None	0.106156	NA	AK	0.106156	g__Propionibacterium	g__Propionibacterium; s__;	acnes
MS007 OTU159	OTU159	MS007	None	None	0	NA	None	NA	g__Pseudomonas	g__Pseudomonas; s__;	sp.
MS007 OTU1057	OTU1057	MS007	NLC	None	0.0898096	NA	NLC	0.0898096	g__Paracoccus_Methylarcula	g__Paracoccus_Methylarcula; s__;	sp.
MS007 OTU679	OTU679	MS007	AK	None	0.0910009	NA	AK	0.0910009	g__Enhydrobacter	g__Enhydrobacter; s__;	sp.
MS007 OTU433	OTU433	MS007	AK	None	0.0497147	NA	AK	0.0497147	g__Corynebacterium	g__Corynebacterium; s__;	sp.
MS007 OTU647	OTU647	MS007	AK	None	0.0834617	NA	AK	0.0834617	g__Massilia	g__Massilia; s__;	sp.
MS007 OTU905	OTU905	MS007	None	None	0	NA	None	NA	g__Cryptococcus	g__Cryptococcus; s__;	sp.
MS007 OTU688	OTU688	MS007	NLC	None	0.103851	NA	NLC	0.103851	g__Propionibacterium	g__Propionibacterium; s__;	acnes
MS007 OTU866	OTU866	MS007	AK	None	0.089285	NA	AK	0.089285	g__Brevundimonas	g__Brevundimonas; s__;	sp.
MS007 OTU641	OTU641	MS007	None	None	0	NA	None	NA	g__Streptococcus	g__Streptococcus; s__;	sp.
MS007 OTU896	OTU896	MS007	NLC	None	0.162993	NA	NLC	0.162993	g__Mycosphaerella	g__Mycosphaerella; s__;	sp.
MS007 OTU777	OTU777	MS007	AK	None	0.227522	NA	AK	0.227522	g__Paracoccus_Methylarcula	g__Paracoccus_Methylarcula; s__;	sp.
MS007 OTU562	OTU562	MS007	None	None	0	NA	None	NA	g__Dialister	g__Dialister; s__;	sp.
MS007 OTU497	OTU497	MS007	AK	None	0.111409	NA	AK	0.111409	g__Streptococcus	g__Streptococcus; s__;	sp.
MS007 OTU518	OTU518	MS007	AK	None	0.0915674	NA	AK	0.0915674	g__Paracoccus_Methylarcula	g__Paracoccus_Methylarcula; s__;	sp.
MS009 OTU223	OTU223	MS009	None	None	0	NA	None	NA	g__Staphylococcus	g__Staphylococcus; s__;	epidermidis
MS007 OTU836	OTU836	MS007	None	None	0	NA	None	NA	g__Psychromonas	g__Psychromonas; s__;	sp.
MS007 OTU912	OTU912	MS007	NLC	None	0.0524844	NA	NLC	0.0524844	g__Corynebacterium	g__Corynebacterium; s__;	sp.
MS007 OTU587	OTU587	MS007	NLC	None	0.0938354	NA	NLC	0.0938354	g__Propionibacterium	g__Propionibacterium; s__;	acnes
MS007 OTU923	OTU923	MS007	None	None	0	NA	None	NA	g__Mycobacterium	g__Mycobacterium; s__;	sp.
MS007 OTU822	OTU822	MS007	None	None	0	NA	None	NA	g__Corynebacterium	g__Corynebacterium; s__;	sp.
MS007 OTU343	OTU343	MS007	None	None	0	NA	None	NA	g__Propionibacterium	g__Propionibacterium; s__;	granulosum
MS007 OTU261	OTU261	MS007	NLC	None	0.190587	NA	NLC	0.190587	g__Paracoccus_Methylarcula	g__Paracoccus_Methylarcula; s__;	sp.
MS007 OTU81	OTU81	MS007	AK	None	0.119215	NA	AK	0.119215	g__Imtechium	g__Imtechium; s__;	sp.
MS007 OTU656	OTU656	MS007	None	None	0	NA	None	NA	g__	o__Corynebacteriales; f__; g__; s__;	sp.
MS007 OTU531	OTU531	MS007	NLC	None	0.0329737	NA	NLC	0.0329737	g__Fusobacterium	g__Fusobacterium; s__;	sp.
MS007 OTU829	OTU829	MS007	None	None	0	NA	None	NA	g__Malassezia	g__Malassezia; s__;	sp.
MS007 OTU172	OTU172	MS007	None	None	0	NA	None	NA	g__Sphingomonas	g__Sphingomonas; s__;	sp.
MS007 OTU420	OTU420	MS007	NLC	None	0.152525	NA	NLC	0.152525	g__Propionibacterium	g__Propionibacterium; s__;	propionicum
MS007 OTU121	OTU121	MS007	None	None	0	NA	None	NA	g__Paracoccus_Methylarcula	g__Paracoccus_Methylarcula; s__;	sp.
MS007 OTU639	OTU639	MS007	NLC	None	0.103538	NA	NLC	0.103538	g__Anaerococcus	g__Anaerococcus; s__;	sp.
MS007 OTU713	OTU713	MS007	None	None	0	NA	None	NA	g__Corynebacterium	g__Corynebacterium; s__;	sp.
MS007 OTU499	OTU499	MS007	NLC	None	0.00737241	NA	NLC	0.00737241	g__Rothia	g__Rothia; s__;	sp.
MS007 OTU56	OTU56	MS007	NLC	None	0.00673391	NA	NLC	0.00673391	g__Brevibacterium	g__Brevibacterium; s__;	sp.
MS007 OTU166	OTU166	MS007	NLC	None	0.0460332	NA	NLC	0.0460332	g__Haplochthonius	g__Haplochthonius; s__;	sp.
MS007 OTU848	OTU848	MS007	NLC	None	0.134177	NA	NLC	0.134177	g__	f__Ruminococcaceae; g__; s__;	sp.
MS007 OTU703	OTU703	MS007	NLC	None	0.10152	NA	NLC	0.10152	g__Paracoccus_Methylarcula	g__Paracoccus_Methylarcula; s__;	sp.
MS007 OTU146	OTU146	MS007	None	None	0	NA	None	NA	g__Terracoccus	g__Terracoccus; s__;	sp.
MS007 OTU356	OTU356	MS007	NLC	None	0.0235022	NA	NLC	0.0235022	g__	f__03f02; g__; s__;	sp.
MS007 OTU164	OTU164	MS007	NLC	None	0.0700342	NA	NLC	0.0700342	g__Didymocrea	g__Didymocrea; s__;	sp.
MS008 OTU71	OTU71	MS008	None	None	0	NA	None	NA	g__Sphingomonas	g__Sphingomonas; s__;	sp.
MS008 OTU454	OTU454	MS008	AK	AK	0.0105234	0.0105234	None	NA	g__Propionibacterium	g__Propionibacterium; s__;	acnes
MS008 OTU978	OTU978	MS008	None	None	0	NA	None	NA	g__Propionibacterium	g__Propionibacterium; s__;	acnes
MS008 OTU728	OTU728	MS008	NLC	NLC	0.158322	0.0538866	NLC	0.158322	g__Anaerococcus	g__Anaerococcus; s__;	sp.
MS008 OTU29	OTU29	MS008	NLC	NLC	0.109001	0.109001	None	NA	g__Hortaea	g__Hortaea; s__;	sp.
MS008 OTU58	OTU58	MS008	NLC	NLC	0.0945624	0.0945624	None	NA	g__Streptococcus	g__Streptococcus; s__;	sp.
MS008 OTU153	OTU153	MS008	None	None	0	NA	None	NA	g__Enterobacter	g__Enterobacter; s__;	sp.
MS008 OTU337	OTU337	MS008	None	None	0	NA	None	NA	g__Macrococcus	g__Macrococcus; s__;	sp.
MS008 OTU311	OTU311	MS008	AK	AK	0.0595109	0.0595109	None	NA	g__Acinetobacter	g__Acinetobacter; s__;	sp.
MS008 OTU389	OTU389	MS008	AK	AK	0.327532	0.00548205	AK	0.327532	g__Macrococcus	g__Macrococcus; s__;	sp.
MS008 OTU917	OTU917	MS008	None	None	0	NA	None	NA	g__Enhydrobacter	g__Enhydrobacter; s__;	sp.
MS008 OTU834	OTU834	MS008	AK	AK	0.224612	0.224612	None	NA	g__Mycosphaerellaceae	g__Mycosphaerellaceae; s__;	sp.
MS008 OTU160	OTU160	MS008	None	None	0	NA	None	NA	g__Corynebacterium	g__Corynebacterium; s__;	sp.
MS008 OTU1061	OTU1061	MS008	None	None	0	NA	None	NA	g__	f__Mogibacteriaceae; g__; s__;	sp.
MS008 OTU193	OTU193	MS008	None	None	0	NA	None	NA	g__Demodex	g__Demodex; s__;	sp.
MS008 OTU999	OTU999	MS008	NLC	NLC	0.217886	0.217886	None	NA	g__Facklamia	g__Facklamia; s__;	sp.
MS008 OTU430	OTU430	MS008	None	None	0	NA	None	NA	g__Demodex	g__Demodex; s__;	sp.
MS008 OTU536	OTU536	MS008	NLC	NLC	0.120821	0.120821	None	NA	g__Erwinia	g__Erwinia; s__;	sp.
MS008 OTU221	OTU221	MS008	NLC	NLC	0.175852	0.175852	None	NA	g__Haematobacter	g__Haematobacter; s__;	sp.
MS008 OTU762	OTU762	MS008	AK	AK	0.20605	0.20605	None	NA	g__Mycosphaerella	g__Mycosphaerella; s__;	sp.
MS008 OTU506	OTU506	MS008	None	None	0	NA	None	NA	g__Cruoricaptor	g__Cruoricaptor; s__;	sp.
MS009 OTU216	OTU216	MS009	None	None	0	NA	None	NA	g__Staphylococcus	g__Staphylococcus; s__;	aureus
MS008 OTU581	OTU581	MS008	None	None	0	NA	None	NA	g__Kytococcus	g__Kytococcus; s__;	sp.
MS008 OTU927	OTU927	MS008	AK	AK	0.06643	0.06643	None	NA	g__Propionibacterium	g__Propionibacterium; s__;	acnes
MS008 OTU51	OTU51	MS008	None	None	0	NA	None	NA	g__Psychrobacter	g__Psychrobacter; s__;	sp.
MS008 OTU652	OTU652	MS008	NLC	NLC	0.171508	0.171508	None	NA	g__Corynebacterium	g__Corynebacterium; s__;	sp.
MS008 OTU844	OTU844	MS008	None	None	0	NA	None	NA	g__Parasutterella	g__Parasutterella; s__;	sp.
MS008 OTU400	OTU400	MS008	None	None	0	NA	None	NA	g__Brevibacterium	g__Brevibacterium; s__;	sp.
MS009 OTU185	OTU185	MS009	None	None	0	NA	None	NA	g__Staphylococcus	g__Staphylococcus; s__;	pettenkoferi
MS008 OTU151	OTU151	MS008	None	None	0	NA	None	NA	g__Curtobacterium	g__Curtobacterium; s__;	sp.
MS008 OTU475	OTU475	MS008	NLC	NLC	0.382218	0.158939	NLC	0.382218	g__Malassezia	g__Malassezia; s__;	sp.
MS008 OTU137	OTU137	MS008	None	None	0	NA	None	NA	g__Dermacoccus	g__Dermacoccus; s__;	sp.
MS008 OTU724	OTU724	MS008	AK	AK	0.0117216	0.0117216	None	NA	g__Peptoniphilus	g__Peptoniphilus; s__;	sp.
MS008 OTU432	OTU432	MS008	None	None	0	NA	None	NA	g__Erwinia	g__Erwinia; s__;	sp.
MS008 OTU1063	OTU1063	MS008	AK	AK	0.147166	0.147166	None	NA	g__Mycosphaerella	g__Mycosphaerella; s__;	sp.
MS008 OTU112	OTU112	MS008	NLC	NLC	0.00540793	0.00540793	None	NA	g__Pseudomonas	g__Pseudomonas; s__;	sp.
MS008 OTU588	OTU588	MS008	NLC	NLC	0.0127907	0.0127907	None	NA	g__Micrococcus	g__Micrococcus; s__;	sp.
MS008 OTU446	OTU446	MS008	AK	AK	0.0491395	0.0823529	AK	0.0491395	g__Streptococcus	g__Streptococcus; s__;	sp.
MS008 OTU33	OTU33	MS008	None	None	0	NA	None	NA	g__Demodex	g__Demodex; s__;	sp.
MS008 OTU7	OTU7	MS008	None	None	0	NA	None	NA	g__	f__Sphingomonadaceae; g__; s__;	sp.
MS008 OTU566	OTU566	MS008	None	None	0	NA	None	NA	g__Micrococcus	g__Micrococcus; s__;	sp.
MS008 OTU255	OTU255	MS008	None	None	0	NA	None	NA	g__Finegoldia	g__Finegoldia; s__;	sp.
MS008 OTU671	OTU671	MS008	None	None	0	NA	None	NA	g__Pseudomonas	g__Pseudomonas; s__;	sp.
MS010 OTU634	OTU634	MS010	None	None	0	NA	None	NA	g__Staphylococcus	g__Staphylococcus; s__;	epidermidis
MS008 OTU854	OTU854	MS008	None	None	0	NA	None	NA	g__Propionibacterium	g__Propionibacterium; s__;	acnes
MS008 OTU353	OTU353	MS008	NLC	NLC	0.0288396	0.0288396	None	NA	g__Streptococcus	g__Streptococcus; s__;	sp.
MS008 OTU984	OTU984	MS008	None	None	0	NA	None	NA	g__Propionibacterium	g__Propionibacterium; s__;	acnes
MS008 OTU946	OTU946	MS008	None	None	0	NA	None	NA	g__Blautia	g__Blautia; s__;	sp.
MS008 OTU250	OTU250	MS008	NLC	None	0.0709611	NA	NLC	0.0709611	g__Alloiococcus	g__Alloiococcus; s__;	sp.
MS008 OTU155	OTU155	MS008	NLC	NLC	0.218809	0.107237	NLC	0.218809	g__Brevibacterium	g__Brevibacterium; s__;	sp.
MS008 OTU387	OTU387	MS008	None	None	0	NA	None	NA	g__Corynebacterium	g__Corynebacterium; s__;	sp.
MS008 OTU941	OTU941	MS008	None	None	0	NA	None	NA	g__	f__Enterobacteriaceae; g__; s__;	sp.
MS008 OTU951	OTU951	MS008	NLC	NLC	0.0393664	0.0393664	None	NA	g__Corynebacterium	g__Corynebacterium; s__;	sp.
MS010 OTU578	OTU578	MS010	None	None	0	NA	None	NA	g__Staphylococcus	g__Staphylococcus; s__;	aureus
MS008 OTU736	OTU736	MS008	None	None	0	NA	None	NA	g__Aerococcus	g__Aerococcus; s__;	sp.
MS010 OTU734	OTU734	MS010	None	None	0	NA	None	NA	g__Staphylococcus	g__Staphylococcus; s__;	cohnii
MS008 OTU55	OTU55	MS008	None	None	0	NA	None	NA	g__Streptococcus	g__Streptococcus; s__;	sp.
MS008 OTU424	OTU424	MS008	AK	AK	0.351566	0.351566	None	NA	g__Malassezia	g__Malassezia; s__;	sp.
MS008 OTU163	OTU163	MS008	NLC	NLC	0.155969	0.155969	None	NA	g__Corynebacterium	g__Corynebacterium; s__;	sp.
MS008 OTU395	OTU395	MS008	NLC	NLC	0.064693	0.114856	NLC	0.064693	g__Propionibacterium	g__Propionibacterium; s__;	granulosum
MS008 OTU865	OTU865	MS008	None	None	0	NA	None	NA	g__Williamsia	g__Williamsia; s__;	sp.
MS008 OTU689	OTU689	MS008	None	None	0	NA	None	NA	g__Peptoniphilus	g__Peptoniphilus; s__;	sp.
MS008 OTU648	OTU648	MS008	NLC	NLC	0.0359033	0.0359033	None	NA	g__Enhydrobacter	g__Enhydrobacter; s__;	sp.
MS008 OTU819	OTU819	MS008	None	None	0	NA	None	NA	g__Sphingomonas	g__Sphingomonas; s__;	sp.
MS008 OTU412	OTU412	MS008	AK	AK	0.179866	0.179866	None	NA	g__Facklamia	g__Facklamia; s__;	sp.
MS008 OTU154	OTU154	MS008	None	None	0	NA	None	NA	g__Propionibacterium	g__Propionibacterium; s__;	acnes
MS008 OTU1003	OTU1003	MS008	AK	AK	0.0681905	0.0681905	None	NA	g__Paracoccus_Methylarcula	g__Paracoccus_Methylarcula; s__;	sp.
MS008 OTU335	OTU335	MS008	NLC	NLC	0.082573	0.082573	None	NA	g__Propionibacterium	g__Propionibacterium; s__;	sp.
MS008 OTU1029	OTU1029	MS008	None	None	0	NA	None	NA	g__Cybaeus	g__Cybaeus; s__;	sp.
MS008 OTU621	OTU621	MS008	AK	None	0.23042	NA	AK	0.23042	g__Propionibacterium	g__Propionibacterium; s__;	acnes
MS008 OTU524	OTU524	MS008	AK	AK	0.167187	0.167187	None	NA	g__Erwinia	g__Erwinia; s__;	sp.
MS008 OTU115	OTU115	MS008	NLC	NLC	0.092739	0.092739	None	NA	g__Enhydrobacter	g__Enhydrobacter; s__;	sp.
MS008 OTU299	OTU299	MS008	None	None	0	NA	None	NA	g__Pseudomonas	g__Pseudomonas; s__;	sp.
MS008 OTU936	OTU936	MS008	NLC	NLC	0.000633591	0.000633591	None	NA	g__Propionibacterium	g__Propionibacterium; s__;	acnes
MS008 OTU91	OTU91	MS008	None	None	0	NA	None	NA	g__Erwinia	g__Erwinia; s__;	sp.
MS008 OTU701	OTU701	MS008	NLC	None	0.112884	NA	NLC	0.112884	g__Pseudomonas	g__Pseudomonas; s__;	sp.
MS008 OTU214	OTU214	MS008	None	None	0	NA	None	NA	g__Acinetobacter	g__Acinetobacter; s__;	sp.
MS008 OTU817	OTU817	MS008	None	None	0	NA	None	NA	g__Erwinia	g__Erwinia; s__;	sp.
MS008 OTU657	OTU657	MS008	None	None	0	NA	None	NA	g__Roseomonas	g__Roseomonas; s__;	sp.
MS008 OTU315	OTU315	MS008	None	None	0	NA	None	NA	g__Brevundimonas	g__Brevundimonas; s__;	sp.
MS008 OTU338	OTU338	MS008	NLC	NLC	0.0262642	0.0262642	None	NA	g__Propionibacterium	g__Propionibacterium; s__;	acnes
MS008 OTU222	OTU222	MS008	None	None	0	NA	None	NA	g__Haemophilus	g__Haemophilus; s__;	sp.
MS008 OTU122	OTU122	MS008	None	None	0	NA	None	NA	g__Corynebacterium	g__Corynebacterium; s__;	sp.
MS008 OTU46	OTU46	MS008	NLC	NLC	0.067541	0.067541	None	NA	g__Micrococcus	g__Micrococcus; s__;	sp.
MS008 OTU630	OTU630	MS008	None	None	0	NA	None	NA	g__Malassezia	g__Malassezia; s__;	sp.
MS008 OTU998	OTU998	MS008	AK	AK	0.120403	0.120403	None	NA	g__LR2-63	g__LR2-63; s__;	sp.
MS008 OTU714	OTU714	MS008	None	None	0	NA	None	NA	g__	f__Dermatophilaceae; g__; s__;	sp.
MS008 OTU987	OTU987	MS008	None	None	0	NA	None	NA	g__Marmoricola	g__Marmoricola; s__;	sp.
MS008 OTU289	OTU289	MS008	None	None	0	NA	None	NA	g__Pseudomonas	g__Pseudomonas; s__;	sp.
MS008 OTU2	OTU2	MS008	None	None	0	NA	None	NA	g__Geodermatophilus	g__Geodermatophilus; s__;	sp.
MS008 OTU401	OTU401	MS008	None	None	0	NA	None	NA	g__Propionibacterium	g__Propionibacterium; s__;	acnes
MS010 OTU360	OTU360	MS010	None	None	0	NA	None	NA	g__Staphylococcus	g__Staphylococcus; s__;	epidermidis
MS008 OTU516	OTU516	MS008	NLC	NLC	0.08542	0.08542	None	NA	g__Saccharomyces	g__Saccharomyces; s__;	sp.
MS008 OTU974	OTU974	MS008	None	None	0	NA	None	NA	g__	f__Listeriaceae; g__; s__;	sp.
MS008 OTU209	OTU209	MS008	NLC	None	0.0542308	NA	NLC	0.0542308	g__Micrococcus	g__Micrococcus; s__;	sp.
MS008 OTU117	OTU117	MS008	None	None	0	NA	None	NA	g__Marinomonas	g__Marinomonas; s__;	sp.
MS008 OTU336	OTU336	MS008	None	None	0	NA	None	NA	g__Finegoldia	g__Finegoldia; s__;	sp.
MS008 OTU457	OTU457	MS008	None	None	0	NA	None	NA	g__Corynebacterium	g__Corynebacterium; s__;	sp.
MS008 OTU419	OTU419	MS008	None	None	0	NA	None	NA	g__Leptotrichia	g__Leptotrichia; s__;	sp.
MS008 OTU625	OTU625	MS008	AK	AK	0.0185787	0.0185787	None	NA	g__Bifidobacterium	g__Bifidobacterium; s__;	sp.
MS008 OTU712	OTU712	MS008	NLC	NLC	0.0297075	0.0297075	None	NA	g__Peptoniphilus	g__Peptoniphilus; s__;	sp.
MS008 OTU406	OTU406	MS008	None	None	0	NA	None	NA	g__Propionibacterium	g__Propionibacterium; s__;	acnes
MS008 OTU530	OTU530	MS008	NLC	NLC	0.190693	0.190693	None	NA	g__Corynebacterium	g__Corynebacterium; s__;	sp.
MS010 OTU782	OTU782	MS010	None	None	0	NA	None	NA	g__Staphylococcus	g__Staphylococcus; s__;	epidermidis
MS008 OTU491	OTU491	MS008	AK	None	0.173729	NA	AK	0.173729	g__Alternaria	g__Alternaria; s__;	sp.
MS008 OTU105	OTU105	MS008	AK	AK	0.164379	0.015328	AK	0.164379	g__Roseomonas	g__Roseomonas; s__;	sp.
MS008 OTU840	OTU840	MS008	None	None	0	NA	None	NA	g__Rhodotorula	g__Rhodotorula; s__;	sp.
MS008 OTU390	OTU390	MS008	None	None	0	NA	None	NA	g__Gordonia	g__Gordonia; s__;	sp.
MS008 OTU111	OTU111	MS008	None	None	0	NA	None	NA	g__	f__Geodermatophilaceae; g__; s__;	sp.
MS008 OTU242	OTU242	MS008	None	None	0	NA	None	NA	g__Pseudomonas	g__Pseudomonas; s__;	sp.
MS008 OTU32	OTU32	MS008	None	None	0	NA	None	NA	g__Bacillus	g__Bacillus; s__;	sp.
MS008 OTU437	OTU437	MS008	AK	AK	0.0551724	0.0551724	None	NA	g__Dermabacter	g__Dermabacter; s__;	sp.
MS008 OTU846	OTU846	MS008	None	None	0	NA	None	NA	g__Finegoldia	g__Finegoldia; s__;	sp.
MS008 OTU1021	OTU1021	MS008	None	None	0	NA	None	NA	g__Pseudomonas	g__Pseudomonas; s__;	sp.
MS008 OTU934	OTU934	MS008	None	None	0	NA	None	NA	g__Propionibacterium	g__Propionibacterium; s__;	acnes
MS008 OTU948	OTU948	MS008	AK	AK	0.00997328	0.00997328	None	NA	g__Dothidea	g__Dothidea; s__;	sp.
MS008 OTU527	OTU527	MS008	AK	AK	0.102331	0.102331	None	NA	g__Corynebacterium	g__Corynebacterium; s__;	sp.
MS008 OTU139	OTU139	MS008	AK	None	0.203546	NA	AK	0.203546	g__Malassezia	g__Malassezia; s__;	sp.
MS008 OTU129	OTU129	MS008	None	None	0	NA	None	NA	g__Propionibacterium	g__Propionibacterium; s__;	acnes
MS008 OTU926	OTU926	MS008	None	None	0	NA	None	NA	g__Arthrobacter	g__Arthrobacter; s__;	sp.
MS008 OTU876	OTU876	MS008	None	None	0	NA	None	NA	g__Vibrio	g__Vibrio; s__;	sp.
MS008 OTU418	OTU418	MS008	AK	AK	0.0529164	0.0583399	AK	0.0529164	g__Propionibacterium	g__Propionibacterium; s__;	acnes
MS010 OTU832	OTU832	MS010	None	None	0	NA	None	NA	g__Staphylococcus	g__Staphylococcus; s__;	epidermidis
MS008 OTU715	OTU715	MS008	AK	AK	0.0141499	0.0141499	None	NA	g__Prevotella	g__Prevotella; s__;	sp.
MS008 OTU364	OTU364	MS008	None	None	0	NA	None	NA	g__	f__Sphingomonadaceae; g__; s__;	sp.
MS008 OTU509	OTU509	MS008	None	None	0	NA	None	NA	g__Malassezia	g__Malassezia; s__;	sp.
MS008 OTU940	OTU940	MS008	AK	None	0.144471	NA	AK	0.144471	g__	f__Enterobacteriaceae; g__; s__;	sp.
MS008 OTU778	OTU778	MS008	None	None	0	NA	None	NA	g__Corynebacterium	g__Corynebacterium; s__;	sp.
MS008 OTU453	OTU453	MS008	NLC	NLC	0.0408155	0.0408155	None	NA	g__Corynebacterium	g__Corynebacterium; s__;	sp.
MS008 OTU351	OTU351	MS008	AK	AK	0.0209625	0.0209625	None	NA	g__Malassezia	g__Malassezia; s__;	sp.
MS008 OTU488	OTU488	MS008	None	None	0	NA	None	NA	g__Kocuria	g__Kocuria; s__;	sp.
MS008 OTU1012	OTU1012	MS008	None	None	0	NA	None	NA	g__Anaerococcus	g__Anaerococcus; s__;	sp.
MS008 OTU379	OTU379	MS008	None	None	0	NA	None	NA	g__Finegoldia	g__Finegoldia; s__;	sp.
MS008 OTU579	OTU579	MS008	NLC	NLC	0.134171	0.134171	None	NA	g__Corynebacterium	g__Corynebacterium; s__;	sp.
MS008 OTU341	OTU341	MS008	None	None	0	NA	None	NA	g__Vibrio	g__Vibrio; s__;	sp.
MS008 OTU535	OTU535	MS008	NLC	NLC	0.205502	0.205502	None	NA	g__Corynebacterium	g__Corynebacterium; s__;	sp.
MS008 OTU765	OTU765	MS008	None	None	0	NA	None	NA	g__Pseudoclavibacter	g__Pseudoclavibacter; s__;	sp.
MS008 OTU897	OTU897	MS008	NLC	NLC	0.00990374	0.00990374	None	NA	g__Corynebacterium	g__Corynebacterium; s__;	sp.
MS008 OTU507	OTU507	MS008	None	None	0	NA	None	NA	g__Corynebacterium	g__Corynebacterium; s__;	sp.
MS008 OTU1002	OTU1002	MS008	None	None	0	NA	None	NA	g__Corynebacterium	g__Corynebacterium; s__;	sp.
MS008 OTU380	OTU380	MS008	None	None	0	NA	None	NA	g__Acinetobacter	g__Acinetobacter; s__;	sp.
MS008 OTU914	OTU914	MS008	None	None	0	NA	None	NA	g__Sterigmatomyces	g__Sterigmatomyces; s__;	sp.
MS008 OTU965	OTU965	MS008	None	None	0	NA	None	NA	g__Pseudomonas	g__Pseudomonas; s__;	sp.
MS008 OTU120	OTU120	MS008	None	None	0	NA	None	NA	g__Actinomyces	g__Actinomyces; s__;	sp.
MS008 OTU813	OTU813	MS008	AK	AK	0.0642495	0.0642495	None	NA	g__Lactococcus	g__Lactococcus; s__;	sp.
MS008 OTU644	OTU644	MS008	AK	AK	0.108597	0.108597	None	NA	g__Malassezia	g__Malassezia; s__;	sp.
MS008 OTU399	OTU399	MS008	AK	AK	0.0314823	0.0314823	None	NA	g__Peptoniphilus	g__Peptoniphilus; s__;	sp.
MS010 OTU140	OTU140	MS010	None	None	0	NA	None	NA	g__Staphylococcus	g__Staphylococcus; s__;	aureus
MS008 OTU94	OTU94	MS008	AK	AK	0.000872141	0.000872141	None	NA	g__	f__Methylocystaceae; g__; s__;	sp.
MS008 OTU213	OTU213	MS008	None	None	0	NA	None	NA	g__Amaricoccus_Tetracoccus	g__Amaricoccus_Tetracoccus; s__;	sp.
MS010 OTU319	OTU319	MS010	None	None	0	NA	None	NA	g__Staphylococcus	g__Staphylococcus; s__;	epidermidis
MS008 OTU568	OTU568	MS008	None	None	0	NA	None	NA	g__	f__Xanthomonadaceae; g__; s__;	sp.
MS008 OTU791	OTU791	MS008	None	None	0	NA	None	NA	g__Veillonella	g__Veillonella; s__;	sp.
MS008 OTU525	OTU525	MS008	None	None	0	NA	None	NA	g__Actinomyces	g__Actinomyces; s__;	sp.
MS008 OTU161	OTU161	MS008	None	None	0	NA	None	NA	g__Corynebacterium	g__Corynebacterium; s__;	sp.
MS008 OTU441	OTU441	MS008	None	None	0	NA	None	NA	g__Microbacterium	g__Microbacterium; s__;	sp.
MS008 OTU672	OTU672	MS008	AK	AK	0.0655371	0.0655371	None	NA	g__Aspergillus	g__Aspergillus; s__;	sp.
MS008 OTU275	OTU275	MS008	NLC	None	0.372372	NA	NLC	0.372372	g__Corynebacterium	g__Corynebacterium; s__;	sp.
MS008 OTU197	OTU197	MS008	None	None	0	NA	None	NA	g__Kocuria	g__Kocuria; s__;	sp.
MS008 OTU751	OTU751	MS008	NLC	NLC	0.0646702	0.0646702	None	NA	g__Streptococcus	g__Streptococcus; s__;	sp.
MS008 OTU1067	OTU1067	MS008	None	None	0	NA	None	NA	g__Propionibacterium	g__Propionibacterium; s__;	acnes
MS008 OTU691	OTU691	MS008	NLC	NLC	0.0487108	0.00850455	NLC	0.0487108	g__	f__Listeriaceae; g__; s__;	sp.
MS008 OTU346	OTU346	MS008	None	None	0	NA	None	NA	g__Corynebacterium	g__Corynebacterium; s__;	sp.
MS008 OTU911	OTU911	MS008	None	None	0	NA	None	NA	g__Pseudoclavibacter	g__Pseudoclavibacter; s__;	sp.
MS008 OTU650	OTU650	MS008	None	None	0	NA	None	NA	g__Micrococcus	g__Micrococcus; s__;	sp.
MS008 OTU224	OTU224	MS008	NLC	NLC	0.0537843	0.0537843	None	NA	g__Enhydrobacter	g__Enhydrobacter; s__;	sp.
MS008 OTU126	OTU126	MS008	NLC	NLC	0.159825	0.0773532	NLC	0.159825	g__Corynebacterium	g__Corynebacterium; s__;	sp.
MS008 OTU251	OTU251	MS008	None	None	0	NA	None	NA	g__	f__Enterobacteriaceae; g__; s__;	sp.
MS008 OTU996	OTU996	MS008	None	None	0	NA	None	NA	g__Pseudomonas	g__Pseudomonas; s__;	sp.
MS008 OTU651	OTU651	MS008	NLC	None	0.321561	NA	NLC	0.321561	g__Corynebacterium	g__Corynebacterium; s__;	sp.
MS008 OTU256	OTU256	MS008	NLC	NLC	0.00736951	0.00736951	None	NA	g__Anaerococcus	g__Anaerococcus; s__;	sp.
MS008 OTU428	OTU428	MS008	NLC	NLC	0.0617825	0.0617825	None	NA	g__Sphingomonas	g__Sphingomonas; s__;	sp.
MS008 OTU918	OTU918	MS008	None	None	0	NA	None	NA	g__Corynebacterium	g__Corynebacterium; s__;	sp.
MS010 OTU793	OTU793	MS010	None	None	0	NA	None	NA	g__Staphylococcus	g__Staphylococcus; s__;	epidermidis
MS008 OTU632	OTU632	MS008	None	None	0	NA	None	NA	g__Anaerococcus	g__Anaerococcus; s__;	sp.
MS010 OTU1024	OTU1024	MS010	None	None	0	NA	None	NA	g__Staphylococcus	g__Staphylococcus; s__;	hominis
MS008 OTU322	OTU322	MS008	None	None	0	NA	None	NA	g__Malassezia	g__Malassezia; s__;	sp.
MS008 OTU469	OTU469	MS008	AK	AK	0.00541016	0.00541016	None	NA	g__Gordonia	g__Gordonia; s__;	sp.
MS008 OTU1039	OTU1039	MS008	None	None	0	NA	None	NA	g__Corynebacterium	g__Corynebacterium; s__;	sp.
MS008 OTU28	OTU28	MS008	AK	AK	0.0714189	0.0714189	None	NA	g__Corynebacterium	g__Corynebacterium; s__;	sp.
MS008 OTU310	OTU310	MS008	AK	AK	0.0384036	0.108491	AK	0.0384036	g__Methylobacterium	g__Methylobacterium; s__;	sp.
MS008 OTU687	OTU687	MS008	None	None	0	NA	None	NA	g__Corynebacterium	g__Corynebacterium; s__;	sp.
MS008 OTU267	OTU267	MS008	NLC	NLC	0.107106	0.107106	None	NA	g__Micrococcus	g__Micrococcus; s__;	sp.
MS008 OTU826	OTU826	MS008	None	None	0	NA	None	NA	g__Brachybacterium	g__Brachybacterium; s__;	sp.
MS008 OTU354	OTU354	MS008	None	None	0	NA	None	NA	g__Malassezia	g__Malassezia; s__;	sp.
MS008 OTU332	OTU332	MS008	NLC	NLC	0.0300382	0.0300382	None	NA	g__Corynebacterium	g__Corynebacterium; s__;	sp.
MS010 OTU1042	OTU1042	MS010	None	None	0	NA	None	NA	g__Staphylococcus	g__Staphylococcus; s__;	sp.
MS008 OTU16	OTU16	MS008	None	None	0	NA	None	NA	g__Propionibacterium	g__Propionibacterium; s__;	acnes
MS008 OTU730	OTU730	MS008	None	None	0	NA	None	NA	g__Kocuria	g__Kocuria; s__;	sp.
MS008 OTU921	OTU921	MS008	AK	AK	0.0918625	0.0918625	None	NA	g__Corynebacterium	g__Corynebacterium; s__;	sp.
MS008 OTU1013	OTU1013	MS008	None	None	0	NA	None	NA	g__Propionibacterium	g__Propionibacterium; s__;	acnes
MS008 OTU316	OTU316	MS008	AK	None	0.0562444	NA	AK	0.0562444	g__Propionibacterium	g__Propionibacterium; s__;	acnes
MS008 OTU208	OTU208	MS008	AK	AK	0.0036029	0.0036029	None	NA	g__Streptococcus	g__Streptococcus; s__;	sp.
MS008 OTU899	OTU899	MS008	NLC	NLC	0.0259656	0.0259656	None	NA	g__Corynebacterium	g__Corynebacterium; s__;	sp.
MS008 OTU374	OTU374	MS008	AK	AK	0.0395577	0.0395577	None	NA	g__	f__Microbacteriaceae; g__; s__;	sp.
MS008 OTU429	OTU429	MS008	NLC	None	0.0127111	NA	NLC	0.0127111	g__Corynebacterium	g__Corynebacterium; s__;	sp.
MS008 OTU73	OTU73	MS008	None	None	0	NA	None	NA	g__Propionibacterium	g__Propionibacterium; s__;	acnes
MS008 OTU67	OTU67	MS008	None	None	0	NA	None	NA	g__Gordonia	g__Gordonia; s__;	sp.
MS008 OTU489	OTU489	MS008	NLC	None	0.246083	NA	NLC	0.246083	g__Corynebacterium	g__Corynebacterium; s__;	sp.
MS008 OTU104	OTU104	MS008	None	None	0	NA	None	NA	g__Prevotella	g__Prevotella; s__;	sp.
MS008 OTU131	OTU131	MS008	NLC	NLC	0.00285521	0.00285521	None	NA	g__Gordonia	g__Gordonia; s__;	sp.
MS010 OTU408	OTU408	MS010	None	None	0	NA	None	NA	g__Staphylococcus	g__Staphylococcus; s__;	aureus
MS008 OTU159	OTU159	MS008	None	None	0	NA	None	NA	g__Pseudomonas	g__Pseudomonas; s__;	sp.
MS008 OTU747	OTU747	MS008	None	None	0	NA	None	NA	g__Dietzia	g__Dietzia; s__;	sp.
MS008 OTU1037	OTU1037	MS008	None	None	0	NA	None	NA	g__Veillonella	g__Veillonella; s__;	sp.
MS008 OTU1017	OTU1017	MS008	None	None	0	NA	None	NA	g__Micrococcus	g__Micrococcus; s__;	sp.
MS008 OTU195	OTU195	MS008	NLC	NLC	0.0641436	0.0218944	NLC	0.0641436	g__Anaerococcus	g__Anaerococcus; s__;	sp.
MS008 OTU1057	OTU1057	MS008	AK	AK	0.0123381	0.0123381	None	NA	g__Paracoccus_Methylarcula	g__Paracoccus_Methylarcula; s__;	sp.
MS008 OTU679	OTU679	MS008	None	None	0	NA	None	NA	g__Enhydrobacter	g__Enhydrobacter; s__;	sp.
MS008 OTU162	OTU162	MS008	None	None	0	NA	None	NA	g__Moryella	g__Moryella; s__;	sp.
MS008 OTU433	OTU433	MS008	NLC	None	0.0714063	NA	NLC	0.0714063	g__Corynebacterium	g__Corynebacterium; s__;	sp.
MS008 OTU820	OTU820	MS008	NLC	NLC	0.0518141	0.0518141	None	NA	g__Corynebacterium	g__Corynebacterium; s__;	sp.
MS008 OTU668	OTU668	MS008	None	None	0	NA	None	NA	g__Corynebacterium	g__Corynebacterium; s__;	sp.
MS008 OTU688	OTU688	MS008	NLC	NLC	0.0364534	0.0364534	None	NA	g__Propionibacterium	g__Propionibacterium; s__;	acnes
MS008 OTU866	OTU866	MS008	None	None	0	NA	None	NA	g__Brevundimonas	g__Brevundimonas; s__;	sp.
MS008 OTU593	OTU593	MS008	None	None	0	NA	None	NA	g__Haemophilus	g__Haemophilus; s__;	sp.
MS008 OTU770	OTU770	MS008	None	None	0	NA	None	NA	g__Methylobacterium	g__Methylobacterium; s__;	sp.
MS008 OTU188	OTU188	MS008	None	None	0	NA	None	NA	g__Brevundimonas	g__Brevundimonas; s__;	sp.
MS008 OTU641	OTU641	MS008	AK	AK	0.00305381	0.00305381	None	NA	g__Streptococcus	g__Streptococcus; s__;	sp.
MS008 OTU83	OTU83	MS008	None	None	0	NA	None	NA	g__Pleospora	g__Pleospora; s__;	sp.
MS008 OTU896	OTU896	MS008	AK	AK	0.061681	0.20815	AK	0.061681	g__Mycosphaerella	g__Mycosphaerella; s__;	sp.
MS008 OTU962	OTU962	MS008	None	None	0	NA	None	NA	g__Facklamia	g__Facklamia; s__;	sp.
MS008 OTU143	OTU143	MS008	AK	AK	0.00186185	0.00186185	None	NA	g__Sphingobium	g__Sphingobium; s__;	sp.
MS008 OTU1051	OTU1051	MS008	None	None	0	NA	None	NA	g__Agromyces	g__Agromyces; s__;	sp.
MS008 OTU407	OTU407	MS008	None	None	0	NA	None	NA	g__Pseudomonas	g__Pseudomonas; s__;	sp.
MS008 OTU18	OTU18	MS008	None	None	0	NA	None	NA	g__Sordariomycetes	g__Sordariomycetes; s__;	sp.
MS008 OTU587	OTU587	MS008	NLC	NLC	0.0540432	0.0540432	None	NA	g__Propionibacterium	g__Propionibacterium; s__;	acnes
MS008 OTU298	OTU298	MS008	AK	AK	0.0294331	0.0294331	None	NA	g__	f__Intrasporangiaceae; g__; s__;	sp.
MS008 OTU923	OTU923	MS008	None	None	0	NA	None	NA	g__Mycobacterium	g__Mycobacterium; s__;	sp.
MS008 OTU601	OTU601	MS008	AK	AK	0.114566	0.114566	None	NA	g__Corynebacterium	g__Corynebacterium; s__;	sp.
MS008 OTU822	OTU822	MS008	None	None	0	NA	None	NA	g__Corynebacterium	g__Corynebacterium; s__;	sp.
MS010 OTU194	OTU194	MS010	None	None	0	NA	None	NA	g__Staphylococcus	g__Staphylococcus; s__;	aureus
MS008 OTU343	OTU343	MS008	NLC	NLC	0.0885055	0.0885055	None	NA	g__Propionibacterium	g__Propionibacterium; s__;	granulosum
MS008 OTU65	OTU65	MS008	NLC	NLC	0.074866	0.074866	None	NA	g__Corynebacterium	g__Corynebacterium; s__;	sp.
MS008 OTU261	OTU261	MS008	NLC	NLC	0.170003	0.170003	None	NA	g__Paracoccus_Methylarcula	g__Paracoccus_Methylarcula; s__;	sp.
MS008 OTU321	OTU321	MS008	None	None	0	NA	None	NA	g__Finegoldia	g__Finegoldia; s__;	sp.
MS008 OTU371	OTU371	MS008	AK	AK	0.138079	0.138079	None	NA	g__Corynebacterium	g__Corynebacterium; s__;	sp.
MS008 OTU924	OTU924	MS008	None	None	0	NA	None	NA	g__Vibrio	g__Vibrio; s__;	sp.
MS008 OTU829	OTU829	MS008	None	None	0	NA	None	NA	g__Malassezia	g__Malassezia; s__;	sp.
MS008 OTU172	OTU172	MS008	None	None	0	NA	None	NA	g__Sphingomonas	g__Sphingomonas; s__;	sp.
MS008 OTU596	OTU596	MS008	None	None	0	NA	None	NA	g__Anaerococcus	g__Anaerococcus; s__;	sp.
MS008 OTU282	OTU282	MS008	None	None	0	NA	None	NA	g__ph2	g__ph2; s__;	sp.
MS008 OTU420	OTU420	MS008	AK	AK	0.0484936	0.0484936	None	NA	g__Propionibacterium	g__Propionibacterium; s__;	propionicum
MS008 OTU639	OTU639	MS008	AK	AK	0.0454056	0.0454056	None	NA	g__Anaerococcus	g__Anaerococcus; s__;	sp.
MS008 OTU577	OTU577	MS008	None	None	0	NA	None	NA	g__Rothia	g__Rothia; s__;	sp.
MS008 OTU253	OTU253	MS008	None	None	0	NA	None	NA	g__Echimytricalges	g__Echimytricalges; s__;	sp.
MS010 OTU135	OTU135	MS010	None	None	0	NA	None	NA	g__Staphylococcus	g__Staphylococcus; s__;	epidermidis
MS008 OTU713	OTU713	MS008	None	None	0	NA	None	NA	g__Corynebacterium	g__Corynebacterium; s__;	sp.
MS008 OTU70	OTU70	MS008	NLC	NLC	0.00854125	0.0141555	NLC	0.00854125	g__	f__mitochondria; g__; s__;	sp.
MS008 OTU839	OTU839	MS008	NLC	NLC	0.0604903	0.0604903	None	NA	g__Pseudomonas	g__Pseudomonas; s__;	sp.
MS008 OTU75	OTU75	MS008	AK	AK	0.0306208	0.0306208	None	NA	g__Tetrathiobacter	g__Tetrathiobacter; s__;	sp.
MS008 OTU450	OTU450	MS008	NLC	None	0.283734	NA	NLC	0.283734	g__Tessaracoccus	g__Tessaracoccus; s__;	sp.
MS008 OTU248	OTU248	MS008	None	None	0	NA	None	NA	g__Streptococcus	g__Streptococcus; s__;	sp.
MS008 OTU146	OTU146	MS008	AK	AK	0.0931591	0.0931591	None	NA	g__Terracoccus	g__Terracoccus; s__;	sp.
MS008 OTU356	OTU356	MS008	NLC	NLC	0.0169509	0.0169509	None	NA	g__	f__03f02; g__; s__;	sp.
MS008 OTU164	OTU164	MS008	AK	AK	0.131089	0.131089	None	NA	g__Didymocrea	g__Didymocrea; s__;	sp.
MS009 OTU1049	OTU1049	MS009	None	None	0	NA	None	NA	g__Pseudomonas	g__Pseudomonas; s__;	sp.
MS010 OTU694	OTU694	MS010	None	None	0	NA	None	NA	g__Staphylococcus	g__Staphylococcus; s__;	sp.
MS009 OTU560	OTU560	MS009	None	None	0	NA	None	NA	g__	f__Planococcaceae; g__; s__;	sp.
MS010 OTU816	OTU816	MS010	None	None	0	NA	None	NA	g__Staphylococcus	g__Staphylococcus; s__;	epidermidis
MS010 OTU1006	OTU1006	MS010	None	None	0	NA	None	NA	g__Staphylococcus	g__Staphylococcus; s__;	epidermidis
MS009 OTU695	OTU695	MS009	None	None	0	NA	None	NA	g__Leptotrichia	g__Leptotrichia; s__;	sp.
MS009 OTU728	OTU728	MS009	None	None	0	NA	None	NA	g__Anaerococcus	g__Anaerococcus; s__;	sp.
MS009 OTU29	OTU29	MS009	None	None	0	NA	None	NA	g__Hortaea	g__Hortaea; s__;	sp.
MS009 OTU58	OTU58	MS009	None	None	0	NA	None	NA	g__Streptococcus	g__Streptococcus; s__;	sp.
MS009 OTU211	OTU211	MS009	None	None	0	NA	None	NA	g__Corynebacterium	g__Corynebacterium; s__;	sp.
MS009 OTU861	OTU861	MS009	None	None	0	NA	None	NA	g__Veillonella	g__Veillonella; s__;	sp.
MS009 OTU825	OTU825	MS009	None	None	0	NA	None	NA	g__Streptococcus	g__Streptococcus; s__;	sp.
MS009 OTU917	OTU917	MS009	None	None	0	NA	None	NA	g__Enhydrobacter	g__Enhydrobacter; s__;	sp.
MS009 OTU966	OTU966	MS009	None	None	0	NA	None	NA	g__Streptococcus	g__Streptococcus; s__;	sp.
MS009 OTU236	OTU236	MS009	None	None	0	NA	None	NA	g__Williamsia	g__Williamsia; s__;	sp.
MS009 OTU218	OTU218	MS009	None	None	0	NA	None	NA	g__Paracoccus_Methylarcula	g__Paracoccus_Methylarcula; s__;	sp.
MS009 OTU14	OTU14	MS009	None	None	0	NA	None	NA	g__Dialister	g__Dialister; s__;	sp.
MS009 OTU834	OTU834	MS009	None	None	0	NA	None	NA	g__Mycosphaerellaceae	g__Mycosphaerellaceae; s__;	sp.
MS009 OTU96	OTU96	MS009	None	None	0	NA	None	NA	g__Nyssopsora	g__Nyssopsora; s__;	sp.
MS009 OTU160	OTU160	MS009	None	None	0	NA	None	NA	g__Corynebacterium	g__Corynebacterium; s__;	sp.
MS009 OTU569	OTU569	MS009	None	None	0	NA	None	NA	g__Micrococcus	g__Micrococcus; s__;	sp.
MS009 OTU98	OTU98	MS009	None	None	0	NA	None	NA	g__Streptococcus	g__Streptococcus; s__;	sp.
MS009 OTU391	OTU391	MS009	None	None	0	NA	None	NA	g__	f__Carnobacteriaceae; g__; s__;	sp.
MS009 OTU288	OTU288	MS009	None	None	0	NA	None	NA	g__Corynebacterium	g__Corynebacterium; s__;	sp.
MS009 OTU193	OTU193	MS009	None	None	0	NA	None	NA	g__Demodex	g__Demodex; s__;	sp.
MS009 OTU180	OTU180	MS009	None	None	0	NA	None	NA	g__Corynebacterium	g__Corynebacterium; s__;	sp.
MS009 OTU690	OTU690	MS009	None	None	0	NA	None	NA	g__Streptococcus	g__Streptococcus; s__;	sp.
MS009 OTU61	OTU61	MS009	None	None	0	NA	None	NA	g__Finegoldia	g__Finegoldia; s__;	sp.
MS009 OTU430	OTU430	MS009	None	None	0	NA	None	NA	g__Demodex	g__Demodex; s__;	sp.
MS009 OTU447	OTU447	MS009	None	None	0	NA	None	NA	g__Paracoccus_Methylarcula	g__Paracoccus_Methylarcula; s__;	sp.
MS010 OTU843	OTU843	MS010	None	None	0	NA	None	NA	g__Staphylococcus	g__Staphylococcus; s__;	epidermidis
MS009 OTU438	OTU438	MS009	None	None	0	NA	None	NA	g__	c__Betaproteobacteria; o__; f__; g__; s__;	sp.
MS009 OTU12	OTU12	MS009	None	None	0	NA	None	NA	g__Prevotella	g__Prevotella; s__;	sp.
MS009 OTU260	OTU260	MS009	None	None	0	NA	None	NA	g__Leptotrichia	g__Leptotrichia; s__;	sp.
MS009 OTU762	OTU762	MS009	None	None	0	NA	None	NA	g__Mycosphaerella	g__Mycosphaerella; s__;	sp.
MS010 OTU314	OTU314	MS010	None	None	0	NA	None	NA	g__Staphylococcus	g__Staphylococcus; s__;	epidermidis
MS009 OTU51	OTU51	MS009	None	None	0	NA	None	NA	g__Psychrobacter	g__Psychrobacter; s__;	sp.
MS009 OTU652	OTU652	MS009	None	None	0	NA	None	NA	g__Corynebacterium	g__Corynebacterium; s__;	sp.
MS009 OTU366	OTU366	MS009	None	None	0	NA	None	NA	g__Actinomyces	g__Actinomyces; s__;	sp.
MS009 OTU775	OTU775	MS009	None	None	0	NA	None	NA	g__Actinomycetospora	g__Actinomycetospora; s__;	sp.
MS009 OTU400	OTU400	MS009	None	None	0	NA	None	NA	g__Brevibacterium	g__Brevibacterium; s__;	sp.
MS010 OTU216	OTU216	MS010	None	None	0	NA	None	NA	g__Staphylococcus	g__Staphylococcus; s__;	aureus
MS009 OTU633	OTU633	MS009	None	None	0	NA	None	NA	g__Corynebacterium	g__Corynebacterium; s__;	sp.
MS009 OTU475	OTU475	MS009	None	None	0	NA	None	NA	g__Malassezia	g__Malassezia; s__;	sp.
MS009 OTU764	OTU764	MS009	None	None	0	NA	None	NA	g__Actinomyces	g__Actinomyces; s__;	sp.
MS009 OTU349	OTU349	MS009	None	None	0	NA	None	NA	g__	f__Geodermatophilaceae; g__; s__;	sp.
MS009 OTU724	OTU724	MS009	None	None	0	NA	None	NA	g__Peptoniphilus	g__Peptoniphilus; s__;	sp.
MS009 OTU432	OTU432	MS009	None	None	0	NA	None	NA	g__Erwinia	g__Erwinia; s__;	sp.
MS009 OTU1063	OTU1063	MS009	None	None	0	NA	None	NA	g__Mycosphaerella	g__Mycosphaerella; s__;	sp.
MS009 OTU856	OTU856	MS009	None	None	0	NA	None	NA	g__Corynebacterium	g__Corynebacterium; s__;	sp.
MS009 OTU112	OTU112	MS009	None	None	0	NA	None	NA	g__Pseudomonas	g__Pseudomonas; s__;	sp.
MS009 OTU588	OTU588	MS009	None	None	0	NA	None	NA	g__Micrococcus	g__Micrococcus; s__;	sp.
MS009 OTU660	OTU660	MS009	None	None	0	NA	None	NA	g__Streptococcus	g__Streptococcus; s__;	sp.
MS009 OTU566	OTU566	MS009	None	None	0	NA	None	NA	g__Micrococcus	g__Micrococcus; s__;	sp.
MS009 OTU255	OTU255	MS009	None	None	0	NA	None	NA	g__Finegoldia	g__Finegoldia; s__;	sp.
MS009 OTU182	OTU182	MS009	AK	AK	0.696561	0.696561	None	NA	g__Corynebacterium	g__Corynebacterium; s__;	sp.
MS009 OTU604	OTU604	MS009	None	None	0	NA	None	NA	g__Sphingomonas	g__Sphingomonas; s__;	sp.
MS010 OTU185	OTU185	MS010	None	None	0	NA	None	NA	g__Staphylococcus	g__Staphylococcus; s__;	pettenkoferi
MS009 OTU969	OTU969	MS009	None	None	0	NA	None	NA	g__Corynebacterium	g__Corynebacterium; s__;	sp.
MS009 OTU353	OTU353	MS009	None	None	0	NA	None	NA	g__Streptococcus	g__Streptococcus; s__;	sp.
MS009 OTU984	OTU984	MS009	NLC	None	0.0578665	NA	NLC	0.0578665	g__Propionibacterium	g__Propionibacterium; s__;	acnes
MS009 OTU946	OTU946	MS009	None	None	0	NA	None	NA	g__Blautia	g__Blautia; s__;	sp.
MS009 OTU155	OTU155	MS009	None	None	0	NA	None	NA	g__Brevibacterium	g__Brevibacterium; s__;	sp.
MS009 OTU387	OTU387	MS009	None	None	0	NA	None	NA	g__Corynebacterium	g__Corynebacterium; s__;	sp.
MS009 OTU626	OTU626	MS009	None	None	0	NA	None	NA	g__Veillonella	g__Veillonella; s__;	sp.
MS009 OTU941	OTU941	MS009	None	None	0	NA	None	NA	g__	f__Enterobacteriaceae; g__; s__;	sp.
MS009 OTU461	OTU461	MS009	None	None	0	NA	None	NA	g__Leptotrichia	g__Leptotrichia; s__;	sp.
MS009 OTU583	OTU583	MS009	None	None	0	NA	None	NA	g__Corynebacterium	g__Corynebacterium; s__;	sp.
MS011 OTU888	OTU888	MS011	None	None	0	NA	None	NA	g__Staphylococcus	g__Staphylococcus; s__;	sp.
MS009 OTU591	OTU591	MS009	None	None	0	NA	None	NA	g__Dothideomycetes	g__Dothideomycetes; s__;	sp.
MS011 OTU319	OTU319	MS011	None	None	0	NA	None	NA	g__Staphylococcus	g__Staphylococcus; s__;	epidermidis
MS009 OTU736	OTU736	MS009	None	None	0	NA	None	NA	g__Aerococcus	g__Aerococcus; s__;	sp.
MS011 OTU42	OTU42	MS011	None	None	0	NA	None	NA	g__Staphylococcus	g__Staphylococcus; s__;	epidermidis
MS009 OTU828	OTU828	MS009	None	None	0	NA	None	NA	g__Lactobacillus	g__Lactobacillus; s__;	sp.
MS009 OTU55	OTU55	MS009	None	None	0	NA	None	NA	g__Streptococcus	g__Streptococcus; s__;	sp.
MS009 OTU424	OTU424	MS009	NLC	None	0.832258	NA	NLC	0.832258	g__Malassezia	g__Malassezia; s__;	sp.
MS009 OTU872	OTU872	MS009	None	None	0	NA	None	NA	g__Haemophilus	g__Haemophilus; s__;	sp.
MS009 OTU163	OTU163	MS009	None	None	0	NA	None	NA	g__Corynebacterium	g__Corynebacterium; s__;	sp.
MS009 OTU395	OTU395	MS009	None	None	0	NA	None	NA	g__Propionibacterium	g__Propionibacterium; s__;	granulosum
MS009 OTU175	OTU175	MS009	None	None	0	NA	None	NA	g__Megasphaera	g__Megasphaera; s__;	sp.
MS009 OTU689	OTU689	MS009	None	None	0	NA	None	NA	g__Peptoniphilus	g__Peptoniphilus; s__;	sp.
MS009 OTU886	OTU886	MS009	None	None	0	NA	None	NA	g__Phaeophleospora	g__Phaeophleospora; s__;	sp.
MS009 OTU648	OTU648	MS009	None	None	0	NA	None	NA	g__Enhydrobacter	g__Enhydrobacter; s__;	sp.
MS009 OTU465	OTU465	MS009	None	None	0	NA	None	NA	g__Actinobacillus	g__Actinobacillus; s__;	sp.
MS009 OTU776	OTU776	MS009	None	None	0	NA	None	NA	g__Oxytricha	g__Oxytricha; s__;	sp.
MS009 OTU307	OTU307	MS009	None	None	0	NA	None	NA	g__Paracoccus_Methylarcula	g__Paracoccus_Methylarcula; s__;	sp.
MS009 OTU801	OTU801	MS009	None	None	0	NA	None	NA	g__Veillonella	g__Veillonella; s__;	sp.
MS009 OTU154	OTU154	MS009	None	None	0	NA	None	NA	g__Propionibacterium	g__Propionibacterium; s__;	acnes
MS009 OTU1003	OTU1003	MS009	None	None	0	NA	None	NA	g__Paracoccus_Methylarcula	g__Paracoccus_Methylarcula; s__;	sp.
MS009 OTU619	OTU619	MS009	None	None	0	NA	None	NA	g__Oribacterium	g__Oribacterium; s__;	sp.
MS009 OTU335	OTU335	MS009	None	None	0	NA	None	NA	g__Propionibacterium	g__Propionibacterium; s__;	sp.
MS009 OTU841	OTU841	MS009	None	None	0	NA	None	NA	g__Brevibacterium	g__Brevibacterium; s__;	sp.
MS009 OTU91	OTU91	MS009	None	None	0	NA	None	NA	g__Erwinia	g__Erwinia; s__;	sp.
MS009 OTU214	OTU214	MS009	None	None	0	NA	None	NA	g__Acinetobacter	g__Acinetobacter; s__;	sp.
MS009 OTU731	OTU731	MS009	None	None	0	NA	None	NA	g__Brevibacterium	g__Brevibacterium; s__;	sp.
MS009 OTU657	OTU657	MS009	None	None	0	NA	None	NA	g__Roseomonas	g__Roseomonas; s__;	sp.
MS009 OTU315	OTU315	MS009	None	None	0	NA	None	NA	g__Brevundimonas	g__Brevundimonas; s__;	sp.
MS009 OTU222	OTU222	MS009	None	None	0	NA	None	NA	g__Haemophilus	g__Haemophilus; s__;	sp.
MS009 OTU484	OTU484	MS009	None	None	0	NA	None	NA	g__Corynebacterium	g__Corynebacterium; s__;	sp.
MS009 OTU1078	OTU1078	MS009	None	None	0	NA	None	NA	g__Tk_15	g__Tk_15; s__;	sp.
MS009 OTU1036	OTU1036	MS009	None	None	0	NA	None	NA	g__Corynebacterium	g__Corynebacterium; s__;	sp.
MS009 OTU623	OTU623	MS009	None	None	0	NA	None	NA	g__Porphyromonas	g__Porphyromonas; s__;	sp.
MS009 OTU328	OTU328	MS009	None	None	0	NA	None	NA	g__Finegoldia	g__Finegoldia; s__;	sp.
MS009 OTU122	OTU122	MS009	None	None	0	NA	None	NA	g__Corynebacterium	g__Corynebacterium; s__;	sp.
MS009 OTU158	OTU158	MS009	None	None	0	NA	None	NA	g__Fusobacterium	g__Fusobacterium; s__;	sp.
MS009 OTU281	OTU281	MS009	None	None	0	NA	None	NA	g__Corynebacterium	g__Corynebacterium; s__;	sp.
MS009 OTU46	OTU46	MS009	None	None	0	NA	None	NA	g__Micrococcus	g__Micrococcus; s__;	sp.
MS009 OTU317	OTU317	MS009	None	None	0	NA	None	NA	g__Propionibacterium	g__Propionibacterium; s__;	sp.
MS009 OTU1007	OTU1007	MS009	None	None	0	NA	None	NA	g__Lactobacillus	g__Lactobacillus; s__;	sp.
MS009 OTU741	OTU741	MS009	None	None	0	NA	None	NA	g__Malassezia	g__Malassezia; s__;	sp.
MS009 OTU998	OTU998	MS009	None	None	0	NA	None	NA	g__LR2-63	g__LR2-63; s__;	sp.
MS009 OTU987	OTU987	MS009	None	None	0	NA	None	NA	g__Marmoricola	g__Marmoricola; s__;	sp.
MS009 OTU908	OTU908	MS009	None	None	0	NA	None	NA	g__Novosphingobium	g__Novosphingobium; s__;	sp.
MS009 OTU284	OTU284	MS009	None	None	0	NA	None	NA	g__Actinomyces	g__Actinomyces; s__;	sp.
MS009 OTU247	OTU247	MS009	None	None	0	NA	None	NA	g__Prevotella	g__Prevotella; s__;	sp.
MS009 OTU289	OTU289	MS009	None	None	0	NA	None	NA	g__Pseudomonas	g__Pseudomonas; s__;	sp.
MS009 OTU729	OTU729	MS009	None	None	0	NA	None	NA	g__Leucosporidium	g__Leucosporidium; s__;	sp.
MS009 OTU2	OTU2	MS009	None	None	0	NA	None	NA	g__Geodermatophilus	g__Geodermatophilus; s__;	sp.
MS011 OTU82	OTU82	MS011	None	None	0	NA	None	NA	g__Staphylococcus	g__Staphylococcus; s__;	hominis
MS009 OTU147	OTU147	MS009	None	None	0	NA	None	NA	g__	f__Xanthomonadaceae; g__; s__;	sp.
MS009 OTU1046	OTU1046	MS009	None	None	0	NA	None	NA	g__Brevibacterium	g__Brevibacterium; s__;	sp.
MS011 OTU705	OTU705	MS011	None	None	0	NA	None	NA	g__Staphylococcus	g__Staphylococcus; s__;	sp.
MS009 OTU974	OTU974	MS009	None	None	0	NA	None	NA	g__	f__Listeriaceae; g__; s__;	sp.
MS009 OTU702	OTU702	MS009	None	None	0	NA	None	NA	g__Rhodobacter	g__Rhodobacter; s__;	sp.
MS009 OTU561	OTU561	MS009	None	None	0	NA	None	NA	g__Corynebacterium	g__Corynebacterium; s__;	sp.
MS009 OTU209	OTU209	MS009	None	None	0	NA	None	NA	g__Micrococcus	g__Micrococcus; s__;	sp.
MS009 OTU336	OTU336	MS009	None	None	0	NA	None	NA	g__Finegoldia	g__Finegoldia; s__;	sp.
MS009 OTU10	OTU10	MS009	None	None	0	NA	None	NA	g__	f__Nocardioidaceae; g__; s__;	sp.
MS009 OTU505	OTU505	MS009	None	None	0	NA	None	NA	g__Tannerella	g__Tannerella; s__;	sp.
MS009 OTU419	OTU419	MS009	None	None	0	NA	None	NA	g__Leptotrichia	g__Leptotrichia; s__;	sp.
MS009 OTU625	OTU625	MS009	None	None	0	NA	None	NA	g__Bifidobacterium	g__Bifidobacterium; s__;	sp.
MS009 OTU149	OTU149	MS009	None	None	0	NA	None	NA	g__	f__Aerococcaceae; g__; s__;	sp.
MS009 OTU406	OTU406	MS009	None	None	0	NA	None	NA	g__Propionibacterium	g__Propionibacterium; s__;	acnes
MS009 OTU530	OTU530	MS009	None	None	0	NA	None	NA	g__Corynebacterium	g__Corynebacterium; s__;	sp.
MS009 OTU252	OTU252	MS009	None	None	0	NA	None	NA	g__Alloprevotella	g__Alloprevotella; s__;	sp.
MS009 OTU883	OTU883	MS009	None	None	0	NA	None	NA	g__Acinetobacter	g__Acinetobacter; s__;	sp.
MS009 OTU271	OTU271	MS009	None	None	0	NA	None	NA	g__Candida	g__Candida; s__;	sp.
MS011 OTU223	OTU223	MS011	None	None	0	NA	None	NA	g__Staphylococcus	g__Staphylococcus; s__;	epidermidis
MS009 OTU491	OTU491	MS009	None	None	0	NA	None	NA	g__Alternaria	g__Alternaria; s__;	sp.
MS009 OTU840	OTU840	MS009	None	None	0	NA	None	NA	g__Rhodotorula	g__Rhodotorula; s__;	sp.
MS009 OTU390	OTU390	MS009	None	None	0	NA	None	NA	g__Gordonia	g__Gordonia; s__;	sp.
MS009 OTU196	OTU196	MS009	None	None	0	NA	None	NA	g__Kytococcus	g__Kytococcus; s__;	sp.
MS009 OTU242	OTU242	MS009	None	None	0	NA	None	NA	g__Pseudomonas	g__Pseudomonas; s__;	sp.
MS009 OTU84	OTU84	MS009	None	None	0	NA	None	NA	g__Streptococcus	g__Streptococcus; s__;	sp.
MS009 OTU805	OTU805	MS009	None	None	0	NA	None	NA	g__Kingella_Simonsiella	g__Kingella_Simonsiella; s__;	sp.
MS009 OTU437	OTU437	MS009	None	None	0	NA	None	NA	g__Dermabacter	g__Dermabacter; s__;	sp.
MS009 OTU1021	OTU1021	MS009	None	None	0	NA	None	NA	g__Pseudomonas	g__Pseudomonas; s__;	sp.
MS009 OTU934	OTU934	MS009	None	None	0	NA	None	NA	g__Propionibacterium	g__Propionibacterium; s__;	acnes
MS009 OTU948	OTU948	MS009	None	None	0	NA	None	NA	g__Dothidea	g__Dothidea; s__;	sp.
MS009 OTU968	OTU968	MS009	None	None	0	NA	None	NA	g__Parvimonas	g__Parvimonas; s__;	sp.
MS009 OTU527	OTU527	MS009	None	None	0	NA	None	NA	g__Corynebacterium	g__Corynebacterium; s__;	sp.
MS009 OTU139	OTU139	MS009	None	None	0	NA	None	NA	g__Malassezia	g__Malassezia; s__;	sp.
MS009 OTU129	OTU129	MS009	None	None	0	NA	None	NA	g__Propionibacterium	g__Propionibacterium; s__;	acnes
MS009 OTU548	OTU548	MS009	None	None	0	NA	None	NA	g__Acidovorax	g__Acidovorax; s__;	sp.
MS004 OTU50	OTU50	MS004	NLC	NLC	0.049831	0.049831	None	NA	g__Staphylococcus	g__Staphylococcus; s__;	aureus
MS009 OTU145	OTU145	MS009	None	None	0	NA	None	NA	g__Veillonella	g__Veillonella; s__;	sp.
MS009 OTU178	OTU178	MS009	None	None	0	NA	None	NA	g__Veillonella	g__Veillonella; s__;	sp.
MS009 OTU993	OTU993	MS009	None	None	0	NA	None	NA	g__Actinomyces	g__Actinomyces; s__;	sp.
MS009 OTU715	OTU715	MS009	None	None	0	NA	None	NA	g__Prevotella	g__Prevotella; s__;	sp.
MS009 OTU940	OTU940	MS009	NLC	NLC	0.539421	0.539421	None	NA	g__	f__Enterobacteriaceae; g__; s__;	sp.
MS009 OTU778	OTU778	MS009	None	None	0	NA	None	NA	g__Corynebacterium	g__Corynebacterium; s__;	sp.
MS009 OTU21	OTU21	MS009	None	None	0	NA	None	NA	g__Paracoccus_Methylarcula	g__Paracoccus_Methylarcula; s__;	sp.
MS009 OTU453	OTU453	MS009	None	None	0	NA	None	NA	g__Corynebacterium	g__Corynebacterium; s__;	sp.
MS009 OTU1012	OTU1012	MS009	NLC	NLC	0.390445	0.390445	None	NA	g__Anaerococcus	g__Anaerococcus; s__;	sp.
MS009 OTU113	OTU113	MS009	None	None	0	NA	None	NA	g__Rhodocybe	g__Rhodocybe; s__;	sp.
MS009 OTU295	OTU295	MS009	None	None	0	NA	None	NA	g__Stenotrophomonas	g__Stenotrophomonas; s__;	sp.
MS009 OTU579	OTU579	MS009	None	None	0	NA	None	NA	g__Corynebacterium	g__Corynebacterium; s__;	sp.
MS009 OTU341	OTU341	MS009	None	None	0	NA	None	NA	g__Vibrio	g__Vibrio; s__;	sp.
MS009 OTU535	OTU535	MS009	None	None	0	NA	None	NA	g__Corynebacterium	g__Corynebacterium; s__;	sp.
MS004 OTU216	OTU216	MS004	NLC	NLC	0.243274	0.243274	None	NA	g__Staphylococcus	g__Staphylococcus; s__;	aureus
MS009 OTU765	OTU765	MS009	None	None	0	NA	None	NA	g__Pseudoclavibacter	g__Pseudoclavibacter; s__;	sp.
MS009 OTU312	OTU312	MS009	None	None	0	NA	None	NA	g__Paludibacter	g__Paludibacter; s__;	sp.
MS009 OTU897	OTU897	MS009	None	None	0	NA	None	NA	g__Corynebacterium	g__Corynebacterium; s__;	sp.
MS009 OTU507	OTU507	MS009	None	None	0	NA	None	NA	g__Corynebacterium	g__Corynebacterium; s__;	sp.
MS009 OTU380	OTU380	MS009	None	None	0	NA	None	NA	g__Acinetobacter	g__Acinetobacter; s__;	sp.
MS009 OTU300	OTU300	MS009	None	None	0	NA	None	NA	g__Agaricus	g__Agaricus; s__;	sp.
MS009 OTU965	OTU965	MS009	None	None	0	NA	None	NA	g__Pseudomonas	g__Pseudomonas; s__;	sp.
MS009 OTU120	OTU120	MS009	None	None	0	NA	None	NA	g__Actinomyces	g__Actinomyces; s__;	sp.
MS009 OTU800	OTU800	MS009	None	None	0	NA	None	NA	g__Massilia	g__Massilia; s__;	sp.
MS009 OTU607	OTU607	MS009	None	None	0	NA	None	NA	g__Gemella	g__Gemella; s__;	sp.
MS009 OTU813	OTU813	MS009	None	None	0	NA	None	NA	g__Lactococcus	g__Lactococcus; s__;	sp.
MS009 OTU851	OTU851	MS009	None	None	0	NA	None	NA	g__	f__Entomoplasmataceae; g__; s__;	sp.
MS009 OTU399	OTU399	MS009	None	None	0	NA	None	NA	g__Peptoniphilus	g__Peptoniphilus; s__;	sp.
MS009 OTU1073	OTU1073	MS009	None	None	0	NA	None	NA	g__Granulicatella	g__Granulicatella; s__;	sp.
MS009 OTU235	OTU235	MS009	None	None	0	NA	None	NA	g__Haemophilus	g__Haemophilus; s__;	sp.
MS010 OTU50	OTU50	MS010	NLC	NLC	0.00473417	0.00473417	None	NA	g__Staphylococcus	g__Staphylococcus; s__;	aureus
MS009 OTU213	OTU213	MS009	None	None	0	NA	None	NA	g__Amaricoccus_Tetracoccus	g__Amaricoccus_Tetracoccus; s__;	sp.
MS009 OTU568	OTU568	MS009	None	None	0	NA	None	NA	g__	f__Xanthomonadaceae; g__; s__;	sp.
MS009 OTU161	OTU161	MS009	None	None	0	NA	None	NA	g__Corynebacterium	g__Corynebacterium; s__;	sp.
MS009 OTU441	OTU441	MS009	NLC	NLC	0.0222436	0.0222436	None	NA	g__Microbacterium	g__Microbacterium; s__;	sp.
MS009 OTU672	OTU672	MS009	None	None	0	NA	None	NA	g__Aspergillus	g__Aspergillus; s__;	sp.
MS009 OTU769	OTU769	MS009	None	None	0	NA	None	NA	g__Sphingomonas	g__Sphingomonas; s__;	sp.
MS009 OTU983	OTU983	MS009	None	None	0	NA	None	NA	g__Friedmanniella	g__Friedmanniella; s__;	sp.
MS009 OTU803	OTU803	MS009	None	None	0	NA	None	NA	g__Pseudomonas	g__Pseudomonas; s__;	sp.
MS009 OTU751	OTU751	MS009	None	None	0	NA	None	NA	g__Streptococcus	g__Streptococcus; s__;	sp.
MS009 OTU60	OTU60	MS009	None	None	0	NA	None	NA	g__Corynebacterium	g__Corynebacterium; s__;	sp.
MS009 OTU691	OTU691	MS009	None	None	0	NA	None	NA	g__	f__Listeriaceae; g__; s__;	sp.
MS009 OTU911	OTU911	MS009	None	None	0	NA	None	NA	g__Pseudoclavibacter	g__Pseudoclavibacter; s__;	sp.
MS011 OTU578	OTU578	MS011	NLC	NLC	0.209946	0.0954592	NLC	0.209946	g__Staphylococcus	g__Staphylococcus; s__;	aureus
MS009 OTU126	OTU126	MS009	None	None	0	NA	None	NA	g__Corynebacterium	g__Corynebacterium; s__;	sp.
MS009 OTU251	OTU251	MS009	None	None	0	NA	None	NA	g__	f__Enterobacteriaceae; g__; s__;	sp.
MS009 OTU996	OTU996	MS009	None	None	0	NA	None	NA	g__Pseudomonas	g__Pseudomonas; s__;	sp.
MS009 OTU651	OTU651	MS009	None	None	0	NA	None	NA	g__Corynebacterium	g__Corynebacterium; s__;	sp.
MS009 OTU176	OTU176	MS009	None	None	0	NA	None	NA	g__Brevibacterium	g__Brevibacterium; s__;	sp.
MS009 OTU256	OTU256	MS009	None	None	0	NA	None	NA	g__Anaerococcus	g__Anaerococcus; s__;	sp.
MS009 OTU372	OTU372	MS009	None	None	0	NA	None	NA	g__Streptococcus	g__Streptococcus; s__;	sp.
MS009 OTU918	OTU918	MS009	None	None	0	NA	None	NA	g__Corynebacterium	g__Corynebacterium; s__;	sp.
MS009 OTU462	OTU462	MS009	None	None	0	NA	None	NA	g__Prevotella	g__Prevotella; s__;	sp.
MS011 OTU661	OTU661	MS011	NLC	NLC	0.126913	0.137645	NLC	0.126913	g__Staphylococcus	g__Staphylococcus; s__;	aureus
MS009 OTU991	OTU991	MS009	None	None	0	NA	None	NA	g__Blastococcus	g__Blastococcus; s__;	sp.
MS009 OTU931	OTU931	MS009	None	None	0	NA	None	NA	g__Pseudomonas	g__Pseudomonas; s__;	sp.
MS011 OTU408	OTU408	MS011	NLC	None	0.172937	NA	NLC	0.172937	g__Staphylococcus	g__Staphylococcus; s__;	aureus
MS009 OTU1077	OTU1077	MS009	None	None	0	NA	None	NA	g__Pseudomonas	g__Pseudomonas; s__;	sp.
MS009 OTU322	OTU322	MS009	None	None	0	NA	None	NA	g__Malassezia	g__Malassezia; s__;	sp.
MS009 OTU310	OTU310	MS009	None	None	0	NA	None	NA	g__Methylobacterium	g__Methylobacterium; s__;	sp.
MS009 OTU960	OTU960	MS009	None	None	0	NA	None	NA	g__Corynebacterium	g__Corynebacterium; s__;	sp.
MS009 OTU267	OTU267	MS009	None	None	0	NA	None	NA	g__Micrococcus	g__Micrococcus; s__;	sp.
MS009 OTU826	OTU826	MS009	None	None	0	NA	None	NA	g__Brachybacterium	g__Brachybacterium; s__;	sp.
MS009 OTU354	OTU354	MS009	None	None	0	NA	None	NA	g__Malassezia	g__Malassezia; s__;	sp.
MS009 OTU332	OTU332	MS009	None	None	0	NA	None	NA	g__Corynebacterium	g__Corynebacterium; s__;	sp.
MS011 OTU50	OTU50	MS011	NLC	None	0.00179999	NA	NLC	0.00179999	g__Staphylococcus	g__Staphylococcus; s__;	aureus
MS009 OTU565	OTU565	MS009	None	None	0	NA	None	NA	g__Tk_15	g__Tk_15; s__;	sp.
MS009 OTU891	OTU891	MS009	None	None	0	NA	None	NA	g__Lactobacillus	g__Lactobacillus; s__;	sp.
MS009 OTU730	OTU730	MS009	AK	None	0.456189	NA	AK	0.456189	g__Kocuria	g__Kocuria; s__;	sp.
MS009 OTU921	OTU921	MS009	None	None	0	NA	None	NA	g__Corynebacterium	g__Corynebacterium; s__;	sp.
MS009 OTU1013	OTU1013	MS009	None	None	0	NA	None	NA	g__Propionibacterium	g__Propionibacterium; s__;	acnes
MS009 OTU316	OTU316	MS009	None	None	0	NA	None	NA	g__Propionibacterium	g__Propionibacterium; s__;	acnes
MS009 OTU492	OTU492	MS009	None	None	0	NA	None	NA	g__Veillonella	g__Veillonella; s__;	sp.
MS009 OTU208	OTU208	MS009	None	None	0	NA	None	NA	g__Streptococcus	g__Streptococcus; s__;	sp.
MS009 OTU899	OTU899	MS009	None	None	0	NA	None	NA	g__Corynebacterium	g__Corynebacterium; s__;	sp.
MS009 OTU291	OTU291	MS009	None	None	0	NA	None	NA	g__	o__Acidimicrobiales; f__; g__; s__;	sp.
MS009 OTU429	OTU429	MS009	None	None	0	NA	None	NA	g__Corynebacterium	g__Corynebacterium; s__;	sp.
MS009 OTU489	OTU489	MS009	None	None	0	NA	None	NA	g__Corynebacterium	g__Corynebacterium; s__;	sp.
MS009 OTU732	OTU732	MS009	None	None	0	NA	None	NA	g__Actinomyces	g__Actinomyces; s__;	sp.
MS009 OTU957	OTU957	MS009	None	None	0	NA	None	NA	g__Acinetobacter	g__Acinetobacter; s__;	sp.
MS009 OTU970	OTU970	MS009	None	None	0	NA	None	NA	g__Cystobasidiomycetes	g__Cystobasidiomycetes; s__;	sp.
MS009 OTU104	OTU104	MS009	None	None	0	NA	None	NA	g__Prevotella	g__Prevotella; s__;	sp.
MS011 OTU216	OTU216	MS011	NLC	NLC	0.1997	0.12109	NLC	0.1997	g__Staphylococcus	g__Staphylococcus; s__;	aureus
MS009 OTU159	OTU159	MS009	None	None	0	NA	None	NA	g__Pseudomonas	g__Pseudomonas; s__;	sp.
MS009 OTU1037	OTU1037	MS009	None	None	0	NA	None	NA	g__Veillonella	g__Veillonella; s__;	sp.
MS009 OTU1057	OTU1057	MS009	None	None	0	NA	None	NA	g__Paracoccus_Methylarcula	g__Paracoccus_Methylarcula; s__;	sp.
MS009 OTU679	OTU679	MS009	None	None	0	NA	None	NA	g__Enhydrobacter	g__Enhydrobacter; s__;	sp.
MS009 OTU162	OTU162	MS009	None	None	0	NA	None	NA	g__Moryella	g__Moryella; s__;	sp.
MS009 OTU433	OTU433	MS009	None	None	0	NA	None	NA	g__Corynebacterium	g__Corynebacterium; s__;	sp.
MS009 OTU1008	OTU1008	MS009	None	None	0	NA	None	NA	g__Veillonella	g__Veillonella; s__;	sp.
MS009 OTU827	OTU827	MS009	AK	None	0.133863	NA	AK	0.133863	g__Anaerococcus	g__Anaerococcus; s__;	sp.
MS009 OTU820	OTU820	MS009	None	None	0	NA	None	NA	g__Corynebacterium	g__Corynebacterium; s__;	sp.
MS009 OTU905	OTU905	MS009	None	None	0	NA	None	NA	g__Cryptococcus	g__Cryptococcus; s__;	sp.
MS009 OTU302	OTU302	MS009	None	None	0	NA	None	NA	g__	f__Methylobacteriaceae; g__; s__;	sp.
MS009 OTU866	OTU866	MS009	None	None	0	NA	None	NA	g__Brevundimonas	g__Brevundimonas; s__;	sp.
MS009 OTU593	OTU593	MS009	None	None	0	NA	None	NA	g__Haemophilus	g__Haemophilus; s__;	sp.
MS009 OTU770	OTU770	MS009	None	None	0	NA	None	NA	g__Methylobacterium	g__Methylobacterium; s__;	sp.
MS009 OTU188	OTU188	MS009	None	None	0	NA	None	NA	g__Brevundimonas	g__Brevundimonas; s__;	sp.
MS009 OTU641	OTU641	MS009	None	None	0	NA	None	NA	g__Streptococcus	g__Streptococcus; s__;	sp.
MS009 OTU838	OTU838	MS009	None	None	0	NA	None	NA	g__Actinomyces	g__Actinomyces; s__;	sp.
MS009 OTU83	OTU83	MS009	None	None	0	NA	None	NA	g__Pleospora	g__Pleospora; s__;	sp.
MS009 OTU896	OTU896	MS009	None	None	0	NA	None	NA	g__Mycosphaerella	g__Mycosphaerella; s__;	sp.
MS009 OTU777	OTU777	MS009	None	None	0	NA	None	NA	g__Paracoccus_Methylarcula	g__Paracoccus_Methylarcula; s__;	sp.
MS009 OTU497	OTU497	MS009	None	None	0	NA	None	NA	g__Streptococcus	g__Streptococcus; s__;	sp.
MS009 OTU362	OTU362	MS009	None	None	0	NA	None	NA	g__Cryptococcus	g__Cryptococcus; s__;	sp.
MS006 OTU734	OTU734	MS006	NLC	None	0.287296	NA	NLC	0.287296	g__Staphylococcus	g__Staphylococcus; s__;	cohnii
MS009 OTU836	OTU836	MS009	None	None	0	NA	None	NA	g__Psychromonas	g__Psychromonas; s__;	sp.
MS009 OTU407	OTU407	MS009	None	None	0	NA	None	NA	g__Pseudomonas	g__Pseudomonas; s__;	sp.
MS009 OTU18	OTU18	MS009	None	None	0	NA	None	NA	g__Sordariomycetes	g__Sordariomycetes; s__;	sp.
MS009 OTU599	OTU599	MS009	None	None	0	NA	None	NA	g__Leuconostoc	g__Leuconostoc; s__;	sp.
MS009 OTU923	OTU923	MS009	None	None	0	NA	None	NA	g__Mycobacterium	g__Mycobacterium; s__;	sp.
MS009 OTU601	OTU601	MS009	None	None	0	NA	None	NA	g__Corynebacterium	g__Corynebacterium; s__;	sp.
MS009 OTU822	OTU822	MS009	None	None	0	NA	None	NA	g__Corynebacterium	g__Corynebacterium; s__;	sp.
MS009 OTU753	OTU753	MS009	None	None	0	NA	None	NA	g__Leuconostoc	g__Leuconostoc; s__;	sp.
MS009 OTU65	OTU65	MS009	None	None	0	NA	None	NA	g__Corynebacterium	g__Corynebacterium; s__;	sp.
MS009 OTU203	OTU203	MS009	None	None	0	NA	None	NA	g__Streptococcus	g__Streptococcus; s__;	sp.
MS009 OTU261	OTU261	MS009	None	None	0	NA	None	NA	g__Paracoccus_Methylarcula	g__Paracoccus_Methylarcula; s__;	sp.
MS009 OTU321	OTU321	MS009	None	None	0	NA	None	NA	g__Finegoldia	g__Finegoldia; s__;	sp.
MS009 OTU86	OTU86	MS009	None	None	0	NA	None	NA	g__Trichosporon	g__Trichosporon; s__;	sp.
MS009 OTU371	OTU371	MS009	None	None	0	NA	None	NA	g__Corynebacterium	g__Corynebacterium; s__;	sp.
MS009 OTU924	OTU924	MS009	None	None	0	NA	None	NA	g__Vibrio	g__Vibrio; s__;	sp.
MS009 OTU268	OTU268	MS009	None	None	0	NA	None	NA	g__Streptococcus	g__Streptococcus; s__;	sp.
MS009 OTU829	OTU829	MS009	None	None	0	NA	None	NA	g__Malassezia	g__Malassezia; s__;	sp.
MS009 OTU172	OTU172	MS009	None	None	0	NA	None	NA	g__Sphingomonas	g__Sphingomonas; s__;	sp.
MS009 OTU596	OTU596	MS009	None	None	0	NA	None	NA	g__Anaerococcus	g__Anaerococcus; s__;	sp.
MS001 OTU360	OTU360	MS001	NLC	NLC	0.632923	0.632923	None	NA	g__Staphylococcus	g__Staphylococcus; s__;	epidermidis
MS009 OTU420	OTU420	MS009	None	None	0	NA	None	NA	g__Propionibacterium	g__Propionibacterium; s__;	propionicum
MS009 OTU577	OTU577	MS009	None	None	0	NA	None	NA	g__Rothia	g__Rothia; s__;	sp.
MS004 OTU781	OTU781	MS004	NLC	NLC	0.0358056	0.0923998	NLC	0.0358056	g__Staphylococcus	g__Staphylococcus; s__;	epidermidis
MS009 OTU713	OTU713	MS009	None	None	0	NA	None	NA	g__Corynebacterium	g__Corynebacterium; s__;	sp.
MS009 OTU277	OTU277	MS009	None	None	0	NA	None	NA	g__Amaricoccus_Tetracoccus	g__Amaricoccus_Tetracoccus; s__;	sp.
MS009 OTU879	OTU879	MS009	None	None	0	NA	None	NA	g__Prevotella	g__Prevotella; s__;	sp.
MS009 OTU123	OTU123	MS009	None	None	0	NA	None	NA	g__Corynebacterium	g__Corynebacterium; s__;	sp.
MS009 OTU304	OTU304	MS009	None	None	0	NA	None	NA	g__Enhydrobacter	g__Enhydrobacter; s__;	sp.
MS009 OTU396	OTU396	MS009	None	None	0	NA	None	NA	g__Streptococcus	g__Streptococcus; s__;	sp.
MS009 OTU258	OTU258	MS009	None	None	0	NA	None	NA	g__	f__Mogibacteriaceae; g__; s__;	sp.
MS009 OTU949	OTU949	MS009	None	None	0	NA	None	NA	g__Corynebacterium	g__Corynebacterium; s__;	sp.
MS009 OTU499	OTU499	MS009	None	None	0	NA	None	NA	g__Rothia	g__Rothia; s__;	sp.
MS009 OTU618	OTU618	MS009	None	None	0	NA	None	NA	g__Veillonella	g__Veillonella; s__;	sp.
MS009 OTU900	OTU900	MS009	None	None	0	NA	None	NA	g__Atopobium	g__Atopobium; s__;	sp.
MS004 OTU843	OTU843	MS004	NLC	NLC	0.037691	0.037691	None	NA	g__Staphylococcus	g__Staphylococcus; s__;	epidermidis
MS009 OTU248	OTU248	MS009	None	None	0	NA	None	NA	g__Streptococcus	g__Streptococcus; s__;	sp.
MS009 OTU164	OTU164	MS009	None	None	0	NA	None	NA	g__Didymocrea	g__Didymocrea; s__;	sp.
MS010 OTU71	OTU71	MS010	None	None	0	NA	None	NA	g__Sphingomonas	g__Sphingomonas; s__;	sp.
MS010 OTU560	OTU560	MS010	NLC	None	0.0170934	NA	NLC	0.0170934	g__	f__Planococcaceae; g__; s__;	sp.
MS010 OTU517	OTU517	MS010	None	None	0	NA	None	NA	g__Prevotella	g__Prevotella; s__;	sp.
MS004 OTU745	OTU745	MS004	NLC	NLC	0.00802971	0.0205783	NLC	0.00802971	g__Staphylococcus	g__Staphylococcus; s__;	epidermidis
MS004 OTU231	OTU231	MS004	NLC	NLC	0.045079	0.045079	None	NA	g__Staphylococcus	g__Staphylococcus; s__;	epidermidis
MS010 OTU29	OTU29	MS010	NLC	None	0.0807676	NA	NLC	0.0807676	g__Hortaea	g__Hortaea; s__;	sp.
MS010 OTU350	OTU350	MS010	None	None	0	NA	None	NA	g__Parabacteroides	g__Parabacteroides; s__;	sp.
MS010 OTU58	OTU58	MS010	None	None	0	NA	None	NA	g__Streptococcus	g__Streptococcus; s__;	sp.
MS010 OTU211	OTU211	MS010	None	None	0	NA	None	NA	g__Corynebacterium	g__Corynebacterium; s__;	sp.
MS010 OTU861	OTU861	MS010	None	None	0	NA	None	NA	g__Veillonella	g__Veillonella; s__;	sp.
MS010 OTU337	OTU337	MS010	None	None	0	NA	None	NA	g__Macrococcus	g__Macrococcus; s__;	sp.
MS010 OTU495	OTU495	MS010	NLC	None	0.0618311	NA	NLC	0.0618311	g__Candida	g__Candida; s__;	sp.
MS010 OTU966	OTU966	MS010	None	None	0	NA	None	NA	g__Streptococcus	g__Streptococcus; s__;	sp.
MS010 OTU992	OTU992	MS010	None	None	0	NA	None	NA	g__Antheraea	g__Antheraea; s__;	sp.
MS010 OTU236	OTU236	MS010	AK	AK	4.98713e-05	4.98713e-05	None	NA	g__Williamsia	g__Williamsia; s__;	sp.
MS010 OTU834	OTU834	MS010	None	None	0	NA	None	NA	g__Mycosphaerellaceae	g__Mycosphaerellaceae; s__;	sp.
MS010 OTU285	OTU285	MS010	NLC	NLC	0.252265	0.252265	None	NA	g__Wallemia	g__Wallemia; s__;	sp.
MS010 OTU96	OTU96	MS010	None	None	0	NA	None	NA	g__Nyssopsora	g__Nyssopsora; s__;	sp.
MS010 OTU391	OTU391	MS010	None	None	0	NA	None	NA	g__	f__Carnobacteriaceae; g__; s__;	sp.
MS010 OTU586	OTU586	MS010	NLC	NLC	0.0215124	0.0701419	NLC	0.0215124	g__Alistipes	g__Alistipes; s__;	sp.
MS010 OTU246	OTU246	MS010	AK	None	0.0341171	NA	AK	0.0341171	g__Streptococcus	g__Streptococcus; s__;	sp.
MS010 OTU999	OTU999	MS010	None	None	0	NA	None	NA	g__Facklamia	g__Facklamia; s__;	sp.
MS010 OTU690	OTU690	MS010	None	None	0	NA	None	NA	g__Streptococcus	g__Streptococcus; s__;	sp.
MS005 OTU360	OTU360	MS005	NLC	None	0.406932	NA	NLC	0.406932	g__Staphylococcus	g__Staphylococcus; s__;	epidermidis
MS010 OTU438	OTU438	MS010	None	None	0	NA	None	NA	g__	c__Betaproteobacteria; o__; f__; g__; s__;	sp.
MS010 OTU39	OTU39	MS010	None	None	0	NA	None	NA	g__Eubacterium	g__Eubacterium; s__;	sp.
MS010 OTU417	OTU417	MS010	None	None	0	NA	None	NA	g__Corynebacterium	g__Corynebacterium; s__;	sp.
MS010 OTU573	OTU573	MS010	None	None	0	NA	None	NA	g__	f__Sphingomonadaceae; g__; s__;	sp.
MS010 OTU762	OTU762	MS010	NLC	NLC	0.0603748	0.000116051	NLC	0.0603748	g__Mycosphaerella	g__Mycosphaerella; s__;	sp.
MS005 OTU135	OTU135	MS005	NLC	None	0.279333	NA	NLC	0.279333	g__Staphylococcus	g__Staphylococcus; s__;	epidermidis
MS010 OTU177	OTU177	MS010	AK	None	0.124127	NA	AK	0.124127	g__Peptoniphilus	g__Peptoniphilus; s__;	sp.
MS010 OTU678	OTU678	MS010	AK	None	0.176981	NA	AK	0.176981	g__Veillonella	g__Veillonella; s__;	sp.
MS010 OTU301	OTU301	MS010	None	None	0	NA	None	NA	g__Cryptococcus	g__Cryptococcus; s__;	sp.
MS010 OTU51	OTU51	MS010	None	None	0	NA	None	NA	g__Psychrobacter	g__Psychrobacter; s__;	sp.
MS010 OTU652	OTU652	MS010	NLC	None	0.134686	NA	NLC	0.134686	g__Corynebacterium	g__Corynebacterium; s__;	sp.
MS010 OTU1033	OTU1033	MS010	NLC	NLC	0.0962728	0.0962728	None	NA	g__Corynebacterium	g__Corynebacterium; s__;	sp.
MS010 OTU1026	OTU1026	MS010	None	None	0	NA	None	NA	g__	f__Bifidobacteriaceae; g__; s__;	sp.
MS010 OTU272	OTU272	MS010	None	None	0	NA	None	NA	g__Neochelacheles	g__Neochelacheles; s__;	sp.
MS010 OTU746	OTU746	MS010	None	None	0	NA	None	NA	g__Bifidobacterium	g__Bifidobacterium; s__;	sp.
MS010 OTU534	OTU534	MS010	None	None	0	NA	None	NA	g__Streptococcus	g__Streptococcus; s__;	sp.
MS010 OTU400	OTU400	MS010	None	None	0	NA	None	NA	g__Brevibacterium	g__Brevibacterium; s__;	sp.
MS010 OTU1011	OTU1011	MS010	None	None	0	NA	None	NA	g__Hymenobacter	g__Hymenobacter; s__;	sp.
MS010 OTU151	OTU151	MS010	None	None	0	NA	None	NA	g__Curtobacterium	g__Curtobacterium; s__;	sp.
MS010 OTU475	OTU475	MS010	None	None	0	NA	None	NA	g__Malassezia	g__Malassezia; s__;	sp.
MS010 OTU78	OTU78	MS010	None	None	0	NA	None	NA	g__	f__Lachnospiraceae; g__; s__;	sp.
MS010 OTU413	OTU413	MS010	None	None	0	NA	None	NA	g__Prevotella	g__Prevotella; s__;	sp.
MS010 OTU606	OTU606	MS010	NLC	None	0.0652	NA	NLC	0.0652	g__	f__Enterobacteriaceae; g__; s__;	sp.
MS010 OTU432	OTU432	MS010	None	None	0	NA	None	NA	g__Erwinia	g__Erwinia; s__;	sp.
MS010 OTU1063	OTU1063	MS010	NLC	None	0.00433821	NA	NLC	0.00433821	g__Mycosphaerella	g__Mycosphaerella; s__;	sp.
MS010 OTU112	OTU112	MS010	None	None	0	NA	None	NA	g__Pseudomonas	g__Pseudomonas; s__;	sp.
MS010 OTU588	OTU588	MS010	None	None	0	NA	None	NA	g__Micrococcus	g__Micrococcus; s__;	sp.
MS010 OTU212	OTU212	MS010	AK	AK	0.0338572	0.0338572	None	NA	g__Corynebacterium	g__Corynebacterium; s__;	sp.
MS010 OTU33	OTU33	MS010	None	None	0	NA	None	NA	g__Demodex	g__Demodex; s__;	sp.
MS010 OTU806	OTU806	MS010	None	None	0	NA	None	NA	g__	f__Lachnospiraceae; g__; s__;	sp.
MS010 OTU255	OTU255	MS010	None	None	0	NA	None	NA	g__Finegoldia	g__Finegoldia; s__;	sp.
MS010 OTU108	OTU108	MS010	None	None	0	NA	None	NA	g__Peptoniphilus	g__Peptoniphilus; s__;	sp.
MS010 OTU142	OTU142	MS010	None	None	0	NA	None	NA	g__Anaerococcus	g__Anaerococcus; s__;	sp.
MS005 OTU843	OTU843	MS005	NLC	None	0.115527	NA	NLC	0.115527	g__Staphylococcus	g__Staphylococcus; s__;	epidermidis
MS010 OTU969	OTU969	MS010	None	None	0	NA	None	NA	g__Corynebacterium	g__Corynebacterium; s__;	sp.
MS007 OTU360	OTU360	MS007	NLC	None	0.00969094	NA	NLC	0.00969094	g__Staphylococcus	g__Staphylococcus; s__;	epidermidis
MS010 OTU659	OTU659	MS010	None	None	0	NA	None	NA	g__Conchiformibius	g__Conchiformibius; s__;	sp.
MS010 OTU353	OTU353	MS010	None	None	0	NA	None	NA	g__Streptococcus	g__Streptococcus; s__;	sp.
MS010 OTU375	OTU375	MS010	None	None	0	NA	None	NA	g__Empedobacter_Wautersiella	g__Empedobacter_Wautersiella; s__;	sp.
MS010 OTU984	OTU984	MS010	None	None	0	NA	None	NA	g__Propionibacterium	g__Propionibacterium; s__;	acnes
MS010 OTU946	OTU946	MS010	None	None	0	NA	None	NA	g__Blautia	g__Blautia; s__;	sp.
MS010 OTU250	OTU250	MS010	None	None	0	NA	None	NA	g__Alloiococcus	g__Alloiococcus; s__;	sp.
MS010 OTU490	OTU490	MS010	None	None	0	NA	None	NA	g__	f__Lachnospiraceae; g__; s__;	sp.
MS010 OTU387	OTU387	MS010	NLC	NLC	0.285026	0.285026	None	NA	g__Corynebacterium	g__Corynebacterium; s__;	sp.
MS010 OTU941	OTU941	MS010	None	None	0	NA	None	NA	g__	f__Enterobacteriaceae; g__; s__;	sp.
MS010 OTU583	OTU583	MS010	None	None	0	NA	None	NA	g__Corynebacterium	g__Corynebacterium; s__;	sp.
MS008 OTU793	OTU793	MS008	NLC	NLC	0.00668554	0.00668554	None	NA	g__Staphylococcus	g__Staphylococcus; s__;	epidermidis
MS010 OTU85	OTU85	MS010	NLC	NLC	0.063093	0.063093	None	NA	g__Ruminococcus	g__Ruminococcus; s__;	sp.
MS010 OTU591	OTU591	MS010	None	None	0	NA	None	NA	g__Dothideomycetes	g__Dothideomycetes; s__;	sp.
MS010 OTU781	OTU781	MS010	NLC	NLC	0.00429803	0.00429803	None	NA	g__Staphylococcus	g__Staphylococcus; s__;	epidermidis
MS010 OTU736	OTU736	MS010	None	None	0	NA	None	NA	g__Aerococcus	g__Aerococcus; s__;	sp.
MS010 OTU42	OTU42	MS010	NLC	None	0.0576466	NA	NLC	0.0576466	g__Staphylococcus	g__Staphylococcus; s__;	epidermidis
MS010 OTU828	OTU828	MS010	None	None	0	NA	None	NA	g__Lactobacillus	g__Lactobacillus; s__;	sp.
MS010 OTU55	OTU55	MS010	AK	AK	0.341286	0.341286	None	NA	g__Streptococcus	g__Streptococcus; s__;	sp.
MS010 OTU424	OTU424	MS010	None	None	0	NA	None	NA	g__Malassezia	g__Malassezia; s__;	sp.
MS010 OTU163	OTU163	MS010	None	None	0	NA	None	NA	g__Corynebacterium	g__Corynebacterium; s__;	sp.
MS010 OTU395	OTU395	MS010	None	None	0	NA	None	NA	g__Propionibacterium	g__Propionibacterium; s__;	granulosum
MS010 OTU175	OTU175	MS010	None	None	0	NA	None	NA	g__Megasphaera	g__Megasphaera; s__;	sp.
MS010 OTU649	OTU649	MS010	None	None	0	NA	None	NA	g__	f__Nocardioidaceae; g__; s__;	sp.
MS010 OTU886	OTU886	MS010	None	None	0	NA	None	NA	g__Phaeophleospora	g__Phaeophleospora; s__;	sp.
MS010 OTU642	OTU642	MS010	AK	None	0.0501243	NA	AK	0.0501243	g__Veillonella	g__Veillonella; s__;	sp.
MS010 OTU811	OTU811	MS010	None	None	0	NA	None	NA	g__Aerococcus	g__Aerococcus; s__;	sp.
MS010 OTU249	OTU249	MS010	AK	None	0.336415	NA	AK	0.336415	g__Corynebacterium	g__Corynebacterium; s__;	sp.
MS010 OTU465	OTU465	MS010	None	None	0	NA	None	NA	g__Actinobacillus	g__Actinobacillus; s__;	sp.
MS010 OTU894	OTU894	MS010	None	None	0	NA	None	NA	g__Prevotella	g__Prevotella; s__;	sp.
MS010 OTU231	OTU231	MS010	NLC	None	0.141861	NA	NLC	0.141861	g__Staphylococcus	g__Staphylococcus; s__;	epidermidis
MS010 OTU412	OTU412	MS010	NLC	NLC	0.476777	0.476777	None	NA	g__Facklamia	g__Facklamia; s__;	sp.
MS010 OTU801	OTU801	MS010	None	None	0	NA	None	NA	g__Veillonella	g__Veillonella; s__;	sp.
MS010 OTU154	OTU154	MS010	None	None	0	NA	None	NA	g__Propionibacterium	g__Propionibacterium; s__;	acnes
MS010 OTU704	OTU704	MS010	None	None	0	NA	None	NA	g__Kocuria	g__Kocuria; s__;	sp.
MS010 OTU1054	OTU1054	MS010	None	None	0	NA	None	NA	g__Psoroptes	g__Psoroptes; s__;	sp.
MS010 OTU440	OTU440	MS010	AK	None	0.0669241	NA	AK	0.0669241	g__Corynebacterium	g__Corynebacterium; s__;	sp.
MS010 OTU91	OTU91	MS010	None	None	0	NA	None	NA	g__Erwinia	g__Erwinia; s__;	sp.
MS010 OTU214	OTU214	MS010	None	None	0	NA	None	NA	g__Acinetobacter	g__Acinetobacter; s__;	sp.
MS010 OTU1036	OTU1036	MS010	None	None	0	NA	None	NA	g__Corynebacterium	g__Corynebacterium; s__;	sp.
MS010 OTU122	OTU122	MS010	NLC	NLC	0.192554	0.192554	None	NA	g__Corynebacterium	g__Corynebacterium; s__;	sp.
MS010 OTU158	OTU158	MS010	None	None	0	NA	None	NA	g__Fusobacterium	g__Fusobacterium; s__;	sp.
MS010 OTU733	OTU733	MS010	None	None	0	NA	None	NA	g__	f__Aeromonadaceae; g__; s__;	sp.
MS010 OTU630	OTU630	MS010	None	None	0	NA	None	NA	g__Malassezia	g__Malassezia; s__;	sp.
MS010 OTU317	OTU317	MS010	None	None	0	NA	None	NA	g__Propionibacterium	g__Propionibacterium; s__;	sp.
MS010 OTU741	OTU741	MS010	None	None	0	NA	None	NA	g__Malassezia	g__Malassezia; s__;	sp.
MS010 OTU903	OTU903	MS010	AK	AK	0.0969207	0.0969207	None	NA	g__Actinomycetospora	g__Actinomycetospora; s__;	sp.
MS010 OTU247	OTU247	MS010	None	None	0	NA	None	NA	g__Prevotella	g__Prevotella; s__;	sp.
MS010 OTU289	OTU289	MS010	None	None	0	NA	None	NA	g__Pseudomonas	g__Pseudomonas; s__;	sp.
MS011 OTU360	OTU360	MS011	NLC	None	0.0653392	NA	NLC	0.0653392	g__Staphylococcus	g__Staphylococcus; s__;	epidermidis
MS010 OTU915	OTU915	MS010	None	None	0	NA	None	NA	g__Haemophilus	g__Haemophilus; s__;	sp.
MS011 OTU781	OTU781	MS011	NLC	NLC	0.0217286	0.244253	NLC	0.0217286	g__Staphylococcus	g__Staphylococcus; s__;	epidermidis
MS010 OTU735	OTU735	MS010	NLC	NLC	0.0698296	0.0698296	None	NA	g__Methanobrevibacter	g__Methanobrevibacter; s__;	sp.
MS010 OTU404	OTU404	MS010	None	None	0	NA	None	NA	g__Parabacteroides	g__Parabacteroides; s__;	sp.
MS010 OTU516	OTU516	MS010	NLC	NLC	0.0333319	0.0333319	None	NA	g__Saccharomyces	g__Saccharomyces; s__;	sp.
MS010 OTU209	OTU209	MS010	NLC	NLC	0.154227	0.0398984	NLC	0.154227	g__Micrococcus	g__Micrococcus; s__;	sp.
MS010 OTU117	OTU117	MS010	None	None	0	NA	None	NA	g__Marinomonas	g__Marinomonas; s__;	sp.
MS010 OTU336	OTU336	MS010	None	None	0	NA	None	NA	g__Finegoldia	g__Finegoldia; s__;	sp.
MS010 OTU696	OTU696	MS010	None	None	0	NA	None	NA	g__	f__Xenococcaceae; g__; s__;	sp.
MS010 OTU290	OTU290	MS010	None	None	0	NA	None	NA	g__Corynebacterium	g__Corynebacterium; s__;	sp.
MS010 OTU592	OTU592	MS010	None	None	0	NA	None	NA	g__Bacteroides	g__Bacteroides; s__;	sp.
MS010 OTU712	OTU712	MS010	None	None	0	NA	None	NA	g__Peptoniphilus	g__Peptoniphilus; s__;	sp.
MS010 OTU530	OTU530	MS010	None	None	0	NA	None	NA	g__Corynebacterium	g__Corynebacterium; s__;	sp.
MS011 OTU135	OTU135	MS011	NLC	NLC	0.00617384	0.241367	NLC	0.00617384	g__Staphylococcus	g__Staphylococcus; s__;	epidermidis
MS010 OTU59	OTU59	MS010	None	None	0	NA	None	NA	g__Blautia	g__Blautia; s__;	sp.
MS010 OTU271	OTU271	MS010	None	None	0	NA	None	NA	g__Candida	g__Candida; s__;	sp.
MS011 OTU231	OTU231	MS011	NLC	NLC	0.00586345	0.00586345	None	NA	g__Staphylococcus	g__Staphylococcus; s__;	epidermidis
MS010 OTU491	OTU491	MS010	None	None	0	NA	None	NA	g__Alternaria	g__Alternaria; s__;	sp.
MS010 OTU1016	OTU1016	MS010	None	None	0	NA	None	NA	g__Malassezia	g__Malassezia; s__;	sp.
MS010 OTU219	OTU219	MS010	None	None	0	NA	None	NA	g__Alloiococcus	g__Alloiococcus; s__;	sp.
MS010 OTU840	OTU840	MS010	None	None	0	NA	None	NA	g__Rhodotorula	g__Rhodotorula; s__;	sp.
MS002 OTU186	OTU186	MS002	NLC	NLC	0.0359766	0.0359766	None	NA	g__Staphylococcus	g__Staphylococcus; s__;	hominis
MS004 OTU186	OTU186	MS004	NLC	NLC	0.0651332	0.0651332	None	NA	g__Staphylococcus	g__Staphylococcus; s__;	hominis
MS010 OTU118	OTU118	MS010	None	None	0	NA	None	NA	g__Corynebacterium	g__Corynebacterium; s__;	sp.
MS010 OTU1065	OTU1065	MS010	None	None	0	NA	None	NA	g__Corynebacterium	g__Corynebacterium; s__;	sp.
MS010 OTU580	OTU580	MS010	None	None	0	NA	None	NA	g__Bifidobacterium	g__Bifidobacterium; s__;	sp.
MS010 OTU84	OTU84	MS010	None	None	0	NA	None	NA	g__Streptococcus	g__Streptococcus; s__;	sp.
MS010 OTU805	OTU805	MS010	None	None	0	NA	None	NA	g__Kingella_Simonsiella	g__Kingella_Simonsiella; s__;	sp.
MS010 OTU437	OTU437	MS010	None	None	0	NA	None	NA	g__Dermabacter	g__Dermabacter; s__;	sp.
MS008 OTU186	OTU186	MS008	NLC	NLC	0.103336	0.103336	None	NA	g__Staphylococcus	g__Staphylococcus; s__;	hominis
MS010 OTU846	OTU846	MS010	None	None	0	NA	None	NA	g__Finegoldia	g__Finegoldia; s__;	sp.
MS010 OTU948	OTU948	MS010	None	None	0	NA	None	NA	g__Dothidea	g__Dothidea; s__;	sp.
MS010 OTU968	OTU968	MS010	None	None	0	NA	None	NA	g__Parvimonas	g__Parvimonas; s__;	sp.
MS010 OTU675	OTU675	MS010	AK	AK	0.00662291	0.00662291	None	NA	g__	f__Xenococcaceae; g__; s__;	sp.
MS010 OTU15	OTU15	MS010	None	None	0	NA	None	NA	g__Ruminococcus	g__Ruminococcus; s__;	sp.
MS010 OTU527	OTU527	MS010	NLC	None	0.0521532	NA	NLC	0.0521532	g__Corynebacterium	g__Corynebacterium; s__;	sp.
MS010 OTU139	OTU139	MS010	None	None	0	NA	None	NA	g__Malassezia	g__Malassezia; s__;	sp.
MS010 OTU129	OTU129	MS010	NLC	None	0.244277	NA	NLC	0.244277	g__Propionibacterium	g__Propionibacterium; s__;	acnes
MS010 OTU926	OTU926	MS010	AK	AK	0.0401345	0.0401345	None	NA	g__Arthrobacter	g__Arthrobacter; s__;	sp.
MS010 OTU783	OTU783	MS010	None	None	0	NA	None	NA	g__Collinsella	g__Collinsella; s__;	sp.
MS010 OTU186	OTU186	MS010	NLC	NLC	0.181551	0.181551	None	NA	g__Staphylococcus	g__Staphylococcus; s__;	hominis
MS010 OTU789	OTU789	MS010	None	None	0	NA	None	NA	g__Atopobium	g__Atopobium; s__;	sp.
MS010 OTU178	OTU178	MS010	None	None	0	NA	None	NA	g__Veillonella	g__Veillonella; s__;	sp.
MS010 OTU993	OTU993	MS010	None	None	0	NA	None	NA	g__Actinomyces	g__Actinomyces; s__;	sp.
MS010 OTU715	OTU715	MS010	NLC	NLC	0.239916	0.239916	None	NA	g__Prevotella	g__Prevotella; s__;	sp.
MS010 OTU364	OTU364	MS010	None	None	0	NA	None	NA	g__	f__Sphingomonadaceae; g__; s__;	sp.
MS010 OTU653	OTU653	MS010	None	None	0	NA	None	NA	g__Lachnoruminococcus	g__Lachnoruminococcus; s__;	sp.
MS010 OTU485	OTU485	MS010	AK	None	0.498637	NA	AK	0.498637	g__Conchiformibius	g__Conchiformibius; s__;	sp.
MS010 OTU778	OTU778	MS010	None	None	0	NA	None	NA	g__Corynebacterium	g__Corynebacterium; s__;	sp.
MS010 OTU21	OTU21	MS010	None	None	0	NA	None	NA	g__Paracoccus_Methylarcula	g__Paracoccus_Methylarcula; s__;	sp.
MS010 OTU595	OTU595	MS010	None	None	0	NA	None	NA	g__Prevotella	g__Prevotella; s__;	sp.
MS010 OTU1012	OTU1012	MS010	None	None	0	NA	None	NA	g__Anaerococcus	g__Anaerococcus; s__;	sp.
MS010 OTU379	OTU379	MS010	None	None	0	NA	None	NA	g__Finegoldia	g__Finegoldia; s__;	sp.
MS010 OTU152	OTU152	MS010	None	None	0	NA	None	NA	g__	c__Alphaproteobacteria; o__; f__; g__; s__;	sp.
MS010 OTU341	OTU341	MS010	NLC	NLC	0.144265	0.000614011	NLC	0.144265	g__Vibrio	g__Vibrio; s__;	sp.
MS010 OTU535	OTU535	MS010	NLC	NLC	0.157447	0.157447	None	NA	g__Corynebacterium	g__Corynebacterium; s__;	sp.
MS010 OTU897	OTU897	MS010	None	None	0	NA	None	NA	g__Corynebacterium	g__Corynebacterium; s__;	sp.
MS010 OTU237	OTU237	MS010	None	None	0	NA	None	NA	g__Sphingomonas	g__Sphingomonas; s__;	sp.
MS010 OTU1002	OTU1002	MS010	None	None	0	NA	None	NA	g__Corynebacterium	g__Corynebacterium; s__;	sp.
MS010 OTU914	OTU914	MS010	AK	None	0.322443	NA	AK	0.322443	g__Sterigmatomyces	g__Sterigmatomyces; s__;	sp.
MS010 OTU120	OTU120	MS010	None	None	0	NA	None	NA	g__Actinomyces	g__Actinomyces; s__;	sp.
MS010 OTU286	OTU286	MS010	None	None	0	NA	None	NA	g__Porphyromonas	g__Porphyromonas; s__;	sp.
MS010 OTU813	OTU813	MS010	None	None	0	NA	None	NA	g__Lactococcus	g__Lactococcus; s__;	sp.
MS011 OTU186	OTU186	MS011	NLC	NLC	0.181798	0.103768	NLC	0.181798	g__Staphylococcus	g__Staphylococcus; s__;	hominis
MS011 OTU1024	OTU1024	MS011	NLC	None	0.278757	NA	NLC	0.278757	g__Staphylococcus	g__Staphylococcus; s__;	hominis
MS010 OTU94	OTU94	MS010	NLC	NLC	0.0727366	0.0727366	None	NA	g__	f__Methylocystaceae; g__; s__;	sp.
MS010 OTU449	OTU449	MS010	NLC	NLC	0.129953	0.129953	None	NA	g__Staphylococcus	g__Staphylococcus; s__;	schleiferi
MS010 OTU568	OTU568	MS010	None	None	0	NA	None	NA	g__	f__Xanthomonadaceae; g__; s__;	sp.
MS010 OTU445	OTU445	MS010	None	None	0	NA	None	NA	g__	o__Oceanospirillales; f__; g__; s__;	sp.
MS010 OTU525	OTU525	MS010	None	None	0	NA	None	NA	g__Actinomyces	g__Actinomyces; s__;	sp.
MS010 OTU718	OTU718	MS010	AK	None	0.0236253	NA	AK	0.0236253	g__Fusobacterium	g__Fusobacterium; s__;	sp.
MS010 OTU441	OTU441	MS010	None	None	0	NA	None	NA	g__Microbacterium	g__Microbacterium; s__;	sp.
MS010 OTU672	OTU672	MS010	None	None	0	NA	None	NA	g__Aspergillus	g__Aspergillus; s__;	sp.
MS010 OTU751	OTU751	MS010	None	None	0	NA	None	NA	g__Streptococcus	g__Streptococcus; s__;	sp.
MS010 OTU60	OTU60	MS010	None	None	0	NA	None	NA	g__Corynebacterium	g__Corynebacterium; s__;	sp.
MS010 OTU691	OTU691	MS010	None	None	0	NA	None	NA	g__	f__Listeriaceae; g__; s__;	sp.
MS010 OTU346	OTU346	MS010	None	None	0	NA	None	NA	g__Corynebacterium	g__Corynebacterium; s__;	sp.
MS010 OTU617	OTU617	MS010	None	None	0	NA	None	NA	g__Parabacteroides	g__Parabacteroides; s__;	sp.
MS002 OTU705	OTU705	MS002	NLC	NLC	0.146266	0.146266	None	NA	g__Staphylococcus	g__Staphylococcus; s__;	sp.
MS010 OTU251	OTU251	MS010	None	None	0	NA	None	NA	g__	f__Enterobacteriaceae; g__; s__;	sp.
MS010 OTU996	OTU996	MS010	AK	AK	0.209724	0.209724	None	NA	g__Pseudomonas	g__Pseudomonas; s__;	sp.
MS010 OTU256	OTU256	MS010	None	None	0	NA	None	NA	g__Anaerococcus	g__Anaerococcus; s__;	sp.
MS010 OTU533	OTU533	MS010	None	None	0	NA	None	NA	g__Faecalibacterium	g__Faecalibacterium; s__;	sp.
MS010 OTU918	OTU918	MS010	None	None	0	NA	None	NA	g__Corynebacterium	g__Corynebacterium; s__;	sp.
MS005 OTU116	OTU116	MS005	NLC	None	0.321362	NA	NLC	0.321362	g__Staphylococcus	g__Staphylococcus; s__;	sp.
MS010 OTU263	OTU263	MS010	None	None	0	NA	None	NA	g__Prevotella	g__Prevotella; s__;	sp.
MS010 OTU632	OTU632	MS010	None	None	0	NA	None	NA	g__Anaerococcus	g__Anaerococcus; s__;	sp.
[truncated: 306 more rows]

## Sheet: TableS1g
Taxonomy	AK	NLC	None	pvalue	qvalue
g__Propionibacterium; s__;	20	55	77	4.74e-11	1.02e-08
f__Leptotrichiaceae; g__; s__;	2	0	0	0.00148391	0.159521
g__B202; s__;	0	2	0	0.00818415	0.445922
g__Malassezia; s__;	8	19	33	0.00829622	0.445922
g__Bifidobacterium; s__;	5	1	6	0.0139782	0.455413
g__Mycosphaerella; s__;	7	6	10	0.0144944	0.455413
f__03f02; g__; s__;	0	4	3	0.0169003	0.455413
g__Actinomyces; s__;	9	1	36	0.0169456	0.455413
g__Micrococcus; s__;	2	13	29	0.0344793	0.760952
g__Imtechium; s__;	1	0	0	0.0389324	0.760952
g__Tetrathiobacter; s__;	1	0	0	0.0389324	0.760952
g__Didymocrea; s__;	3	3	3	0.0562195	0.782641
g__Leptotrichia; s__;	4	0	21	0.0706875	0.782641
g__Saccharomyces; s__;	0	2	1	0.0736108	0.782641
g__Macrococcus; s__;	2	0	2	0.0842274	0.782641
f__Acetobacteraceae; g__; s__;	0	1	0	0.0910155	0.782641
g__Aggregatibacter; s__;	0	1	0	0.0910155	0.782641
g__Alistipes; s__;	0	1	0	0.0910155	0.782641
g__Haematobacter; s__;	0	1	0	0.0910155	0.782641
g__Klebsiella; s__;	0	1	0	0.0910155	0.782641
g__Luteimonas; s__;	0	1	0	0.0910155	0.782641
g__Methanobrevibacter; s__;	0	1	0	0.0910155	0.782641
g__Mycoplasma; s__;	0	1	0	0.0910155	0.782641
g__Pseudoalteromonas; s__;	0	1	0	0.0910155	0.782641
g__Trichocomaceae; s__;	0	1	0	0.0910155	0.782641
g__Veillonella; s__;	7	3	40	0.0964511	0.782641
f__Methylocystaceae; g__; s__;	1	1	0	0.0982851	0.782641
g__Dermabacter; s__;	3	0	6	0.117395	0.874572
g__Demodex; s__;	0	0	9	0.134909	0.874572
g__Lactobacillus; s__;	0	0	9	0.134909	0.874572
g__Staphylococcus; s__;	29	36	111	0.144826	0.874572
g__Haemophilus; s__;	5	1	21	0.152714	0.874572
g__Prevotella; s__;	8	3	28	0.15619	0.874572
g__Neisseria; s__;	3	4	6	0.189374	0.874572
g__Pseudomonas; s__;	9	7	55	0.208054	0.874572
g__Facklamia; s__;	1	4	6	0.240663	0.874572
g__Mycobacterium; s__;	2	0	4	0.240913	0.874572
f__Lachnospiraceae; g__; s__;	0	0	6	0.263708	0.874572
g__Pseudoclavibacter; s__;	0	0	6	0.263708	0.874572
g__Sordariomycetes; s__;	0	0	6	0.263708	0.874572
g__Actinomycetospora; s__;	1	0	1	0.291498	0.874572
g__Agromyces; s__;	1	0	1	0.291498	0.874572
g__Eikenella_Kingella; s__;	1	0	1	0.291498	0.874572
g__Herbaspirillum; s__;	1	0	1	0.291498	0.874572
g__Moraxella; s__;	1	0	1	0.291498	0.874572
g__Oxytricha; s__;	1	0	1	0.291498	0.874572
g__Sphingobium; s__;	1	0	1	0.291498	0.874572
g__Sterigmatomyces; s__;	1	0	1	0.291498	0.874572
g__Lactococcus; s__;	1	0	9	0.294225	0.874572
o__Corynebacteriales; f__; g__; s__;	2	2	3	0.294236	0.874572
g__Alternaria; s__;	2	0	5	0.295734	0.874572
g__Dothidea; s__;	2	0	5	0.295734	0.874572
g__Chryseobacterium_Epilithonimonas; s__;	1	3	4	0.309315	0.874572
g__Corynebacterium; s__;	47	66	222	0.312592	0.874572
g__Sphingomonas; s__;	1	3	19	0.322018	0.874572
g__Aspergillus; s__;	2	0	6	0.326208	0.874572
g__Acinetobacter; s__;	6	5	39	0.326634	0.874572
g__Amaricoccus_Tetracoccus; s__;	0	0	5	0.329538	0.874572
g__Lautropia; s__;	0	0	5	0.329538	0.874572
g__Megasphaera; s__;	0	0	5	0.329538	0.874572
g__Moryella; s__;	0	0	5	0.329538	0.874572
f__Intrasporangiaceae; g__; s__;	1	1	1	0.385749	0.874572
f__Microbacteriaceae; g__; s__;	1	1	1	0.385749	0.874572
g__Rhodotorula; s__;	1	0	7	0.411097	0.874572
g__Roseomonas; s__;	1	0	7	0.411097	0.874572
f__Sphingomonadaceae; g__; s__;	0	0	4	0.411687	0.874572
g__Curtobacterium; s__;	0	0	4	0.411687	0.874572
g__Deinococcus; s__;	0	0	4	0.411687	0.874572
g__Kingella_Simonsiella; s__;	0	0	4	0.411687	0.874572
g__Marmoricola; s__;	0	0	4	0.411687	0.874572
g__Parabacteroides; s__;	0	0	4	0.411687	0.874572
g__Brevibacterium; s__;	1	4	18	0.428805	0.874572
g__Gordonia; s__;	1	3	5	0.441257	0.874572
f__Aeromonadaceae; g__; s__;	0	1	1	0.445613	0.874572
f__mitochondria; g__; s__;	0	1	1	0.445613	0.874572
f__Ruminococcaceae; g__; s__;	0	1	1	0.445613	0.874572
g__Alicyclobacillus; s__;	0	1	1	0.445613	0.874572
g__Blastococcus; s__;	0	1	1	0.445613	0.874572
g__Haplochthonius; s__;	0	1	1	0.445613	0.874572
g__Lachnoruminococcus; s__;	0	1	1	0.445613	0.874572
g__Lecythophora; s__;	0	1	1	0.445613	0.874572
g__Wallemia; s__;	0	1	1	0.445613	0.874572
g__Porphyromonas; s__;	3	1	10	0.463407	0.874572
f__Xenococcaceae; g__; s__;	2	2	4	0.466639	0.874572
g__Kytococcus; s__;	1	0	6	0.474239	0.874572
g__Pleospora; s__;	1	0	6	0.474239	0.874572
g__Alloiococcus; s__;	0	2	5	0.48119	0.874572
g__Candida; s__;	0	2	5	0.48119	0.874572
g__Cryptococcus; s__;	1	1	11	0.481654	0.874572
f__Geodermatophilaceae; g__; s__;	1	0	2	0.492006	0.874572
f__Nocardioidaceae; g__; s__;	1	0	2	0.492006	0.874572
g__Acidovorax; s__;	1	0	2	0.492006	0.874572
g__Collinsella; s__;	1	0	2	0.492006	0.874572
g__Conchiformibius; s__;	1	0	2	0.492006	0.874572
o__Acidimicrobiales; f__; g__; s__;	1	0	2	0.492006	0.874572
f__Methylophilaceae; g__; s__;	0	0	3	0.51417	0.874572
f__Propionibacteriaceae; g__; s__;	0	0	3	0.51417	0.874572
g__Actinobacillus; s__;	0	0	3	0.51417	0.874572
g__Dialister; s__;	0	0	3	0.51417	0.874572
g__Geodermatophilus; s__;	0	0	3	0.51417	0.874572
g__Leucosporidium; s__;	0	0	3	0.51417	0.874572
g__Liposcelidae; s__;	0	0	3	0.51417	0.874572
g__Novosphingobium; s__;	0	0	3	0.51417	0.874572
g__Nyssopsora; s__;	0	0	3	0.51417	0.874572
g__Oribacterium; s__;	0	0	3	0.51417	0.874572
g__Parvimonas; s__;	0	0	3	0.51417	0.874572
g__Phaeophleospora; s__;	0	0	3	0.51417	0.874572
o__JG30-KF-CM45; f__; g__; s__;	0	0	3	0.51417	0.874572
f__Planococcaceae; g__; s__;	1	2	3	0.529422	0.874572
g__Leuconostoc; s__;	1	0	5	0.532571	0.874572
g__Blautia; s__;	0	1	6	0.535237	0.874572
g__Finegoldia; s__;	3	4	25	0.54915	0.874572
g__Gemella; s__;	1	3	6	0.560826	0.874572
g__Alloprevotella; s__;	1	0	3	0.572092	0.874572
g__Bacteroides; s__;	1	0	3	0.572092	0.874572
g__Capnocytophaga; s__;	1	0	3	0.572092	0.874572
g__Dietzia; s__;	1	0	3	0.572092	0.874572
g__Mycosphaerellaceae; s__;	1	0	3	0.572092	0.874572
g__Psychrobacter; s__;	1	0	3	0.572092	0.874572
g__Terracoccus; s__;	1	0	3	0.572092	0.874572
g__Williamsia; s__;	1	0	3	0.572092	0.874572
g__Aerococcus; s__;	1	4	12	0.572579	0.874572
f__01D2Z36; g__; s__;	0	0	2	0.641986	0.874572
f__Bifidobacteriaceae; g__; s__;	0	0	2	0.641986	0.874572
f__Carnobacteriaceae; g__; s__;	0	0	2	0.641986	0.874572
f__Halobacteriaceae; g__; s__;	0	0	2	0.641986	0.874572
f__Micrococcaceae; g__; s__;	0	0	2	0.641986	0.874572
g__Bacillus; s__;	0	0	2	0.641986	0.874572
g__Dothideomycetes; s__;	0	0	2	0.641986	0.874572
g__Faecalibacterium; s__;	0	0	2	0.641986	0.874572
g__H-274; s__;	0	0	2	0.641986	0.874572
g__H77S4_14h02; s__;	0	0	2	0.641986	0.874572
g__Hydrotalea; s__;	0	0	2	0.641986	0.874572
g__Marinomonas; s__;	0	0	2	0.641986	0.874572
g__Trichosporon; s__;	0	0	2	0.641986	0.874572
o__Clostridiales; f__; g__; s__;	0	0	2	0.641986	0.874572
g__Abiotrophia; s__;	0	1	2	0.652827	0.874572
g__Dermacoccus; s__;	0	1	2	0.652827	0.874572
g__Empedobacter_Wautersiella; s__;	0	1	2	0.652827	0.874572
g__Janibacter; s__;	0	1	2	0.652827	0.874572
g__ph2; s__;	0	1	2	0.652827	0.874572
g__Ruminococcus; s__;	0	1	2	0.652827	0.874572
f__Methylobacteriaceae; g__; s__;	0	1	4	0.67887	0.874572
g__Parasutterella; s__;	0	1	4	0.67887	0.874572
g__Atopobium; s__;	1	1	2	0.684228	0.874572
g__Erwinia; s__;	2	5	15	0.706186	0.874572
g__Cystobasidiomycetes; s__;	0	1	3	0.707208	0.874572
g__Psychromonas; s__;	0	1	3	0.707208	0.874572
g__Stenotrophomonas; s__;	0	1	3	0.707208	0.874572
g__Tessaracoccus; s__;	0	1	3	0.707208	0.874572
g__Tk_15; s__;	0	1	3	0.707208	0.874572
f__Entomoplasmataceae; g__; s__;	1	2	4	0.714123	0.874572
g__M79; s__;	1	2	4	0.714123	0.874572
g__Kocuria; s__;	3	2	14	0.723618	0.874572
g__Brachybacterium; s__;	2	1	7	0.725766	0.874572
g__Fusobacterium; s__;	2	1	7	0.725766	0.874572
g__Rothia; s__;	1	3	11	0.736943	0.874572
g__Hortaea; s__;	2	2	6	0.779055	0.874572
g__Methylobacterium; s__;	1	2	10	0.796455	0.874572
c__Alphaproteobacteria; o__; f__; g__; s__;	0	0	1	0.801352	0.874572
f__Aerococcaceae; g__; s__;	0	0	1	0.801352	0.874572
f__Dermabacteraceae; g__; s__;	0	0	1	0.801352	0.874572
f__Dermatophilaceae; g__; s__;	0	0	1	0.801352	0.874572
f__Dietziaceae; g__; s__;	0	0	1	0.801352	0.874572
f__Pseudoalteromonadaceae; g__; s__;	0	0	1	0.801352	0.874572
f__S15B-MN121; g__; s__;	0	0	1	0.801352	0.874572
f__Veillonellaceae; g__; s__;	0	0	1	0.801352	0.874572
g__Agaricomycetes; s__;	0	0	1	0.801352	0.874572
g__Agaricus; s__;	0	0	1	0.801352	0.874572
g__Antheraea; s__;	0	0	1	0.801352	0.874572
g__Cruoricaptor; s__;	0	0	1	0.801352	0.874572
g__Cybaeus; s__;	0	0	1	0.801352	0.874572
g__Delftia; s__;	0	0	1	0.801352	0.874572
g__Desulfovibrio4; s__;	0	0	1	0.801352	0.874572
g__Echimytricalges; s__;	0	0	1	0.801352	0.874572
g__Enterobacter; s__;	0	0	1	0.801352	0.874572
g__Eubacterium; s__;	0	0	1	0.801352	0.874572
g__Friedmanniella; s__;	0	0	1	0.801352	0.874572
g__Hymenobacter; s__;	0	0	1	0.801352	0.874572
g__Jeotgalicoccus; s__;	0	0	1	0.801352	0.874572
g__Methanosarcina; s__;	0	0	1	0.801352	0.874572
g__Mucispirillum; s__;	0	0	1	0.801352	0.874572
g__Neisseria_Kingella; s__;	0	0	1	0.801352	0.874572
g__Neochelacheles; s__;	0	0	1	0.801352	0.874572
g__Paludibacter; s__;	0	0	1	0.801352	0.874572
g__Peptostreptococcus; s__;	0	0	1	0.801352	0.874572
g__Pseudonocardia; s__;	0	0	1	0.801352	0.874572
g__Psoroptes; s__;	0	0	1	0.801352	0.874572
g__Reinekea; s__;	0	0	1	0.801352	0.874572
g__Rhodobacter; s__;	0	0	1	0.801352	0.874572
g__Rhodocybe; s__;	0	0	1	0.801352	0.874572
g__Sphingopyxis; s__;	0	0	1	0.801352	0.874572
g__Tannerella; s__;	0	0	1	0.801352	0.874572
g__Thermaerobacter; s__;	0	0	1	0.801352	0.874572
g__Treponema; s__;	0	0	1	0.801352	0.874572
o__Lactobacillales; f__; g__; s__;	0	0	1	0.801352	0.874572
o__Oceanospirillales; f__; g__; s__;	0	0	1	0.801352	0.874572
f__Enterobacteriaceae; g__; s__;	4	5	16	0.842377	0.91189
f__Xanthomonadaceae; g__; s__;	1	1	7	0.84827	0.91189
g__Vibrio; s__;	1	1	7	0.84827	0.91189
g__LR2-63; s__;	1	2	9	0.864995	0.922864
g__Streptococcus; s__;	16	19	86	0.87816	0.922864
f__Mogibacteriaceae; g__; s__;	1	1	3	0.883194	0.922864
g__Agrobacterium; s__;	1	1	3	0.883194	0.922864
g__Arthrobacter; s__;	1	1	3	0.883194	0.922864
g__Enhydrobacter; s__;	3	5	21	0.884232	0.922864
f__Listeriaceae; g__; s__;	1	2	6	0.917782	0.95013
g__Anaerococcus; s__;	5	8	31	0.919196	0.95013
g__Microbacterium; s__;	1	1	6	0.928061	0.954704
g__Brevundimonas; s__;	2	3	13	0.952646	0.975328
g__Paracoccus_Methylarcula; s__;	9	13	49	0.963525	0.981791
g__Granulicatella; s__;	1	1	4	0.972368	0.981981
c__Betaproteobacteria; o__; f__; g__; s__;	1	1	5	0.977414	0.981981
g__Massilia; s__;	1	1	5	0.977414	0.981981
g__Peptoniphilus; s__;	3	4	15	0.992335	0.992335

## Sheet: TableS1h
sample_id	sample_num	sample_name	plate_ID	subject_ID	location	lesion_ID.1	visit_ID	sample_type	human_count	non_human_count	human_percentage
S4445	348	MS010_LH_SCC1_1	J220	MS010	Lhand	SCC1	1	SCC	2434	15066	0.139086
S4446	349	MS010_LH_SCC1_PL_1	J220	MS010	Lhand	SCC1_PL	1	SCC_PL	3436	20742	0.142113
S8034	522	MS008_R_SCC2_2	J306	MS008	R	SCC2	2	SCC	2080	23126	0.08252
S8035	523	MS008_R_SCC2_PL_2	J306	MS008	R	SCC2_PL	2	SCC_PL	1344	20880	0.0604752
S8078	564	MS010_R_SCC3_2	J306	MS010	R	SCC3	2	SCC	3912	5379	0.421053
S8079	565	MS010_R_SCC3_PL_2	J306	MS010	R	SCC3_PL	2	SCC_PL	5256	16510	0.241478
S8194	678	MS010_R_SCC3_3	J306	MS010	R	SCC3	3	SCC	4929	70623	0.0652398
S8195	679	MS010_R_SCC3_PL_3	J306	MS010	R	SCC3_PL	3	SCC_PL	5435	64302	0.0779357
S8341	740	MS008_R_SCC5_3	J311	MS008	R	SCC5	3	SCC	2753	26963	0.0926437
S8342	741	MS008_R_SCC5_PL_3	J311	MS008	R	SCC5_PL	3	SCC_PL	563	22670	0.0242328
S8560	957	MS010_R_SCC3_PL_5	J311	MS010	R	SCC3_PL	5	SCC_PL	3207	11707	0.215033
S8559	956	MS010_R_SCC3_5	J311	MS010	R	SCC3	5	SCC	19074	50359	0.274711
S8750	1050	MS012_Forehead_SCC7_S1	J318	MS012	Forehead	SCC7	S1	SCC	2806	5568	0.335085
S8875	1172	MS011_L_SCC8_5	J318	MS011	L	SCC8	5	SCC	22788	22841	0.499419
S8880	1177	MS013_leftLeg_SCC9_S1	J318	MS013	leftLeg	SCC9	S1	SCC	18628	19610	0.487159
S8881	1178	MS013_leftLeg_SCC9_PL_S1	J318	MS013	leftLeg	SCC9_PL	S1	SCC_PL	3513	13708	0.203995
S8887	1183	MS014_centralChest_SCC10_S1	J318	MS014	centralChest	SCC10	S1	SCC	4958	6946	0.416499
S8888	1184	MS014_centralChest_SCC10_PL_S1	J318	MS014	centralChest	SCC10_PL	S1	SCC_PL	7205	31769	0.184867
S8889	1185	MS014_leftUpperLip_SCC11_S1	J318	MS014	leftUpperLip	SCC11	S1	SCC	32004	10902	0.74591
S8890	1186	MS014_leftUpperLip_SCC11_PL_S1	J318	MS014	leftUpperLip	SCC11_PL	S1	SCC_PL	8336	49896	0.143152
S8891	1187	MS014_leftShoulder_SCC12_S1	J318	MS014	leftShoulder	SCC12	S1	SCC	21677	35476	0.37928
S8892	1188	MS014_leftShoulder_SCC12_PL_S1	J318	MS014	leftShoulder	SCC12_PL	S1	SCC_PL	8498	29654	0.222741
S8893	1189	MS014_leftLowerEyelid_SCC13_S1	J318	MS014	leftLowerEyelid	SCC13	S1	SCC	25617	23632	0.520153
S8894	1190	MS014_leftLowerEyelid_SCC13_PL_S1	J318	MS014	leftLowerEyelid	SCC13_PL	S1	SCC_PL	16167	55003	0.22716
S8895	1191	MS014_leftLateral_SCC14_S1	J318	MS014	leftLateral	SCC14	S1	SCC	19871	27350	0.420809
S8896	1192	MS014_leftLateral_SCC14_PL_S1	J318	MS014	leftLateral	SCC14_PL	S1	SCC_PL	9431	40848	0.187573
S8897	1193	MS014_rightUpperEye_SCC15_S1	J318	MS014	rightUpperEye	SCC15	S1	SCC	14191	36250	0.281339
S8898	1194	MS014_rightUpperEye_SCC15_PL_S1	J318	MS014	rightUpperEye	SCC15_PL	S1	SCC_PL	10616	50535	0.173603
SA5343	1200	MS010_R_SCC16_6	J607	MS010	R	SCC16	6	SCC	14833	51957	0.222084
SA5344	1201	MS010_R_SCC16_PL_6	J607	MS010	R	SCC16_PL	6	SCC_PL	3205	12651	0.202132
SA5363	1220	MS009_LeftLateralSuperiorCalf_SCC17_6	J607	MS009	LeftLateralSuperiorCalf	SCC17	6	SCC	8804	6467	0.576518
SA5364	1221	MS009_LeftLateralSuperiorCalf_SCC18_PL_6	J607	MS009	LeftLateralSuperiorCalf	SCC18_PL	6	SCC_PL	2467	11349	0.178561
SA5373	1230	MS011_LeftLateralNeck_SCC19_6	J607	MS011	LeftLateralNeck	SCC19	6	SCC	26493	22168	0.54444
SA5374	1231	MS011_LeftLateralNeck_SCC19_PL_6	J607	MS011	LeftLateralNeck	SCC19_PL	6	SCC_PL	2165	39225	0.0523073
SA5383	1240	MS006_LeftWrist_SCC21_6	J607	MS006	LeftWrist	SCC21	6	SCC	11757	6743	0.635514
SA5384	1241	MS006_LeftWrist_SCC21_PL_6	J607	MS006	LeftWrist	SCC21_PL	6	SCC_PL	1099	13711	0.0742066
SA5385	1242	MS006_LeftCheek_SCC22_6	J607	MS006	LeftCheek	SCC22	6	SCC	5705	25885	0.180595
SA5386	1243	MS006_LeftCheek_SCC22_PL_6	J607	MS006	LeftCheek	SCC22_PL	6	SCC_PL	743	11421	0.0610819
SA5394	1251	MS007_RightShin_SCC23_PL_6	J607	MS007	RightShin	SCC23_PL	6	SCC_PL	373	6602	0.0534767
SA5401	1258	MS001_RightCheek_SCC24_6	J607	MS001	RightCheek	SCC24	6	SCC	6509	28704	0.184847
SA5402	1259	MS001_RightCheek_SCC24_PL_6	J607	MS001	RightCheek	SCC24_PL	6	SCC_PL	1750	28746	0.0573846
SA5432	1311	MS002_RightThigh_SCC28_6	J607	MS002	RightThigh	SCC28	6	SCC	9434	14546	0.393411
SA5433	1312	MS002_RightThigh_SCC28_PL_6	J607	MS002	RightThigh	SCC28_PL	6	SCC_PL	2520	7278	0.257195
SA5434	1313	MS002_Unknown_SCC29_6	J607	MS002	Unknown	SCC29	6	SCC	11786	8639	0.577038
SA5443	1322	MS008_RightUpperDorsalArm_SCC30_6	J607	MS008	RightUpperDorsalArm	SCC30	6	SCC	2820	10893	0.205644
SA5444	1323	MS008_RightUpperDorsalArm_SCC30_PL_6	J607	MS008	RightUpperDorsalArm	SCC30_PL	6	SCC_PL	710	13879	0.0486668
SA5445	1324	MS008_RightDorsalFoot_SCC31_6	J607	MS008	RightDorsalFoot	SCC31	6	SCC	2494	8570	0.225416
SA5446	1325	MS008_RightDorsalFoot_SCC31_PL_6	J607	MS008	RightDorsalFoot	SCC31_PL	6	SCC_PL	235	11846	0.019452
SA5447	1326	MS008_RightLateralCalf_SCC32_6	J607	MS008	RightLateralCalf	SCC32	6	SCC	20036	6030	0.768664
SA5458	1337	MS011_LeftRadialWrist_SCC34_7	J607	MS011	LeftRadialWrist	SCC34	7	SCC	7867	17457	0.310654
SA5459	1338	MS011_LeftRadialWrist_SCC34_PL_7	J607	MS011	LeftRadialWrist	SCC34_PL	7	SCC_PL	2951	20075	0.128159
SA5460	1339	MS011_LeftCheek_SCC35_7	J607	MS011	LeftCheek	SCC35	7	SCC	9750	25037	0.280277
SA5461	1340	MS011_LeftCheek_SCC35_PL_7	J607	MS011	LeftCheek	SCC35_PL	7	SCC_PL	428	27800	0.0151623
SA5462	1341	MS011_LeftScalp_SCC36_7	J607	MS011	LeftScalp	SCC36	7	SCC	5122	6520	0.439959
SA5463	1342	MS011_LeftScalp_SCC36_PL_7	J607	MS011	LeftScalp	SCC36_PL	7	SCC_PL	518	21294	0.0237484
SA5464	1343	MS011_RightForhead_SCC37_7	J607	MS011	RightForhead	SCC37	7	SCC	9387	7552	0.554165
SA5465	1344	MS011_RightForhead_SCC37_PL_7	J607	MS011	RightForhead	SCC37_PL	7	SCC_PL	1134	25019	0.0433602
SA5467	1346	MS011_CentralSuperiorSkull_SCC38_PL_7	J607	MS011	CentralSuperiorSkull	SCC38_PL	7	SCC_PL	1405	20964	0.0628101
SA5468	1347	MS011_LeftVertex_SCC39_7	J607	MS011	LeftVertex	SCC39	7	SCC	8290	12517	0.398424
[truncated: 2 more rows]

## Sheet: TableS1i
OTUID	baseMean	log2FoldChange	lfcSE	stat	pvalue	padj	taxonomy	species
[truncated: 685 more rows]

[truncated: 6 more sheets: TableS1j, TableS1k, TableS1l, TableS1m, TableS1n, TableS1o]
